# Supplementary material for: Crystal structures of two dioxomolybdenum complexes stabilized by salan ligands featuring phenyl and cyclo­hexyl backbones
Source: Acta Crystallogr E Crystallogr Commun. 2022 Feb 1;78(Pt 3):244–50. doi: 10.1107/S2056989022000524 (PMC8900517; doi:10.1107/S2056989022000524)
Supplement: Supplementary file 1 [file e-78-00244-sup1.cif]

##############################################################################
#                                                                            #
# This CIF contains the data in a paper accepted for publication in          #
# Acta Crystallographica Section E. It conforms to the requirements of       #
# Notes for Authors for Acta Crystallographica Section E, and has been       #
# peer reviewed under the auspices of the IUCr Commission on Journals.       #
#                                                                            #
# Full details of the Crystallographic Information File format               #
# are given in the paper "The Crystallographic Information File (CIF):       #
# a New Standard Archive File for Crystallography" by S. R. Hall, F. H.      #
# Allen and I. D. Brown [Acta Cryst. (1991), A47, 655-685].                  #
#                                                                            #
# The current version of the core CIF dictionary is obtainable from          #
# ftp://ftp.iucr.org/pub/cif_core.dic.                                       #
#                                                                            #
# Software is freely available for graphical display of the structure(s)     #
# in this CIF. For information consult the CIF software page                 #
# http://www.iucr.org/resources/cif/software.                                #
#                                                                            #
# This file may be used for bona fide research purposes within the           #
# scientific community so long as proper attribution is given to the journal # 
# article from which it was obtained.                                        #
#                                                                            #
##############################################################################
data_2b
_audit_creation_method
;
Olex2 1.2
(compiled 2018.05.29 svn.r3508 for OlexSys, GUI svn.r5506)
;
_journal_data_validation_number     ?
_journal_date_recd_electronic     2021-12-20
_journal_date_accepted     2022-01-13
_journal_name_full     'Acta Crystallographica, Section E'
_journal_year     2022
_journal_volume     78
_journal_issue      3
_journal_page_first     0
_journal_page_last     0
_journal_paper_category     GM
_journal_paper_doi     10.1107/S2056989022000524
_journal_coeditor_code     TX2046
_publ_contact_author_name
;
Alex John
;
_publ_contact_author_address
;
Department of Chemistry & Biochemistry
California State Polytechnic University, Pomona
3801 W. Temple Ave.
Pomona, CA 91768
USA
;
_publ_contact_author_email     'ajohn@cpp.edu'
_publ_contact_author_fax     ?
_publ_contact_author_phone     ?
_publ_section_title
;
Crystal structures of two dioxomolybdenum complexes stabilized by salan ligands
featuring phenyl and cyclohexyl backbones
;
_publ_section_title_footnote     .
loop_
    _publ_author_name
    _publ_author_footnote
    _publ_author_address
    'Trieu-Tran, Tristhan' .
;
Chemistry & Biochemistry Department
California State Polytechnic University, Pomona
3801 W. Temple Ave.
Pomona, CA 91768
USA
;
    'Martinez, Stephenie N.' .
;
Chemistry & Biochemistry Department
California State Polytechnic University, Pomona
3801 W. Temple Ave.
Pomona, CA 91768
USA
;
    'Brannon, Jacob P.' .
;
Chemistry & Biochemistry Department
California State Polytechnic University, Pomona
3801 W. Temple Ave.
Pomona, CA 91768
USA
;
    'Stieber, S. Chantal E.' .
;
Chemistry & Biochemistry Department
California State Polytechnic University, Pomona
3801 W. Temple Ave.
Pomona, CA 91768
USA
;
    'John, Alex' .
;
Chemistry & Biochemistry Department
California State Polytechnic University, Pomona
3801 W. Temple Ave.
Pomona, CA 91768
USA
;
_publ_section_synopsis
;
Two <i>cis</i>-dioxomolybdenum complexes based on salan ligands with different
backbones are reported. The salan ligands coordinate to the molybdenum center
in a \k^2^<i>N</i>,\k^2^<i>O</i> fashion, forming a distorted octahedral
geometry. These complexes crystallized as dimethylformamide and methanol
solvated species.
;
_chemical_name_systematic
;\
(6,6'-{[(Cyclohexane-1,2-diyl)bis(azanediyl)]bis(methylene)}\
bis(2,4-di-<i>tert</i>-butylphenolato))dioxidomolybdenum(VI)
methanol disolvate
;
_chemical_name_common     ?
_chemical_formula_moiety     'C36 H56 Mo N2 O4, 2(C H4 O)'
_chemical_formula_sum     'C38 H64 Mo1 N2 O6'
_chemical_formula_iupac     '[Mo (C36 H56 N2 O2) O2], 2C H4 O'
_chemical_formula_weight     740.84
_chemical_melting_point     ?
_space_group_crystal_system     monoclinic
_space_group_name_H-M_alt     'P 1 21/n 1'
_space_group_name_Hall     '-P 2yn'
loop_
    _space_group_symop_operation_xyz
    'x, y, z'
    '-x+1/2, y+1/2, -z+1/2'
    '-x, -y, -z'
    'x-1/2, -y-1/2, z-1/2'
_cell_length_a     18.4889(14)
_cell_length_b     10.9722(8)
_cell_length_c     19.1517(14)
_cell_angle_alpha     90
_cell_angle_beta     94.035(2)
_cell_angle_gamma     90
_cell_volume     3875.6(5)
_cell_formula_units_Z     4
_cell_measurement_reflns_used     9945
_cell_measurement_theta_min     5.28
_cell_measurement_theta_max     51.42
_cell_measurement_temperature     105(2)
_exptl_crystal_description     prism
_exptl_crystal_colour     'clear yellow'
_exptl_crystal_size_max     0.2
_exptl_crystal_size_mid     0.18
_exptl_crystal_size_min     0.1
_exptl_crystal_density_diffrn     1.270
_exptl_crystal_density_meas     ?
_exptl_crystal_density_method     ?
_exptl_crystal_F_000     1584
_exptl_absorpt_coefficient_mu     0.383
_exptl_absorpt_correction_type     multi-scan
_exptl_absorpt_process_details
;
(SADABS; Bruker, 2016)
;
_exptl_absorpt_correction_T_min     0.6718
_exptl_absorpt_correction_T_max     0.7503
_diffrn_ambient_temperature     105.32
_diffrn_source     ?
_diffrn_radiation_type     MoK\a
_diffrn_radiation_wavelength     0.71073
_diffrn_measurement_device_type     'Bruker APEXII CCD'
_diffrn_measurement_method     '\f and \w scans'
_diffrn_detector_area_resol_mean     ?
_diffrn_reflns_number     29075
_diffrn_reflns_av_R_equivalents     0.0259
_diffrn_reflns_av_unetI/netI     0.0251
_diffrn_reflns_theta_min     5.282
_diffrn_reflns_theta_max     28.282
_diffrn_reflns_theta_full     25.242
_diffrn_measured_fraction_theta_max     0.990
_diffrn_measured_fraction_theta_full     0.988
_diffrn_reflns_limit_h_min     -24
_diffrn_reflns_limit_h_max     24
_diffrn_reflns_limit_k_min     -14
_diffrn_reflns_limit_k_max     14
_diffrn_reflns_limit_l_min     -25
_diffrn_reflns_limit_l_max     25
_diffrn_standards_number     0
_refine_special_details     ?
_reflns_number_total     9532
_reflns_number_gt     8724
_reflns_threshold_expression     'I > 2\s(I)'
_refine_ls_structure_factor_coef     Fsqd
_refine_ls_matrix_type     full
_refine_ls_R_factor_all     0.0311
_refine_ls_R_factor_gt     0.0278
_refine_ls_wR_factor_gt     0.0683
_refine_ls_wR_factor_ref     0.0702
_refine_ls_goodness_of_fit_ref     1.066
_refine_ls_restrained_S_all     1.066
_refine_ls_number_reflns     9532
_refine_ls_number_parameters     440
_refine_ls_number_restraints     0
_refine_ls_hydrogen_treatment     constr
_refine_ls_weighting_scheme     calc
_refine_ls_weighting_details
              'w=1/[\s^2^(Fo^2^)+(0.0277P)^2^+2.9594P] where P=(Fo^2^+2Fc^2^)/3'
_atom_sites_solution_hydrogens     geom
_atom_sites_solution_primary     dual
_atom_sites_solution_secondary     ?
_refine_ls_shift/su_max     0.002
_refine_ls_shift/su_mean     0.000
_refine_diff_density_max     0.523
_refine_diff_density_min     -0.520
_refine_ls_extinction_method     none
_refine_ls_extinction_coef     .
loop_
    _atom_type_symbol
    _atom_type_description
    _atom_type_scat_dispersion_real
    _atom_type_scat_dispersion_imag
    _atom_type_scat_source
    'C' 'C' 0.0033 0.0016
                         'International Tables Vol C Tables 4.2.6.8 and 6.1.1.4'
    'H' 'H' 0.0000 0.0000
                         'International Tables Vol C Tables 4.2.6.8 and 6.1.1.4'
    'Mo' 'Mo' -1.6832 0.6857
                         'International Tables Vol C Tables 4.2.6.8 and 6.1.1.4'
    'N' 'N' 0.0061 0.0033
                         'International Tables Vol C Tables 4.2.6.8 and 6.1.1.4'
    'O' 'O' 0.0106 0.0060
                         'International Tables Vol C Tables 4.2.6.8 and 6.1.1.4'
_computing_data_collection
;
APEX2 (Bruker, 2016)
;
_computing_cell_refinement
;
SAINT (Bruker, 2016)
;
_computing_data_reduction
;
SAINT (Bruker, 2016)
;
_computing_structure_solution
;
SHELXT (Sheldrick, 2015)
;
_computing_structure_refinement
;
SHELXL (Sheldrick, 2008)
;
_computing_molecular_graphics
;
<i>OLEX2</i> (Dolomanov <i>et al.</i>,  2009)
;
_computing_publication_material
;
<i>OLEX2</i> (Dolomanov <i>et al.</i>,  2009)
;
loop_
    _atom_site_type_symbol
    _atom_site_label
    _atom_site_fract_x
    _atom_site_fract_y
    _atom_site_fract_z
    _atom_site_U_iso_or_equiv
    _atom_site_adp_type
    _atom_site_calc_flag
    _atom_site_occupancy
    _atom_site_disorder_assembly
    _atom_site_disorder_group
    Mo Mo01 0.59832(2) 0.45373(2) 0.68071(2) 0.00996(4) Uani d 1 . .
    O O1 0.67906(5) 0.43892(9) 0.62159(5) 0.01218(19) Uani d 1 . .
    O O3 0.64642(6) 0.52033(10) 0.75027(6) 0.0154(2) Uani d 1 . .
    O O2 0.51926(5) 0.39987(10) 0.73535(5) 0.01299(19) Uani d 1 . .
    O O4 0.55503(6) 0.56653(10) 0.63112(6) 0.0166(2) Uani d 1 . .
    N N2 0.54408(6) 0.30514(11) 0.60679(6) 0.0124(2) Uani d 1 . .
    H H2 0.562452 0.317877 0.559459 0.015 Uiso calc 1 . .
    N N1 0.64967(6) 0.26557(11) 0.71382(6) 0.0108(2) Uani d 1 . .
    H H1 0.621681 0.233132 0.752592 0.013 Uiso calc 1 . .
    O O5 0.44789(6) 0.68127(12) 0.54536(6) 0.0239(3) Uani d 1 . .
    H H5A 0.481126 0.646691 0.570127 0.036 Uiso calc 1 . .
    C C22 0.46379(8) 0.32549(14) 0.59954(7) 0.0142(3) Uani d 1 . .
    H H22A 0.442308 0.276831 0.559782 0.017 Uiso calc 1 . .
    H H22B 0.453789 0.412566 0.589333 0.017 Uiso calc 1 . .
    C C3 0.84869(7) 0.31009(13) 0.70189(7) 0.0111(3) Uani d 1 . .
    H H3 0.864314 0.255829 0.738559 0.013 Uiso calc 1 . .
    C C5 0.87410(7) 0.43712(13) 0.60581(7) 0.0121(3) Uani d 1 . .
    H H5 0.908405 0.472482 0.577181 0.015 Uiso calc 1 . .
    C C24 0.46022(7) 0.32631(13) 0.73127(7) 0.0119(3) Uani d 1 . .
    C C1 0.75049(7) 0.41320(13) 0.63556(7) 0.0102(2) Uani d 1 . .
    C C25 0.43157(7) 0.28483(13) 0.79316(7) 0.0126(3) Uani d 1 . .
    C C2 0.77461(7) 0.33656(13) 0.69077(7) 0.0108(2) Uani d 1 . .
    C C33 0.46569(8) 0.32001(14) 0.86602(7) 0.0142(3) Uani d 1 . .
    C C4 0.89997(7) 0.36090(13) 0.66085(7) 0.0118(3) Uani d 1 . .
    C C26 0.36957(8) 0.21086(14) 0.78600(8) 0.0146(3) Uani d 1 . .
    H H26 0.348850 0.184092 0.827336 0.017 Uiso calc 1 . .
    C C23 0.42907(8) 0.28965(14) 0.66554(7) 0.0142(3) Uani d 1 . .
    C C9 0.74008(9) 0.66304(14) 0.55600(9) 0.0201(3) Uani d 1 . .
    H H9A 0.697246 0.641207 0.580670 0.030 Uiso calc 1 . .
    H H9B 0.725631 0.716410 0.516425 0.030 Uiso calc 1 . .
    H H9C 0.775058 0.705636 0.588184 0.030 Uiso calc 1 . .
    C C6 0.80076(7) 0.46405(12) 0.59066(7) 0.0111(2) Uani d 1 . .
    C C15 0.72567(7) 0.28252(13) 0.74267(7) 0.0110(2) Uani d 1 . .
    H H15A 0.745494 0.202582 0.758523 0.013 Uiso calc 1 . .
    H H15B 0.725879 0.336533 0.784094 0.013 Uiso calc 1 . .
    C C7 0.77512(8) 0.54657(13) 0.52888(7) 0.0128(3) Uani d 1 . .
    C C10 0.83846(8) 0.58516(15) 0.48592(8) 0.0170(3) Uani d 1 . .
    H H10A 0.820131 0.636333 0.446633 0.025 Uiso calc 1 . .
    H H10B 0.861715 0.512455 0.467948 0.025 Uiso calc 1 . .
    H H10C 0.873925 0.631277 0.515788 0.025 Uiso calc 1 . .
    C C16 0.64240(8) 0.17496(13) 0.65555(7) 0.0141(3) Uani d 1 . .
    H H16 0.672705 0.202504 0.617289 0.017 Uiso calc 1 . .
    C C21 0.66673(8) 0.04744(13) 0.67866(8) 0.0160(3) Uani d 1 . .
    H H21A 0.642144 0.024197 0.720976 0.019 Uiso calc 1 . .
    H H21B 0.719628 0.047899 0.691019 0.019 Uiso calc 1 . .
    C C27 0.33673(8) 0.17452(14) 0.72175(8) 0.0157(3) Uani d 1 . .
    C C28 0.36837(8) 0.21471(14) 0.66180(8) 0.0162(3) Uani d 1 . .
    H H28 0.347797 0.190093 0.617174 0.019 Uiso calc 1 . .
    C C11 0.98156(7) 0.33692(13) 0.67445(7) 0.0129(3) Uani d 1 . .
    C C36 0.54757(8) 0.29016(15) 0.87359(8) 0.0194(3) Uani d 1 . .
    H H36A 0.555113 0.205208 0.860075 0.029 Uiso calc 1 . .
    H H36B 0.565991 0.302178 0.922347 0.029 Uiso calc 1 . .
    H H36C 0.573525 0.344170 0.843165 0.029 Uiso calc 1 . .
    C C19 0.56900(10) -0.04481(15) 0.59694(9) 0.0219(3) Uani d 1 . .
    H H19A 0.539944 -0.068313 0.636294 0.026 Uiso calc 1 . .
    H H19B 0.559450 -0.104765 0.558777 0.026 Uiso calc 1 . .
    C C20 0.64927(9) -0.04664(15) 0.62109(9) 0.0224(3) Uani d 1 . .
    H H20A 0.678364 -0.029062 0.580807 0.027 Uiso calc 1 . .
    H H20B 0.662703 -0.128871 0.638897 0.027 Uiso calc 1 . .
    C C14 1.02015(9) 0.45629(15) 0.69599(9) 0.0222(3) Uani d 1 . .
    H H14A 1.012181 0.516351 0.658365 0.033 Uiso calc 1 . .
    H H14B 1.072247 0.441111 0.704617 0.033 Uiso calc 1 . .
    H H14C 1.000677 0.487651 0.738759 0.033 Uiso calc 1 . .
    C C34 0.43001(10) 0.25202(16) 0.92482(8) 0.0229(3) Uani d 1 . .
    H H34A 0.378309 0.272408 0.923167 0.034 Uiso calc 1 . .
    H H34B 0.453306 0.276340 0.970230 0.034 Uiso calc 1 . .
    H H34C 0.435662 0.163973 0.918539 0.034 Uiso calc 1 . .
    C C12 0.99721(8) 0.24308(14) 0.73274(8) 0.0161(3) Uani d 1 . .
    H H12A 0.979753 0.274088 0.776503 0.024 Uiso calc 1 . .
    H H12B 1.049566 0.228556 0.739032 0.024 Uiso calc 1 . .
    H H12C 0.972342 0.166547 0.720004 0.024 Uiso calc 1 . .
    C C8 0.72060(9) 0.47859(16) 0.47828(8) 0.0193(3) Uani d 1 . .
    H H8A 0.677274 0.458088 0.502541 0.029 Uiso calc 1 . .
    H H8B 0.742917 0.403623 0.462137 0.029 Uiso calc 1 . .
    H H8C 0.706920 0.530810 0.437985 0.029 Uiso calc 1 . .
    C C35 0.45589(9) 0.45675(14) 0.87842(8) 0.0205(3) Uani d 1 . .
    H H35A 0.476047 0.502693 0.840440 0.031 Uiso calc 1 . .
    H H35B 0.481207 0.479742 0.923160 0.031 Uiso calc 1 . .
    H H35C 0.404140 0.475293 0.879611 0.031 Uiso calc 1 . .
    C C17 0.56291(8) 0.17702(14) 0.62828(8) 0.0144(3) Uani d 1 . .
    H H17 0.533304 0.155719 0.668282 0.017 Uiso calc 1 . .
    C C13 1.01268(8) 0.28886(15) 0.60759(8) 0.0186(3) Uani d 1 . .
    H H13A 0.987537 0.213576 0.592770 0.028 Uiso calc 1 . .
    H H13B 1.064551 0.272195 0.616823 0.028 Uiso calc 1 . .
    H H13C 1.005854 0.350083 0.570454 0.028 Uiso calc 1 . .
    C C18 0.54628(9) 0.08268(15) 0.57084(8) 0.0193(3) Uani d 1 . .
    H H18A 0.572711 0.103741 0.529292 0.023 Uiso calc 1 . .
    H H18B 0.493712 0.083263 0.556814 0.023 Uiso calc 1 . .
    C C29 0.26833(8) 0.09489(15) 0.71510(9) 0.0185(3) Uani d 1 . .
    C C30 0.28065(10) -0.01727(16) 0.66956(10) 0.0261(4) Uani d 1 . .
    H H30A 0.290396 0.009075 0.622240 0.039 Uiso calc 1 . .
    H H30B 0.237252 -0.068785 0.667349 0.039 Uiso calc 1 . .
    H H30C 0.322176 -0.063725 0.690021 0.039 Uiso calc 1 . .
    C C37 0.40015(9) 0.74080(18) 0.58931(9) 0.0263(4) Uani d 1 . .
    H H37A 0.356503 0.767075 0.561340 0.039 Uiso calc 1 . .
    H H37B 0.424456 0.812034 0.611086 0.039 Uiso calc 1 . .
    H H37C 0.386558 0.684354 0.625822 0.039 Uiso calc 1 . .
    C C32 0.24605(10) 0.04964(19) 0.78619(10) 0.0299(4) Uani d 1 . .
    H H32A 0.285986 0.003025 0.809534 0.045 Uiso calc 1 . .
    H H32B 0.203172 -0.002637 0.779172 0.045 Uiso calc 1 . .
    H H32C 0.234725 0.119593 0.815306 0.045 Uiso calc 1 . .
    C C31 0.20611(9) 0.17193(17) 0.68148(12) 0.0314(4) Uani d 1 . .
    H H31A 0.200184 0.245472 0.709543 0.047 Uiso calc 1 . .
    H H31B 0.161139 0.124390 0.679387 0.047 Uiso calc 1 . .
    H H31C 0.217224 0.195183 0.633999 0.047 Uiso calc 1 . .
    O O0AA 0.78475(9) 0.15803(16) 0.53746(9) 0.0475(4) Uani d 1 . .
    H H0AA 0.753457 0.134959 0.506334 0.071 Uiso calc 1 . .
    C C38 0.83042(13) 0.0590(2) 0.55795(13) 0.0447(5) Uani d 1 . .
    H H38A 0.809561 -0.016705 0.538274 0.067 Uiso calc 1 . .
    H H38B 0.834867 0.053270 0.609140 0.067 Uiso calc 1 . .
    H H38C 0.878466 0.071852 0.540644 0.067 Uiso calc 1 . .
loop_
    _atom_site_aniso_label
    _atom_site_aniso_U_11
    _atom_site_aniso_U_22
    _atom_site_aniso_U_33
    _atom_site_aniso_U_12
    _atom_site_aniso_U_13
    _atom_site_aniso_U_23
    Mo01 0.00740(6) 0.01008(6) 0.01251(6) 0.00059(4) 0.00143(4) 0.00055(4)
    O1 0.0078(4) 0.0146(5) 0.0143(5) 0.0017(4) 0.0018(4) 0.0034(4)
    O3 0.0134(5) 0.0137(5) 0.0190(5) -0.0010(4) 0.0010(4) -0.0023(4)
    O2 0.0102(4) 0.0154(5) 0.0135(5) -0.0020(4) 0.0023(4) -0.0009(4)
    O4 0.0135(5) 0.0168(5) 0.0197(5) 0.0044(4) 0.0030(4) 0.0037(4)
    N2 0.0099(5) 0.0152(6) 0.0119(5) 0.0022(5) 0.0000(4) 0.0012(4)
    N1 0.0079(5) 0.0117(5) 0.0127(5) -0.0015(4) 0.0006(4) 0.0002(4)
    O5 0.0216(6) 0.0340(7) 0.0158(5) 0.0087(5) -0.0007(4) 0.0025(5)
    C22 0.0102(6) 0.0187(7) 0.0133(6) -0.0004(5) -0.0014(5) 0.0016(5)
    C3 0.0104(6) 0.0096(6) 0.0131(6) 0.0002(5) -0.0002(5) 0.0003(5)
    C5 0.0101(6) 0.0122(6) 0.0144(6) -0.0018(5) 0.0029(5) 0.0005(5)
    C24 0.0072(6) 0.0128(6) 0.0156(6) 0.0009(5) 0.0004(5) 0.0007(5)
    C1 0.0077(6) 0.0100(6) 0.0131(6) -0.0003(5) 0.0013(5) -0.0009(5)
    C25 0.0104(6) 0.0125(6) 0.0148(6) 0.0023(5) 0.0006(5) 0.0009(5)
    C2 0.0094(6) 0.0099(6) 0.0131(6) -0.0020(5) 0.0014(5) -0.0002(5)
    C33 0.0157(7) 0.0140(7) 0.0130(6) 0.0010(5) 0.0022(5) 0.0004(5)
    C4 0.0090(6) 0.0114(6) 0.0150(6) -0.0002(5) 0.0010(5) -0.0013(5)
    C26 0.0113(6) 0.0144(7) 0.0185(7) 0.0013(5) 0.0042(5) 0.0029(5)
    C23 0.0115(6) 0.0178(7) 0.0133(6) 0.0002(5) -0.0001(5) 0.0022(5)
    C9 0.0236(8) 0.0144(7) 0.0231(7) 0.0052(6) 0.0068(6) 0.0051(6)
    C6 0.0108(6) 0.0097(6) 0.0129(6) -0.0004(5) 0.0018(5) 0.0004(5)
    C15 0.0083(6) 0.0126(6) 0.0120(6) -0.0017(5) -0.0004(5) 0.0018(5)
    C7 0.0116(6) 0.0133(6) 0.0135(6) 0.0002(5) 0.0019(5) 0.0028(5)
    C10 0.0149(7) 0.0197(7) 0.0166(7) -0.0022(6) 0.0035(5) 0.0055(6)
    C16 0.0140(6) 0.0130(7) 0.0150(6) 0.0000(5) -0.0013(5) -0.0017(5)
    C21 0.0157(7) 0.0118(7) 0.0197(7) 0.0019(5) -0.0041(5) -0.0005(5)
    C27 0.0093(6) 0.0157(7) 0.0219(7) -0.0005(5) 0.0003(5) 0.0025(6)
    C28 0.0123(6) 0.0189(7) 0.0169(7) -0.0008(6) -0.0028(5) 0.0014(6)
    C11 0.0077(6) 0.0140(7) 0.0169(6) 0.0000(5) 0.0006(5) 0.0010(5)
    C36 0.0177(7) 0.0221(8) 0.0177(7) 0.0026(6) -0.0039(6) 0.0001(6)
    C19 0.0274(8) 0.0155(7) 0.0218(7) -0.0022(6) -0.0057(6) -0.0017(6)
    C20 0.0258(8) 0.0136(7) 0.0269(8) 0.0028(6) -0.0046(6) -0.0039(6)
    C14 0.0144(7) 0.0178(7) 0.0336(9) -0.0045(6) -0.0042(6) -0.0005(6)
    C34 0.0301(9) 0.0251(8) 0.0138(7) -0.0048(7) 0.0042(6) 0.0027(6)
    C12 0.0118(6) 0.0191(7) 0.0175(7) 0.0027(6) 0.0011(5) 0.0035(6)
    C8 0.0168(7) 0.0261(8) 0.0145(7) -0.0049(6) -0.0012(5) 0.0026(6)
    C35 0.0274(8) 0.0161(7) 0.0183(7) 0.0028(6) 0.0031(6) -0.0010(6)
    C17 0.0141(6) 0.0133(7) 0.0156(7) -0.0007(5) -0.0006(5) 0.0005(5)
    C13 0.0134(7) 0.0242(8) 0.0185(7) 0.0046(6) 0.0033(5) 0.0037(6)
    C18 0.0236(8) 0.0161(7) 0.0171(7) 0.0005(6) -0.0068(6) -0.0025(6)
    C29 0.0103(6) 0.0180(7) 0.0270(8) -0.0030(6) 0.0014(6) 0.0012(6)
    C30 0.0221(8) 0.0218(8) 0.0345(9) -0.0053(7) 0.0031(7) -0.0032(7)
    C37 0.0202(8) 0.0358(10) 0.0230(8) -0.0026(7) 0.0027(6) -0.0067(7)
    C32 0.0226(8) 0.0354(10) 0.0324(9) -0.0141(8) 0.0084(7) 0.0008(8)
    C31 0.0135(7) 0.0230(9) 0.0563(12) -0.0015(7) -0.0078(8) 0.0031(8)
    O0AA 0.0424(9) 0.0457(9) 0.0550(10) 0.0012(8) 0.0073(7) -0.0082(8)
    C38 0.0409(12) 0.0465(13) 0.0479(13) 0.0002(10) 0.0118(10) 0.0003(10)
_geom_special_details
;
 All esds (except the esd in the dihedral angle between two l.s. planes)
 are estimated using the full covariance matrix.  The cell esds are taken
 into account individually in the estimation of esds in distances, angles
 and torsion angles; correlations between esds in cell parameters are only
 used when they are defined by crystal symmetry.  An approximate (isotropic)
 treatment of cell esds is used for estimating esds involving l.s. planes.
;
loop_
    _geom_bond_atom_site_label_1
    _geom_bond_atom_site_label_2
    _geom_bond_site_symmetry_2
    _geom_bond_distance
    _geom_bond_publ_flag
    Mo01 O1 . 1.9428(10) ?
    Mo01 O3 . 1.7125(10) ?
    Mo01 O2 . 1.9484(10) ?
    Mo01 O4 . 1.7226(11) ?
    Mo01 N2 . 2.3384(12) ?
    Mo01 N1 . 2.3412(12) ?
    O1 C1 . 1.3586(16) ?
    O2 C24 . 1.3554(17) ?
    N2 H2 . 1.0000 ?
    N2 C22 . 1.4979(18) ?
    N2 C17 . 1.4989(19) ?
    N1 H1 . 1.0000 ?
    N1 C15 . 1.4850(17) ?
    N1 C16 . 1.4935(18) ?
    O5 H5A . 0.8400 ?
    O5 C37 . 1.421(2) ?
    C22 H22A . 0.9900 ?
    C22 H22B . 0.9900 ?
    C22 C23 . 1.510(2) ?
    C3 H3 . 0.9500 ?
    C3 C2 . 1.4016(18) ?
    C3 C4 . 1.3902(19) ?
    C5 H5 . 0.9500 ?
    C5 C4 . 1.4029(19) ?
    C5 C6 . 1.3982(19) ?
    C24 C25 . 1.407(2) ?
    C24 C23 . 1.4057(19) ?
    C1 C2 . 1.3992(19) ?
    C1 C6 . 1.4238(19) ?
    C25 C33 . 1.5396(19) ?
    C25 C26 . 1.403(2) ?
    C2 C15 . 1.5117(18) ?
    C33 C36 . 1.546(2) ?
    C33 C34 . 1.538(2) ?
    C33 C35 . 1.532(2) ?
    C4 C11 . 1.5353(19) ?
    C26 H26 . 0.9500 ?
    C26 C27 . 1.391(2) ?
    C23 C28 . 1.389(2) ?
    C9 H9A . 0.9800 ?
    C9 H9B . 0.9800 ?
    C9 H9C . 0.9800 ?
    C9 C7 . 1.539(2) ?
    C6 C7 . 1.5380(19) ?
    C15 H15A . 0.9900 ?
    C15 H15B . 0.9900 ?
    C7 C10 . 1.537(2) ?
    C7 C8 . 1.541(2) ?
    C10 H10A . 0.9800 ?
    C10 H10B . 0.9800 ?
    C10 H10C . 0.9800 ?
    C16 H16 . 1.0000 ?
    C16 C21 . 1.526(2) ?
    C16 C17 . 1.5250(19) ?
    C21 H21A . 0.9900 ?
    C21 H21B . 0.9900 ?
    C21 C20 . 1.528(2) ?
    C27 C28 . 1.396(2) ?
    C27 C29 . 1.535(2) ?
    C28 H28 . 0.9500 ?
    C11 C14 . 1.534(2) ?
    C11 C12 . 1.531(2) ?
    C11 C13 . 1.534(2) ?
    C36 H36A . 0.9800 ?
    C36 H36B . 0.9800 ?
    C36 H36C . 0.9800 ?
    C19 H19A . 0.9900 ?
    C19 H19B . 0.9900 ?
    C19 C20 . 1.523(2) ?
    C19 C18 . 1.534(2) ?
    C20 H20A . 0.9900 ?
    C20 H20B . 0.9900 ?
    C14 H14A . 0.9800 ?
    C14 H14B . 0.9800 ?
    C14 H14C . 0.9800 ?
    C34 H34A . 0.9800 ?
    C34 H34B . 0.9800 ?
    C34 H34C . 0.9800 ?
    C12 H12A . 0.9800 ?
    C12 H12B . 0.9800 ?
    C12 H12C . 0.9800 ?
    C8 H8A . 0.9800 ?
    C8 H8B . 0.9800 ?
    C8 H8C . 0.9800 ?
    C35 H35A . 0.9800 ?
    C35 H35B . 0.9800 ?
    C35 H35C . 0.9800 ?
    C17 H17 . 1.0000 ?
    C17 C18 . 1.526(2) ?
    C13 H13A . 0.9800 ?
    C13 H13B . 0.9800 ?
    C13 H13C . 0.9800 ?
    C18 H18A . 0.9900 ?
    C18 H18B . 0.9900 ?
    C29 C30 . 1.535(2) ?
    C29 C32 . 1.533(2) ?
    C29 C31 . 1.532(2) ?
    C30 H30A . 0.9800 ?
    C30 H30B . 0.9800 ?
    C30 H30C . 0.9800 ?
    C37 H37A . 0.9800 ?
    C37 H37B . 0.9800 ?
    C37 H37C . 0.9800 ?
    C32 H32A . 0.9800 ?
    C32 H32B . 0.9800 ?
    C32 H32C . 0.9800 ?
    C31 H31A . 0.9800 ?
    C31 H31B . 0.9800 ?
    C31 H31C . 0.9800 ?
    O0AA H0AA . 0.8400 ?
    O0AA C38 . 1.415(3) ?
    C38 H38A . 0.9800 ?
    C38 H38B . 0.9800 ?
    C38 H38C . 0.9800 ?
loop_
    _geom_angle_atom_site_label_1
    _geom_angle_atom_site_label_2
    _geom_angle_atom_site_label_3
    _geom_angle_site_symmetry_1
    _geom_angle_site_symmetry_3
    _geom_angle
    _geom_angle_publ_flag
    O1 Mo01 O2 . . 157.49(4) ?
    O1 Mo01 N2 . . 84.45(4) ?
    O1 Mo01 N1 . . 76.73(4) ?
    O3 Mo01 O1 . . 96.36(5) ?
    O3 Mo01 O2 . . 94.58(5) ?
    O3 Mo01 O4 . . 108.55(5) ?
    O3 Mo01 N2 . . 161.00(5) ?
    O3 Mo01 N1 . . 89.26(5) ?
    O2 Mo01 N2 . . 78.91(4) ?
    O2 Mo01 N1 . . 83.82(4) ?
    O4 Mo01 O1 . . 94.88(5) ?
    O4 Mo01 O2 . . 100.19(5) ?
    O4 Mo01 N2 . . 90.24(5) ?
    O4 Mo01 N1 . . 161.21(5) ?
    N2 Mo01 N1 . . 72.40(4) ?
    C1 O1 Mo01 . . 132.75(9) ?
    C24 O2 Mo01 . . 141.38(9) ?
    Mo01 N2 H2 . . 107.0 ?
    C22 N2 Mo01 . . 109.40(9) ?
    C22 N2 H2 . . 107.0 ?
    C22 N2 C17 . . 112.01(11) ?
    C17 N2 Mo01 . . 113.97(8) ?
    C17 N2 H2 . . 107.0 ?
    Mo01 N1 H1 . . 107.1 ?
    C15 N1 Mo01 . . 110.21(8) ?
    C15 N1 H1 . . 107.1 ?
    C15 N1 C16 . . 113.23(11) ?
    C16 N1 Mo01 . . 111.79(8) ?
    C16 N1 H1 . . 107.1 ?
    C37 O5 H5A . . 109.5 ?
    N2 C22 H22A . . 109.4 ?
    N2 C22 H22B . . 109.4 ?
    N2 C22 C23 . . 111.14(11) ?
    H22A C22 H22B . . 108.0 ?
    C23 C22 H22A . . 109.4 ?
    C23 C22 H22B . . 109.4 ?
    C2 C3 H3 . . 119.0 ?
    C4 C3 H3 . . 119.0 ?
    C4 C3 C2 . . 121.94(13) ?
    C4 C5 H5 . . 118.1 ?
    C6 C5 H5 . . 118.1 ?
    C6 C5 C4 . . 123.81(13) ?
    O2 C24 C25 . . 119.56(12) ?
    O2 C24 C23 . . 119.97(13) ?
    C23 C24 C25 . . 120.45(13) ?
    O1 C1 C2 . . 121.83(12) ?
    O1 C1 C6 . . 117.81(12) ?
    C2 C1 C6 . . 120.33(12) ?
    C24 C25 C33 . . 121.85(13) ?
    C26 C25 C24 . . 117.26(13) ?
    C26 C25 C33 . . 120.89(13) ?
    C3 C2 C15 . . 116.27(12) ?
    C1 C2 C3 . . 119.70(12) ?
    C1 C2 C15 . . 123.98(12) ?
    C25 C33 C36 . . 111.60(12) ?
    C34 C33 C25 . . 111.87(12) ?
    C34 C33 C36 . . 107.23(13) ?
    C35 C33 C25 . . 109.93(12) ?
    C35 C33 C36 . . 108.59(13) ?
    C35 C33 C34 . . 107.46(13) ?
    C3 C4 C5 . . 116.99(12) ?
    C3 C4 C11 . . 122.44(12) ?
    C5 C4 C11 . . 120.57(12) ?
    C25 C26 H26 . . 118.2 ?
    C27 C26 C25 . . 123.69(13) ?
    C27 C26 H26 . . 118.2 ?
    C24 C23 C22 . . 120.24(13) ?
    C28 C23 C22 . . 120.05(13) ?
    C28 C23 C24 . . 119.62(13) ?
    H9A C9 H9B . . 109.5 ?
    H9A C9 H9C . . 109.5 ?
    H9B C9 H9C . . 109.5 ?
    C7 C9 H9A . . 109.5 ?
    C7 C9 H9B . . 109.5 ?
    C7 C9 H9C . . 109.5 ?
    C5 C6 C1 . . 117.17(12) ?
    C5 C6 C7 . . 121.74(12) ?
    C1 C6 C7 . . 121.09(12) ?
    N1 C15 C2 . . 113.51(11) ?
    N1 C15 H15A . . 108.9 ?
    N1 C15 H15B . . 108.9 ?
    C2 C15 H15A . . 108.9 ?
    C2 C15 H15B . . 108.9 ?
    H15A C15 H15B . . 107.7 ?
    C9 C7 C8 . . 109.99(13) ?
    C6 C7 C9 . . 110.08(12) ?
    C6 C7 C8 . . 110.57(12) ?
    C10 C7 C9 . . 107.85(12) ?
    C10 C7 C6 . . 111.63(12) ?
    C10 C7 C8 . . 106.62(12) ?
    C7 C10 H10A . . 109.5 ?
    C7 C10 H10B . . 109.5 ?
    C7 C10 H10C . . 109.5 ?
    H10A C10 H10B . . 109.5 ?
    H10A C10 H10C . . 109.5 ?
    H10B C10 H10C . . 109.5 ?
    N1 C16 H16 . . 108.7 ?
    N1 C16 C21 . . 112.61(11) ?
    N1 C16 C17 . . 106.26(11) ?
    C21 C16 H16 . . 108.7 ?
    C17 C16 H16 . . 108.7 ?
    C17 C16 C21 . . 111.73(12) ?
    C16 C21 H21A . . 109.3 ?
    C16 C21 H21B . . 109.3 ?
    C16 C21 C20 . . 111.54(12) ?
    H21A C21 H21B . . 108.0 ?
    C20 C21 H21A . . 109.3 ?
    C20 C21 H21B . . 109.3 ?
    C26 C27 C28 . . 117.04(13) ?
    C26 C27 C29 . . 122.83(14) ?
    C28 C27 C29 . . 120.13(13) ?
    C23 C28 C27 . . 121.89(14) ?
    C23 C28 H28 . . 119.1 ?
    C27 C28 H28 . . 119.1 ?
    C14 C11 C4 . . 109.40(12) ?
    C12 C11 C4 . . 111.84(12) ?
    C12 C11 C14 . . 108.51(12) ?
    C12 C11 C13 . . 108.34(12) ?
    C13 C11 C4 . . 109.83(11) ?
    C13 C11 C14 . . 108.87(13) ?
    C33 C36 H36A . . 109.5 ?
    C33 C36 H36B . . 109.5 ?
    C33 C36 H36C . . 109.5 ?
    H36A C36 H36B . . 109.5 ?
    H36A C36 H36C . . 109.5 ?
    H36B C36 H36C . . 109.5 ?
    H19A C19 H19B . . 108.1 ?
    C20 C19 H19A . . 109.6 ?
    C20 C19 H19B . . 109.6 ?
    C20 C19 C18 . . 110.46(13) ?
    C18 C19 H19A . . 109.6 ?
    C18 C19 H19B . . 109.6 ?
    C21 C20 H20A . . 109.4 ?
    C21 C20 H20B . . 109.4 ?
    C19 C20 C21 . . 111.22(14) ?
    C19 C20 H20A . . 109.4 ?
    C19 C20 H20B . . 109.4 ?
    H20A C20 H20B . . 108.0 ?
    C11 C14 H14A . . 109.5 ?
    C11 C14 H14B . . 109.5 ?
    C11 C14 H14C . . 109.5 ?
    H14A C14 H14B . . 109.5 ?
    H14A C14 H14C . . 109.5 ?
    H14B C14 H14C . . 109.5 ?
    C33 C34 H34A . . 109.5 ?
    C33 C34 H34B . . 109.5 ?
    C33 C34 H34C . . 109.5 ?
    H34A C34 H34B . . 109.5 ?
    H34A C34 H34C . . 109.5 ?
    H34B C34 H34C . . 109.5 ?
    C11 C12 H12A . . 109.5 ?
    C11 C12 H12B . . 109.5 ?
    C11 C12 H12C . . 109.5 ?
    H12A C12 H12B . . 109.5 ?
    H12A C12 H12C . . 109.5 ?
    H12B C12 H12C . . 109.5 ?
    C7 C8 H8A . . 109.5 ?
    C7 C8 H8B . . 109.5 ?
    C7 C8 H8C . . 109.5 ?
    H8A C8 H8B . . 109.5 ?
    H8A C8 H8C . . 109.5 ?
    H8B C8 H8C . . 109.5 ?
    C33 C35 H35A . . 109.5 ?
    C33 C35 H35B . . 109.5 ?
    C33 C35 H35C . . 109.5 ?
    H35A C35 H35B . . 109.5 ?
    H35A C35 H35C . . 109.5 ?
    H35B C35 H35C . . 109.5 ?
    N2 C17 C16 . . 107.91(12) ?
    N2 C17 H17 . . 107.5 ?
    N2 C17 C18 . . 114.02(12) ?
    C16 C17 H17 . . 107.5 ?
    C16 C17 C18 . . 112.17(13) ?
    C18 C17 H17 . . 107.5 ?
    C11 C13 H13A . . 109.5 ?
    C11 C13 H13B . . 109.5 ?
    C11 C13 H13C . . 109.5 ?
    H13A C13 H13B . . 109.5 ?
    H13A C13 H13C . . 109.5 ?
    H13B C13 H13C . . 109.5 ?
    C19 C18 H18A . . 109.6 ?
    C19 C18 H18B . . 109.6 ?
    C17 C18 C19 . . 110.30(12) ?
    C17 C18 H18A . . 109.6 ?
    C17 C18 H18B . . 109.6 ?
    H18A C18 H18B . . 108.1 ?
    C30 C29 C27 . . 110.44(13) ?
    C32 C29 C27 . . 112.47(13) ?
    C32 C29 C30 . . 107.76(14) ?
    C31 C29 C27 . . 108.10(13) ?
    C31 C29 C30 . . 109.91(14) ?
    C31 C29 C32 . . 108.13(15) ?
    C29 C30 H30A . . 109.5 ?
    C29 C30 H30B . . 109.5 ?
    C29 C30 H30C . . 109.5 ?
    H30A C30 H30B . . 109.5 ?
    H30A C30 H30C . . 109.5 ?
    H30B C30 H30C . . 109.5 ?
    O5 C37 H37A . . 109.5 ?
    O5 C37 H37B . . 109.5 ?
    O5 C37 H37C . . 109.5 ?
    H37A C37 H37B . . 109.5 ?
    H37A C37 H37C . . 109.5 ?
    H37B C37 H37C . . 109.5 ?
    C29 C32 H32A . . 109.5 ?
    C29 C32 H32B . . 109.5 ?
    C29 C32 H32C . . 109.5 ?
    H32A C32 H32B . . 109.5 ?
    H32A C32 H32C . . 109.5 ?
    H32B C32 H32C . . 109.5 ?
    C29 C31 H31A . . 109.5 ?
    C29 C31 H31B . . 109.5 ?
    C29 C31 H31C . . 109.5 ?
    H31A C31 H31B . . 109.5 ?
    H31A C31 H31C . . 109.5 ?
    H31B C31 H31C . . 109.5 ?
    C38 O0AA H0AA . . 109.5 ?
    O0AA C38 H38A . . 109.5 ?
    O0AA C38 H38B . . 109.5 ?
    O0AA C38 H38C . . 109.5 ?
    H38A C38 H38B . . 109.5 ?
    H38A C38 H38C . . 109.5 ?
    H38B C38 H38C . . 109.5 ?
loop_
    _geom_torsion_atom_site_label_1
    _geom_torsion_atom_site_label_2
    _geom_torsion_atom_site_label_3
    _geom_torsion_atom_site_label_4
    _geom_torsion_site_symmetry_1
    _geom_torsion_site_symmetry_2
    _geom_torsion_site_symmetry_3
    _geom_torsion_site_symmetry_4
    _geom_torsion
    _geom_torsion_publ_flag
    Mo01 O1 C1 C2 . . . . 31.67(19) ?
    Mo01 O1 C1 C6 . . . . -150.18(10) ?
    Mo01 O2 C24 C25 . . . . 158.74(11) ?
    Mo01 O2 C24 C23 . . . . -19.8(2) ?
    Mo01 N2 C22 C23 . . . . -73.12(13) ?
    Mo01 N2 C17 C16 . . . . -38.13(13) ?
    Mo01 N2 C17 C18 . . . . -163.45(10) ?
    Mo01 N1 C15 C2 . . . . -61.41(13) ?
    Mo01 N1 C16 C21 . . . . -172.68(9) ?
    Mo01 N1 C16 C17 . . . . -50.05(12) ?
    O1 C1 C2 C3 . . . . 178.24(12) ?
    O1 C1 C2 C15 . . . . -4.4(2) ?
    O1 C1 C6 C5 . . . . 179.79(12) ?
    O1 C1 C6 C7 . . . . 0.69(19) ?
    O2 C24 C25 C33 . . . . -0.4(2) ?
    O2 C24 C25 C26 . . . . 178.78(13) ?
    O2 C24 C23 C22 . . . . 3.8(2) ?
    O2 C24 C23 C28 . . . . -179.71(13) ?
    N2 C22 C23 C24 . . . . 45.68(19) ?
    N2 C22 C23 C28 . . . . -130.82(14) ?
    N2 C17 C18 C19 . . . . 178.60(13) ?
    N1 C16 C21 C20 . . . . 172.29(13) ?
    N1 C16 C17 N2 . . . . 56.94(14) ?
    N1 C16 C17 C18 . . . . -176.64(12) ?
    C22 N2 C17 C16 . . . . -163.01(11) ?
    C22 N2 C17 C18 . . . . 71.67(16) ?
    C22 C23 C28 C27 . . . . 176.79(14) ?
    C3 C2 C15 N1 . . . . -154.63(12) ?
    C3 C4 C11 C14 . . . . -114.88(15) ?
    C3 C4 C11 C12 . . . . 5.36(19) ?
    C3 C4 C11 C13 . . . . 125.68(14) ?
    C5 C4 C11 C14 . . . . 64.61(17) ?
    C5 C4 C11 C12 . . . . -175.14(13) ?
    C5 C4 C11 C13 . . . . -54.82(17) ?
    C5 C6 C7 C9 . . . . -115.97(15) ?
    C5 C6 C7 C10 . . . . 3.78(19) ?
    C5 C6 C7 C8 . . . . 122.30(14) ?
    C24 C25 C33 C36 . . . . -53.41(18) ?
    C24 C25 C33 C34 . . . . -173.56(13) ?
    C24 C25 C33 C35 . . . . 67.14(17) ?
    C24 C25 C26 C27 . . . . 1.7(2) ?
    C24 C23 C28 C27 . . . . 0.3(2) ?
    C1 C2 C15 N1 . . . . 27.90(19) ?
    C1 C6 C7 C9 . . . . 63.09(17) ?
    C1 C6 C7 C10 . . . . -177.16(13) ?
    C1 C6 C7 C8 . . . . -58.64(17) ?
    C25 C24 C23 C22 . . . . -174.72(13) ?
    C25 C24 C23 C28 . . . . 1.8(2) ?
    C25 C26 C27 C28 . . . . 0.2(2) ?
    C25 C26 C27 C29 . . . . -179.20(14) ?
    C2 C3 C4 C5 . . . . -2.2(2) ?
    C2 C3 C4 C11 . . . . 177.34(13) ?
    C2 C1 C6 C5 . . . . -2.0(2) ?
    C2 C1 C6 C7 . . . . 178.87(13) ?
    C33 C25 C26 C27 . . . . -179.11(14) ?
    C4 C3 C2 C1 . . . . 2.1(2) ?
    C4 C3 C2 C15 . . . . -175.52(13) ?
    C4 C5 C6 C1 . . . . 1.9(2) ?
    C4 C5 C6 C7 . . . . -178.97(13) ?
    C26 C25 C33 C36 . . . . 127.48(15) ?
    C26 C25 C33 C34 . . . . 7.33(19) ?
    C26 C25 C33 C35 . . . . -111.97(16) ?
    C26 C27 C28 C23 . . . . -1.3(2) ?
    C26 C27 C29 C30 . . . . -126.65(16) ?
    C26 C27 C29 C32 . . . . -6.2(2) ?
    C26 C27 C29 C31 . . . . 113.07(17) ?
    C23 C24 C25 C33 . . . . 178.13(13) ?
    C23 C24 C25 C26 . . . . -2.7(2) ?
    C6 C5 C4 C3 . . . . 0.1(2) ?
    C6 C5 C4 C11 . . . . -179.40(13) ?
    C6 C1 C2 C3 . . . . 0.1(2) ?
    C6 C1 C2 C15 . . . . 177.52(13) ?
    C15 N1 C16 C21 . . . . 62.12(15) ?
    C15 N1 C16 C17 . . . . -175.25(11) ?
    C16 N1 C15 C2 . . . . 64.63(15) ?
    C16 C21 C20 C19 . . . . -55.27(18) ?
    C16 C17 C18 C19 . . . . 55.56(18) ?
    C21 C16 C17 N2 . . . . -179.87(11) ?
    C21 C16 C17 C18 . . . . -53.46(17) ?
    C28 C27 C29 C30 . . . . 53.95(19) ?
    C28 C27 C29 C32 . . . . 174.37(15) ?
    C28 C27 C29 C31 . . . . -66.33(19) ?
    C20 C19 C18 C17 . . . . -57.38(18) ?
    C17 N2 C22 C23 . . . . 54.25(15) ?
    C17 C16 C21 C20 . . . . 52.79(17) ?
    C18 C19 C20 C21 . . . . 57.58(18) ?
    C29 C27 C28 C23 . . . . 178.18(14) ?
loop_
    _geom_hbond_atom_site_label_D
    _geom_hbond_atom_site_label_H
    _geom_hbond_atom_site_label_A
    _geom_hbond_site_symmetry_A
    _geom_hbond_distance_DH
    _geom_hbond_distance_HA
    _geom_hbond_distance_DA
    _geom_hbond_angle_DHA
    N2 H2 O5 3_666 1.00 2.00 2.9319(16) 153
    O5 H5A O4 . 0.84 1.94 2.7837(16) 177
_shelx_space_group_comment
;
The symmetry employed for this shelxl refinement is uniquely defined
by the following loop, which should always be used as a source of
symmetry information in preference to the above space-group names.
They are only intended as comments.
;
_shelx_estimated_absorpt_T_min     0.927
_shelx_estimated_absorpt_T_max     0.963
_shelx_hkl_file
;
  -5   0   0    2.90    1.00
  -6   0   0 1542.15   32.40
  -7   0   0    3.00    1.40
  -8   0   0    2.20    1.40
   8   0   0    1.90    1.50
  -9   0   0    1.50    1.40
   9   0   0   -1.10    1.60
 -10   0   0  564.44   15.00
  10   0   0  550.14   15.30
 -11   0   0    0.50    1.50
  11   0   0    1.60    2.00
 -12   0   0   25.40    3.60
  12   0   0   27.20    4.40
 -13   0   0    3.50    2.30
  13   0   0   -0.40    2.20
 -14   0   0  143.49    7.60
  14   0   0  150.58    7.70
 -15   0   0    4.20    2.70
  15   0   0    2.00    2.30
 -16   0   0 1819.12   42.20
  16   0   0 1723.23   41.80
 -17   0   0    2.20    3.30
  17   0   0    8.80    3.70
 -18   0   0  282.67   12.60
  18   0   0  307.77   12.60
 -19   0   0   -3.20    2.70
  19   0   0    3.20    3.20
 -20   0   0  943.01   28.00
  20   0   0  970.20   27.20
 -21   0   0    2.90    3.90
  21   0   0    3.60    3.90
 -22   0   0  284.07   14.20
  22   0   0  274.17   12.70
 -23   0   0    6.80    4.80
  23   0   0   18.80    4.70
 -24   0   0  407.96   18.30
  24   0   0  414.46   18.50
 -25   0   0   -2.40    4.50
 -26   0   0  509.45   21.80
 -27   0   0    5.50    5.90
  27   0   0   -3.10    5.40
 -28   0   0    3.00    5.70
  28   0   0    7.10    6.10
 -29   0   0    7.90    6.60
  29   0   0   -8.80    6.60
 -30   0   0  311.27   18.50
  30   0   0  290.17   21.00
 -31   0   0   -0.30    6.00
  31   0   0    2.10    7.90
 -32   0   0  110.89   14.20
  32   0   0  134.59   24.60
  33   0   0  -15.30    8.00
 -34   0   0  289.07   19.60
  34   0   0  234.48   22.40
 -35   0   0   -3.30    6.70
  35   0   0    1.10   10.20
 -36   0   0  334.47   20.70
  36   0   0  302.67   24.90
 -37   0   0   -0.10    8.20
  37   0   0    8.60    9.70
 -38   0   0   41.70   14.20
  38   0   0   70.79   15.60
 -39   0   0   26.00   16.90
  39   0   0   14.10   10.90
  40   0   0  248.48   33.80
  39  -1   0   30.40   12.70
  38  -1   0    8.20   10.30
  37  -1   0   40.80   13.10
 -37   1   0   33.80   10.80
  36  -1   0  -13.50    8.80
 -36   1   0   -2.10    7.70
  35  -1   0  140.49   20.70
 -35   1   0  147.59   15.60
  34  -1   0   -8.60    7.70
 -34   1   0   10.90    8.60
  33  -1   0   25.50   10.20
 -33   1   0   46.50   12.80
  32  -1   0   45.80   20.70
 -32   1   0   30.10   10.10
  31  -1   0   18.60    9.80
 -31   1   0   42.10    9.40
  30  -1   0    8.10    7.40
 -30   1   0   15.20    6.80
 -29   1   0  213.18   15.20
 -28   1   0    5.10    5.20
 -27   1   0   35.00    8.50
  26  -1   0    2.70    7.30
  25  -1   0  513.35   19.90
 -25   1   0  514.95   21.20
  24  -1   0  262.67   13.90
  23  -1   0   17.00    5.40
 -23   1   0   14.80    5.30
  22  -1   0  320.97   17.60
 -22   1   0  331.87   15.30
 -21   1   0 1057.69   30.70
  20  -1   0   10.10    4.30
 -20   1   0   10.00    4.20
  19  -1   0  413.66   16.20
 -19   1   0  431.26   16.20
  18  -1   0  371.16   14.90
 -18   1   0  368.66   14.50
  17  -1   0  225.58   11.20
 -17   1   0  222.98   10.70
  16  -1   0  120.59    7.90
 -16   1   0   88.89    6.80
  15  -1   0 1579.14   44.10
 -15   1   0 1579.04   37.70
  14  -1   0   39.30    5.30
 -14   1   0   51.19    6.30
  13  -1   0  710.83   20.30
 -13   1   0  710.33   19.40
  12  -1   0  349.07   12.30
 -12   1   0  355.86   11.70
  11  -1   0 1107.39   27.70
 -11   1   0 1149.69   26.90
 -10   1   0   89.59    4.80
  -9   1   0  157.08    6.30
  -8   1   0  108.59    4.90
  -7   1   0 1566.94   33.50
  -6   1   0   20.70    2.00
  -5  -1   0 2084.49   42.20
  -6  -1   0   16.60    1.70
  -7  -1   0 1582.94   33.50
  -8  -1   0  112.19    4.80
  -9  -1   0  167.88    6.30
 -10  -1   0   83.09    4.60
 -11  -1   0 1166.18   27.30
 -12  -1   0  360.96   11.60
  12   1   0  351.06   11.20
  13   1   0  684.03   18.20
 -14  -1   0   49.30    5.60
  14   1   0   42.70    4.70
 -15  -1   0 1510.55   36.20
  15   1   0 1504.85   35.40
 -16  -1   0   98.39    6.90
  16   1   0  109.19    7.60
 -17  -1   0  235.18   10.80
 -18  -1   0  379.56   14.60
 -19  -1   0  397.76   15.60
 -20  -1   0   11.40    4.40
 -21  -1   0  996.70   29.50
 -22  -1   0  307.37   14.80
 -23  -1   0   15.80    6.00
 -24  -1   0  286.97   15.30
  24   1   0  294.37   17.30
 -25  -1   0  533.65   21.90
  25   1   0  529.65   24.30
 -26  -1   0   -2.30    5.10
  26   1   0   -5.40    5.50
 -27  -1   0   24.40    7.30
  27   1   0   28.70    8.60
 -28  -1   0    1.30    5.10
  28   1   0    8.50    7.30
 -29  -1   0  257.87   16.90
  29   1   0  220.78   19.10
 -30  -1   0   -3.40    6.10
  30   1   0    2.90    8.20
  31   1   0   34.60   12.10
 -32  -1   0   32.90    9.60
  32   1   0   24.50   15.60
 -33  -1   0   35.00    9.80
  33   1   0   38.30   13.20
 -34  -1   0    9.70    7.60
  34   1   0   10.70   10.30
 -35  -1   0  153.58   17.00
  35   1   0  137.99   21.20
 -36  -1   0   -7.00    7.20
  36   1   0    9.80    9.30
 -37  -1   0   43.20   10.40
  37   1   0   32.20   12.70
 -38  -1   0    9.00    9.70
  38   1   0   19.10   12.50
 -39  -1   0   -1.70   14.70
  39   1   0   21.10   13.40
 -40  -1   0   35.60    9.80
  40   1   0   12.20   11.70
  40  -2   0  110.99   19.30
  39  -2   0   62.39   14.10
  38  -2   0   -8.00    8.30
  37  -2   0  118.79   17.90
  36  -2   0   18.20   11.30
 -36   2   0    7.00    9.50
  35  -2   0   -9.90    7.40
 -35   2   0   13.80    9.20
  34  -2   0   -8.50    6.90
 -34   2   0   19.70    9.00
  33  -2   0   44.50   12.20
 -33   2   0   49.50    9.90
  32  -2   0   44.70   16.70
 -32   2   0   48.10    9.90
 -31   2   0   -3.80    6.10
 -30   2   0   61.79    9.90
 -29   2   0  130.59   12.50
 -28   2   0   28.10    7.60
  27  -2   0   42.10    7.60
 -27   2   0   47.10    8.60
  26  -2   0  501.25   20.80
 -26   2   0  520.45   21.50
  25  -2   0   67.79    9.00
 -25   2   0   45.50    8.70
  24  -2   0  167.38   11.90
 -24   2   0  163.98   11.60
  23  -2   0  391.76   17.30
 -23   2   0  395.16   17.40
  22  -2   0   57.09    8.00
 -22   2   0   68.79   13.60
  21  -2   0   97.39    9.00
 -21   2   0   94.89    8.30
  20  -2   0  325.87   15.10
 -20   2   0  349.96   14.70
  19  -2   0  104.49    8.80
 -19   2   0  120.79    8.60
  18  -2   0   22.10    5.40
 -18   2   0   22.10    4.90
 -17   2   0   70.59    6.20
  16  -2   0  868.31   27.90
 -16   2   0  905.61   24.70
  15  -2   0   26.40    5.30
  14  -2   0 1358.06   34.80
 -14   2   0 1411.46   33.60
 -13   2   0 1148.29   28.30
 -12   2   0  674.13   18.40
 -11   2   0  414.86   12.50
 -10   2   0 2645.54   55.89
  -9   2   0  164.18    6.40
  -8   2   0   64.99    3.70
  -7   2   0 3013.60   61.59
  -4   2   0  870.51   20.70
   4   2   0  867.91   20.00
  -5  -2   0  228.98    5.90
   5   2   0  232.88    7.60
  -6  -2   0  417.26   10.20
   6   2   0  436.96   12.80
  -7  -2   0 3005.40   61.09
   7   2   0 3048.90   63.09
  -8  -2   0   64.09    3.40
   8   2   0   58.49    4.10
  -9  -2   0  175.88    6.30
   9   2   0  159.08    7.10
 -10  -2   0 2589.74   54.29
 -11  -2   0  384.16   11.60
 -12  -2   0  645.64   17.40
 -13  -2   0 1172.68   28.40
 -14  -2   0 1341.17   32.30
 -15  -2   0   32.50    4.90
 -16  -2   0  879.91   24.20
 -17  -2   0   68.29    6.30
 -18  -2   0   12.50    4.20
  18   2   0   24.70    5.70
 -19  -2   0  115.69    8.40
  19   2   0  119.19    9.70
 -20  -2   0  323.97   14.50
  20   2   0  354.96   16.70
 -21  -2   0   97.29    8.60
  21   2   0  106.89   10.50
 -22  -2   0   42.20    9.00
  22   2   0   61.89   10.30
 -23  -2   0  399.96   17.60
  23   2   0  386.56   19.80
 -24  -2   0  163.98   11.90
  24   2   0  163.18   14.10
 -25  -2   0   68.39    9.90
  25   2   0   53.39    9.90
 -26  -2   0  516.45   22.10
  26   2   0  502.85   25.30
 -27  -2   0   48.00    9.10
  27   2   0   65.59   12.90
 -28  -2   0   29.80    7.90
  28   2   0    5.60    8.10
 -29  -2   0  119.89   13.70
  29   2   0  155.48   19.90
 -30  -2   0   30.70    8.50
  30   2   0   49.70   12.30
 -31  -2   0    1.40    6.60
  31   2   0    8.40    8.70
 -32  -2   0   50.09   10.70
  33   2   0   49.70   14.20
 -34  -2   0   16.40    9.40
  34   2   0   13.30   11.00
 -35  -2   0    6.80    7.90
  35   2   0    6.70   10.30
 -36  -2   0   18.60    8.00
  36   2   0   24.70   12.40
 -37  -2   0  137.89   16.80
  37   2   0  134.19   20.20
 -38  -2   0    5.90    9.20
  38   2   0   -6.90    9.90
 -39  -2   0  126.49   21.90
  39   2   0   78.39   19.20
 -40  -2   0   92.79   14.40
  40   2   0   81.39   15.10
  40  -3   0   19.70   10.90
  39  -3   0    7.60   10.80
  38  -3   0   45.00   13.30
  37  -3   0   16.60   10.60
  36  -3   0   52.29   14.50
  35  -3   0   58.09   14.50
 -35   3   0   12.10    9.50
  34  -3   0  108.19   17.80
 -34   3   0   94.39   13.80
  33  -3   0    6.20    8.00
 -33   3   0    6.00    8.00
 -32   3   0  150.08   13.90
 -31   3   0   86.19   11.70
 -30   3   0   13.80    7.00
  29  -3   0   -7.80    6.60
 -29   3   0   15.70    6.90
  28  -3   0  383.46   18.70
 -28   3   0  360.16   18.40
  27  -3   0  141.79   12.00
 -27   3   0  123.49   11.80
  26  -3   0  107.59   10.40
 -26   3   0   66.69    8.70
  25  -3   0  746.93   26.80
 -25   3   0  728.43   25.70
  24  -3   0  149.99   12.30
 -24   3   0  206.28   12.50
  23  -3   0   36.40    7.50
 -23   3   0   26.90    6.20
 -22   3   0   19.00    5.50
  21  -3   0  400.56   17.80
 -21   3   0  420.96   16.90
  20  -3   0   -3.70    3.60
 -20   3   0   -2.80    3.00
  19  -3   0  140.39   11.00
 -19   3   0  133.39    8.90
  18  -3   0   54.59    7.60
 -18   3   0   54.99    6.70
  17  -3   0   50.39    7.10
 -15   3   0  420.76   14.40
 -14   3   0 1041.00   26.60
 -13   3   0  157.68    7.60
 -12   3   0 1789.62   40.30
 -11   3   0 1907.31   42.10
 -10   3   0  170.98    6.90
  -9   3   0  575.04   15.00
  -8   3   0  655.13   16.20
  -6   3   0  358.86   11.90
  -4   3   0  235.48    8.40
   3  -3   0 2816.12   57.69
  -3   3   0 2960.20   60.29
  -2   3   0 1198.08   27.10
  -1   3   0   60.89    3.60
   0   3   0    0.20    1.10
   1   3   0   67.49    3.80
   2   3   0 1163.68   26.20
   3   3   0 2946.61   60.99
   4   3   0  257.07    8.50
  -5  -3   0 4240.58   84.39
   5   3   0 4379.46   94.99
  -6  -3   0  337.97    8.30
   6   3   0  364.26   11.30
  -7  -3   0 2004.40   40.90
   7   3   0 1992.00   44.30
  -8  -3   0  669.53   15.50
   8   3   0  648.44   18.20
  -9  -3   0  547.65   13.80
   9   3   0  547.45   16.40
 -10  -3   0  150.48    6.00
  10   3   0  153.58    7.90
 -11  -3   0 1865.71   41.10
  11   3   0 1911.01   44.20
  12   3   0 1802.22   43.00
 -13  -3   0  152.28    7.20
  13   3   0  144.89    8.70
 -14  -3   0 1045.90   25.90
  14   3   0  978.90   28.30
 -15  -3   0  412.26   13.80
  15   3   0  383.16   15.70
 -16  -3   0    5.00    3.00
  16   3   0    8.90    4.30
 -17  -3   0   59.89    6.60
  17   3   0   63.79    8.80
 -18  -3   0   56.49    6.90
  18   3   0   46.50    7.10
 -19  -3   0  110.19    8.30
  19   3   0  124.59   10.40
 -20  -3   0   -5.30    2.70
  20   3   0    5.90    5.10
 -21  -3   0  394.16   16.70
  21   3   0  411.06   19.60
 -22  -3   0   10.10    4.80
  22   3   0   17.10    8.50
 -23  -3   0   28.00    6.40
  23   3   0   30.40    8.30
 -24  -3   0  167.88   12.10
  24   3   0  154.68   14.70
 -25  -3   0  761.62   26.90
  25   3   0  695.43   30.20
 -26  -3   0   81.49   10.80
  26   3   0   62.79   11.90
 -27  -3   0  131.89   12.50
  27   3   0  151.38   19.10
 -28  -3   0  321.67   18.80
  28   3   0  366.36   23.70
 -29  -3   0    8.40    6.60
  29   3   0   -0.30    7.90
 -30  -3   0   -1.00    6.10
  30   3   0    4.00    9.10
 -31  -3   0   86.29   13.10
  31   3   0  100.79   17.30
  32   3   0  129.59   23.60
 -33  -3   0   -4.60    6.80
  33   3   0   -2.30    8.30
 -34  -3   0  131.19   16.30
  34   3   0  131.59   20.30
 -35  -3   0   53.69   11.30
  35   3   0   50.79   13.90
 -36  -3   0   54.09   11.80
  36   3   0   33.60   13.70
 -37  -3   0    9.90    8.30
  37   3   0    7.10    9.50
 -38  -3   0   20.10   11.80
  38   3   0   28.70   15.40
 -39  -3   0   12.00   12.80
  39   3   0   32.10   12.50
 -40  -3   0    6.10    9.20
  40   3   0   11.90    9.70
  40  -4   0   56.09   14.60
  39  -4   0   46.80   13.40
  38  -4   0    4.30   10.90
  37  -4   0   26.10   11.10
  36  -4   0   17.20   10.10
  35  -4   0  182.08   19.20
 -32   4   0   22.90    9.10
 -31   4   0   50.99   10.70
  30  -4   0   26.30    8.00
 -30   4   0   55.69    8.90
  29  -4   0   35.80    8.90
 -29   4   0   44.20    9.40
  28  -4   0   39.10    8.20
 -28   4   0   22.20    7.00
 -27   4   0  666.53   24.80
  26  -4   0   17.70    6.70
 -26   4   0   14.30    6.30
  25  -4   0   20.10    7.70
 -25   4   0   27.00    6.80
  24  -4   0   56.49    9.20
 -24   4   0   61.79    8.60
  23  -4   0  147.99   12.20
 -23   4   0  150.08   10.50
  22  -4   0  103.19   10.20
 -22   4   0  100.69    8.80
  21  -4   0   57.79    9.10
 -21   4   0   67.79    8.10
  20  -4   0  146.59   11.30
 -20   4   0  151.48    9.80
  19  -4   0  537.05   20.70
 -19   4   0  519.75   18.10
  18  -4   0   14.70    5.30
 -18   4   0   16.80    4.50
 -17   4   0   24.30    4.80
 -16   4   0   67.79    5.90
 -15   4   0    2.80    2.80
 -14   4   0  198.68    8.90
 -13   4   0 2676.13   57.99
 -12   4   0   44.60    4.80
 -11   4   0  527.85   14.90
 -10   4   0  283.77    9.40
  -9   4   0 1351.46   30.30
  -7   4   0 4346.47   91.69
  -6   4   0   57.89    4.80
  -5   4   0  638.94   18.10
  -4   4   0 1727.73   39.20
   3  -4   0  657.13   14.80
  -3   4   0  678.63   17.90
   2  -4   0   86.89    2.80
  -2   4   0   85.79    5.00
  -1   4   0  495.25   16.20
   2   4   0   94.49    5.60
   3   4   0  696.53   18.20
   4   4   0 1721.83   38.60
   5   4   0  628.44   17.30
  -6  -4   0   51.59    1.90
   6   4   0   46.80    4.30
  -7  -4   0 4366.76   86.29
   7   4   0 4373.66   91.29
  -8  -4   0   10.00    1.60
   8   4   0   17.90    3.90
  -9  -4   0 1397.46   30.10
   9   4   0 1388.36   34.30
 -10  -4   0  258.07    8.20
  10   4   0  247.78   11.00
 -11  -4   0  474.45   13.20
  11   4   0  484.25   16.70
 -12  -4   0   31.10    3.80
  12   4   0   24.70    5.50
 -13  -4   0 2670.93   57.69
  13   4   0 2708.53   62.29
 -14  -4   0  194.48    8.70
  14   4   0  193.78   11.20
 -15  -4   0   -0.30    2.20
  15   4   0   -3.40    3.20
 -16  -4   0   67.59    5.90
  16   4   0   58.59    7.60
 -17  -4   0   25.10    4.70
  17   4   0   26.90    6.10
 -18  -4   0   12.20    4.00
  18   4   0   25.00    6.40
 -19  -4   0  523.85   18.20
  19   4   0  500.55   21.60
 -20  -4   0  135.09    9.40
  20   4   0  149.29   12.30
  21   4   0   40.80    8.10
 -22  -4   0   92.39    8.90
  22   4   0  102.59   13.50
 -23  -4   0  137.59   10.80
  23   4   0  148.19   14.20
 -24  -4   0   55.49    8.60
  24   4   0   49.99   11.00
 -25  -4   0   19.60    6.40
  25   4   0   14.70    8.60
 -26  -4   0   17.00    6.20
  26   4   0   16.60    8.50
 -27  -4   0  651.93   26.10
  27   4   0  652.53   31.00
 -28  -4   0   23.70    7.80
  28   4   0   27.20   10.80
 -29  -4   0   40.20    9.00
  29   4   0   51.69   13.40
 -30  -4   0   45.00   10.20
  30   4   0   51.49   12.90
 -31  -4   0   56.09   11.10
  31   4   0   68.79   14.90
 -32  -4   0   22.90    9.40
  32   4   0   42.30   14.00
 -33  -4   0  282.07   20.10
  33   4   0  279.37   23.80
 -34  -4   0   14.20    9.10
  34   4   0   -2.60    9.80
 -35  -4   0  215.88   18.40
  35   4   0  198.48   24.20
  36   4   0   39.70   12.90
 -37  -4   0   14.10    9.30
  37   4   0   27.70   12.30
  39   4   0   69.99   18.60
 -40  -4   0   45.50   11.30
  40   4   0   23.20   11.00
  40  -5   0    4.90    9.90
  39  -5   0    7.70   13.00
  38  -5   0  178.88   36.20
  37  -5   0   19.70   11.40
  36  -5   0    4.50    9.30
  31  -5   0   14.80    8.00
  30  -5   0   59.09   10.40
  29  -5   0   74.59   11.40
 -29   5   0   36.20    8.20
  28  -5   0  181.58   14.80
  27  -5   0  108.89   13.00
 -27   5   0  110.29   10.70
  26  -5   0  161.08   14.50
 -26   5   0  132.99   11.00
  25  -5   0   98.59   12.30
 -25   5   0  101.39    9.70
 -24   5   0  400.76   17.10
  23  -5   0   46.00    8.80
 -23   5   0   42.20    6.80
  22  -5   0  265.77   16.60
 -22   5   0  265.17   13.30
  21  -5   0  116.29   11.30
 -21   5   0  119.59    9.00
  20  -5   0   80.69   10.70
 -20   5   0   80.69    7.30
 -18   5   0 1187.18   31.20
 -17   5   0    0.30    2.50
 -16   5   0 1101.79   28.40
 -15   5   0  266.67   10.70
 -14   5   0 3692.43   77.89
 -13   5   0   85.09    5.40
 -12   5   0 2718.93   57.89
 -11   5   0  278.67    9.40
  -9   5   0  148.29    8.80
  -8   5   0 2332.97   54.19
  -7   5   0 1501.55   37.30
  -6   5   0   59.29    5.20
  -5   5   0  107.09    6.70
   4  -5   0   24.80    2.80
  -4   5   0   34.00    4.60
   3  -5   0  230.88    6.40
  -3   5   0  230.28    9.50
   2  -5   0 1786.52   36.70
  -2   5   0 1904.91   42.20
  -1   5   0  677.13   18.70
   0   5   0    1.20    1.70
   1   5   0  673.83   18.50
   2   5   0 1887.01   42.50
   3   5   0  239.98    9.40
   4   5   0   26.60    4.20
   5   5   0   88.99    5.90
   6   5   0   55.69    5.00
  -7  -5   0 1456.45   29.30
   7   5   0 1431.56   35.20
  -8  -5   0 2370.86   47.50
   8   5   0 2311.47   53.29
  -9  -5   0  147.59    5.30
   9   5   0  145.19    8.40
 -10  -5   0  250.87    7.80
  10   5   0  233.88   11.20
 -11  -5   0  293.67    9.80
  11   5   0  289.07   13.00
 -12  -5   0 2747.93   57.99
  12   5   0 2742.43   63.39
 -13  -5   0   84.29    5.40
  13   5   0   76.19    7.80
 -14  -5   0 3662.73   76.49
  14   5   0 3579.84   81.99
 -15  -5   0  274.37   10.90
  15   5   0  260.97   13.90
 -16  -5   0 1073.89   27.90
  16   5   0 1059.59   32.70
 -17  -5   0    2.20    3.10
  17   5   0    3.20    4.50
 -18  -5   0 1185.68   31.40
  18   5   0 1167.98   36.40
 -19  -5   0   98.09    7.90
  19   5   0  101.59   10.50
 -20  -5   0   65.49    8.20
  20   5   0   61.59    9.90
 -21  -5   0  105.39    9.10
  21   5   0  166.38   21.20
 -22  -5   0  252.97   13.60
  22   5   0  226.18   16.40
 -23  -5   0   28.80    6.60
  23   5   0   41.50   10.50
 -24  -5   0  457.25   19.60
  24   5   0  418.66   23.40
 -25  -5   0  110.79   11.00
  25   5   0  100.19   14.80
 -26  -5   0  143.79   12.60
  26   5   0  163.08   17.00
 -27  -5   0  104.49   12.40
  27   5   0  114.49   17.00
 -28  -5   0  108.09   13.50
  28   5   0  173.38   17.80
 -29  -5   0   47.60   10.10
  29   5   0   44.60   11.60
 -30  -5   0   52.19   10.20
  30   5   0   48.40   13.80
 -31  -5   0   29.10   15.20
  31   5   0   -3.40   12.90
 -32  -5   0  210.58   17.20
  32   5   0  201.48   21.20
 -33  -5   0    3.60    7.60
  33   5   0   11.30   11.40
 -34  -5   0  133.29   17.10
  34   5   0  156.38   22.40
 -35  -5   0   14.10    8.90
  35   5   0   23.00   12.10
 -36  -5   0   40.50   10.50
  36   5   0   56.79   15.20
 -37  -5   0   22.80   10.20
 -38  -5   0  132.49   18.20
  38   5   0  148.99   23.80
 -39  -5   0   18.50   12.70
  39   5   0    6.60   10.20
  40   5   0   44.70   12.50
  39  -6   0   58.19   13.60
  38  -6   0    3.60    8.40
  37  -6   0   74.09   14.60
  32  -6   0    3.10    7.90
  31  -6   0   16.90    8.70
  30  -6   0    7.10    8.30
  29  -6   0  148.69   14.70
  28  -6   0   11.90    8.20
  27  -6   0   95.69   13.40
  26  -6   0   41.20    9.80
 -26   6   0   34.30    7.70
  25  -6   0  105.79   12.90
 -25   6   0  101.49   10.10
  24  -6   0    2.30    6.60
 -24   6   0  -10.10    4.20
 -23   6   0  472.75   18.20
 -22   6   0   16.60    5.00
  21  -6   0    2.60    5.80
 -21   6   0   24.40    5.40
 -20   6   0   12.20    4.00
 -19   6   0  940.71   26.30
 -18   6   0    8.10    3.40
 -17   6   0  646.44   19.20
 -16   6   0  228.38    9.70
 -14   6   0  103.39    5.90
 -10   6   0   73.79    7.30
  -9   6   0  670.63   22.10
  -6   6   0   53.49    5.60
  -5   6   0  505.55   16.90
   4  -6   0  320.77    9.00
  -4   6   0  307.67   12.20
   3  -6   0 1052.19   22.50
  -3   6   0 1039.40   27.60
  -2   6   0   78.59    5.90
  -1   6   0 1512.25   36.50
   0   6   0   31.80    4.30
   1   6   0 1421.56   34.60
   2   6   0   89.69    6.10
   3   6   0 1053.39   27.40
   4   6   0  305.67   11.80
   5   6   0  482.75   16.00
   6   6   0   46.50    5.10
   7   6   0 2297.27   53.19
  -8  -6   0   71.89    2.90
   8   6   0   74.59    6.50
  -9  -6   0  690.03   15.90
 -10  -6   0   70.99    3.90
  10   6   0   79.99    7.40
 -11  -6   0  305.57   10.20
  11   6   0  301.37   13.90
 -12  -6   0  663.43   17.50
  12   6   0  693.73   23.00
 -13  -6   0  355.96   11.50
  13   6   0  341.17   15.70
 -14  -6   0  113.29    6.50
  14   6   0  127.99   10.10
 -15  -6   0   32.70    4.50
  15   6   0   35.90    7.10
 -16  -6   0  238.18   10.30
  16   6   0  208.38   13.40
 -17  -6   0  635.64   19.70
  17   6   0  639.44   24.70
 -18  -6   0   10.50    4.00
  18   6   0   13.90    6.20
 -19  -6   0  957.40   27.30
  19   6   0  914.11   32.40
 -20  -6   0    3.90    3.60
  20   6   0    9.60    5.70
 -21  -6   0   25.40    6.00
  21   6   0   23.40    7.50
 -22  -6   0   -1.40    4.10
  22   6   0    1.30    5.80
 -23  -6   0  416.86   18.40
  23   6   0  402.26   22.70
 -24  -6   0   15.60    5.50
  24   6   0    0.10    6.60
 -25  -6   0   97.29   11.80
  25   6   0  112.69   16.80
 -26  -6   0   36.10    8.60
  26   6   0   31.50   11.00
 -27  -6   0  115.09   13.70
  27   6   0  122.79   18.20
 -28  -6   0   11.50    6.90
  28   6   0   15.20    9.40
 -29  -6   0  146.19   14.00
  29   6   0  193.08   23.40
 -30  -6   0    3.60    7.10
  30   6   0   22.10   11.00
 -31  -6   0   -0.30    6.90
  31   6   0    7.10    8.80
 -32  -6   0   17.00    8.10
  32   6   0   18.50   11.20
 -33  -6   0  197.88   17.40
  33   6   0  183.38   23.80
 -34  -6   0    0.70    7.60
  34   6   0   11.20   10.30
 -35  -6   0   30.30   10.20
  35   6   0   27.40   13.10
 -36  -6   0   22.20   10.50
  36   6   0   24.60   14.10
 -37  -6   0   92.89   14.40
  37   6   0   95.79   18.00
 -38  -6   0   29.20   10.40
  38   6   0   11.60   10.50
 -39  -6   0   62.39   12.70
  39   6   0   60.49   14.40
  39  -7   0    6.30    8.50
  38  -7   0   24.00   10.90
  33  -7   0    0.70   13.90
  32  -7   0   66.99   20.20
  31  -7   0   14.60    9.70
  30  -7   0   27.80    9.30
  29  -7   0   36.90   10.80
  28  -7   0  369.16   22.20
  27  -7   0    2.60    6.60
  26  -7   0   61.59   11.10
  25  -7   0  260.47   18.20
  23  -7   0   12.20    7.00
  22  -7   0  340.47   19.10
 -19   7   0  120.89    8.80
 -18   7   0  114.89    9.00
 -17   7   0    1.40    3.20
 -10   7   0  109.79    9.30
  -9   7   0    0.30    2.70
  -8   7   0 3385.16   77.19
  -7   7   0  908.91   27.40
  -6   7   0  199.58   10.80
   5  -7   0  389.06   11.50
  -5   7   0  376.66   16.60
   4  -7   0  626.34   15.50
  -4   7   0  614.14   20.00
   3  -7   0  131.39    4.70
  -3   7   0  119.49    7.90
   2  -7   0  341.67    8.10
  -2   7   0  329.77   13.30
  -1   7   0  805.22   23.50
   0   7   0    1.60    2.10
   1   7   0  797.92   23.20
   2   7   0  345.87   13.30
   3   7   0  139.89    8.20
   4   7   0  614.34   19.60
   5   7   0  393.56   14.80
   6   7   0  213.48   11.10
   7   7   0  874.31   26.00
  -8  -7   0 3462.75   69.09
   8   7   0 3526.35   78.29
  -9  -7   0    0.70    1.10
   9   7   0   -0.70    2.80
 -10  -7   0  123.89    5.00
  10   7   0  109.69    8.80
 -11  -7   0  514.45   13.80
  11   7   0  540.75   20.00
 -12  -7   0  539.55   14.70
  12   7   0  527.35   20.40
 -13  -7   0   22.80    3.50
  13   7   0   32.00    7.00
 -14  -7   0  133.69    7.00
  14   7   0  127.49   10.70
 -15  -7   0  395.96   13.40
  15   7   0  377.96   18.30
 -16  -7   0  232.18   10.30
  16   7   0  241.48   14.90
 -17  -7   0    7.10    3.40
  17   7   0   -1.70    4.40
 -18  -7   0  124.09    8.40
  18   7   0  115.89   11.80
 -19  -7   0  164.28   12.30
  19   7   0  140.99   13.10
 -20  -7   0   -5.20    3.10
  20   7   0    4.00    5.80
 -21  -7   0  158.08   10.80
  21   7   0  148.19   14.50
 -22  -7   0  278.17   14.50
  22   7   0  303.37   19.80
 -23  -7   0   15.70    6.00
  23   7   0   10.90    7.20
 -24  -7   0  619.94   23.90
  24   7   0  631.44   29.80
 -25  -7   0  238.18   14.90
  25   7   0  241.58   19.50
 -26  -7   0   71.69   10.40
  26   7   0   68.29   14.80
 -27  -7   0   -8.70    5.20
  27   7   0   -3.70    7.40
 -28  -7   0  339.67   19.60
  28   7   0  320.57   23.50
 -29  -7   0   25.10    8.30
  29   7   0   23.60   11.00
 -30  -7   0    5.80    6.40
  30   7   0    3.20   16.90
 -31  -7   0   34.00    9.50
  31   7   0   16.40   11.90
 -32  -7   0   55.89   11.40
  32   7   0   57.19   14.50
 -33  -7   0  -11.20    5.90
  33   7   0   -1.20    9.70
 -34  -7   0   45.30   11.00
  34   7   0   53.09   15.10
 -35  -7   0   12.50    8.40
  35   7   0   35.40   13.30
 -36  -7   0   14.60    9.90
  36   7   0   14.60   11.10
  37   7   0    8.80   16.20
 -38  -7   0   39.60   15.00
  38   7   0   72.89   22.00
 -39  -7   0   18.10    9.00
  39   7   0    6.00    8.80
  38  -8   0   10.90    8.80
  33  -8   0  120.69   16.70
  32  -8   0    5.60    8.00
  31  -8   0   54.79   12.90
  30  -8   0   86.19   13.50
  29  -8   0  167.48   17.00
  28  -8   0   44.00   10.60
  27  -8   0   84.49   13.50
  26  -8   0  167.48   16.20
  24  -8   0  -10.30    5.80
  23  -8   0  132.89   15.70
 -11   8   0   44.80    7.70
 -10   8   0   82.59    8.80
  -9   8   0 2263.77   57.09
  -8   8   0  166.98   11.10
  -7   8   0  487.75   19.20
  -6   8   0  266.77   13.40
   5  -8   0   -2.30    1.60
  -5   8   0   -1.80    2.60
   4  -8   0  218.68    7.60
  -4   8   0  222.48   11.70
   3  -8   0 1175.48   25.90
  -3   8   0 1197.68   33.00
   2  -8   0  247.68    6.80
  -2   8   0  261.37   12.50
  -1   8   0   19.20    4.80
   0   8   0 6471.95  135.69
   1   8   0   21.10    5.10
   2   8   0  270.37   12.50
   3   8   0 1143.19   31.40
   4   8   0  196.78   10.70
   5   8   0   -0.70    2.40
   6   8   0  285.67   13.40
   7   8   0  428.16   17.00
  -8  -8   0  166.98    4.50
   8   8   0  157.48   10.40
  -9  -8   0 2244.08   45.70
   9   8   0 2244.38   55.49
 -10  -8   0   80.39    5.20
  10   8   0   83.99    8.50
 -11  -8   0   48.30    3.60
  11   8   0   32.60    6.40
 -12  -8   0    7.20    2.30
  12   8   0    6.90    4.30
 -13  -8   0  598.44   16.30
  13   8   0  562.84   22.60
 -14  -8   0  633.44   17.80
  14   8   0  631.04   24.50
 -15  -8   0   21.70    4.00
  15   8   0   33.60    8.20
 -16  -8   0  189.78    9.30
  16   8   0  197.48   13.90
 -17  -8   0  156.08    8.80
  17   8   0  140.79   12.70
  18   8   0   26.30    8.10
 -19  -8   0   16.00    4.70
  19   8   0   11.20    6.70
 -20  -8   0  169.48   10.70
  20   8   0  163.88   15.00
 -21  -8   0  359.66   16.10
  21   8   0  379.46   22.10
 -22  -8   0   70.29    9.10
  22   8   0   76.99   13.10
 -23  -8   0  108.79   10.10
  23   8   0   84.19   14.20
 -24  -8   0    6.70    5.50
  24   8   0   -0.90    6.60
 -25  -8   0   -4.80    4.80
  25   8   0    1.30    8.00
 -26  -8   0  173.08   13.70
  26   8   0  167.98   20.90
 -27  -8   0   83.89   12.10
  27   8   0  101.29   16.20
 -28  -8   0   16.30    7.50
  28   8   0    5.30    8.70
 -29  -8   0  130.29   21.00
  29   8   0  147.19   20.40
 -30  -8   0   62.49   11.10
  30   8   0   78.99   15.90
 -31  -8   0   35.00    9.10
  31   8   0   26.10   11.10
 -32  -8   0   12.90    8.50
  32   8   0   13.80   12.00
 -33  -8   0  129.29   16.60
  33   8   0  109.19   18.60
 -34  -8   0   40.10   11.00
  34   8   0   31.20   12.90
 -35  -8   0   13.90    9.40
  35   8   0   11.50   13.00
 -36  -8   0   83.49   13.40
  36   8   0   61.29   16.50
 -37  -8   0   46.20   12.30
  37   8   0   29.80   10.70
 -38  -8   0    2.50    8.20
  38   8   0   13.70   10.30
  34  -9   0   34.70   14.10
  33  -9   0   28.20   10.80
  32  -9   0   26.80   10.00
  31  -9   0   43.80   12.00
  30  -9   0   57.29   12.40
  29  -9   0  254.37   19.80
  28  -9   0   72.79   13.10
  27  -9   0  150.58   17.80
  26  -9   0   42.40   13.90
  25  -9   0   51.19   12.00
  24  -9   0   26.70   10.10
  23  -9   0  109.19   14.90
 -12   9   0   99.59   12.80
 -11   9   0  458.75   20.80
 -10   9   0   22.80    6.10
  -9   9   0  408.36   18.90
  -8   9   0  439.76   19.30
  -7   9   0  324.67   16.00
  -6   9   0  371.56   17.00
   5  -9   0  712.33   18.70
  -5   9   0  665.83   23.80
   4  -9   0    8.50    2.20
  -4   9   0   11.70    4.30
   3  -9   0   11.40    2.40
  -3   9   0    5.90    3.80
   2  -9   0  123.29    4.60
  -2   9   0  117.99    9.20
   1  -9   0  224.08    6.00
  -1   9   0  234.28   12.60
   0   9   0    1.50    3.30
   1   9   0  239.88   12.50
   2   9   0  111.99    8.80
   3   9   0   10.50    4.10
   4   9   0   16.60    5.00
   5   9   0  698.43   23.80
   6   9   0  367.56   16.30
   7   9   0  320.77   15.40
  -8  -9   0  397.06    9.20
   8   9   0  430.26   18.10
  -9  -9   0  390.86   10.10
   9   9   0  402.36   17.80
 -10  -9   0   21.60    2.60
  10   9   0   22.50    6.50
 -11  -9   0  441.56   12.20
  11   9   0  441.26   19.50
 -12  -9   0   91.49    5.20
  12   9   0   90.09    9.80
 -13  -9   0  650.53   17.40
  13   9   0  618.94   25.00
 -14  -9   0  215.68    9.10
  14   9   0  240.28   15.30
 -15  -9   0  763.92   21.20
  15   9   0  772.72   29.20
 -16  -9   0   49.20    5.90
  16   9   0   55.39   10.10
 -17  -9   0   44.10    7.80
 -18  -9   0   52.89    6.90
  18   9   0   46.50   10.20
 -19  -9   0  108.99    8.60
  19   9   0  120.59   14.80
 -20  -9   0    7.70    4.60
  20   9   0   15.30    7.50
 -21  -9   0  748.43   24.80
  21   9   0  742.53   32.10
 -22  -9   0    5.00    4.60
  22   9   0    5.30    7.40
 -23  -9   0  123.99   10.80
  23   9   0  124.69   16.20
 -24  -9   0   15.10    6.60
  24   9   0   14.10    9.40
 -25  -9   0   49.00    9.20
  25   9   0   70.49   14.10
 -26  -9   0   63.39   10.40
  26   9   0   62.69   14.40
 -27  -9   0  151.18   13.50
  27   9   0  160.28   20.40
  28   9   0   59.89   14.40
 -29  -9   0  219.48   16.30
  29   9   0  238.08   22.10
 -30  -9   0   52.09   10.30
  30   9   0   70.39   16.40
 -31  -9   0   62.29   11.50
  31   9   0   70.99   17.30
 -32  -9   0   19.80    8.70
  32   9   0   26.50   12.90
 -33  -9   0   22.00    8.50
  33   9   0   32.60   12.10
 -34  -9   0   69.69   13.10
  34   9   0   54.39   20.00
 -35  -9   0  114.59   15.50
  35   9   0  123.29   20.20
 -36  -9   0    5.70   13.80
  36   9   0   12.10    9.20
 -37  -9   0    9.00   13.20
  37   9   0    7.10    9.60
  34 -10   0    0.60   14.20
  33 -10   0   44.60   11.60
  32 -10   0   71.39   12.70
  31 -10   0   37.00   11.90
  30 -10   0  207.18   20.00
  29 -10   0   26.30    9.80
  27 -10   0   30.60   10.60
  26 -10   0  231.48   19.70
  25 -10   0    2.00    8.40
  24 -10   0  142.69   17.60
 -12  10   0  290.67   17.60
 -11  10   0   49.10    9.90
 -10  10   0 1421.26   43.30
  -9  10   0   -1.60    3.50
  -8  10   0   15.90    6.00
  -7  10   0   25.50    7.10
  -6  10   0  591.14   23.30
   5 -10   0   19.40    3.80
  -5  10   0   27.10    7.00
   4 -10   0  779.82   19.90
  -4  10   0  739.63   26.30
   3 -10   0  237.48    8.30
  -3  10   0  241.88   14.00
  -2  10   0    2.30    3.50
   1 -10   0   35.00    2.70
  -1  10   0   53.89    8.70
   0 -10   0 1699.13   34.90
   0 -10   0 1758.02   35.10
   0  10   0 1771.72   46.60
   1  10   0   37.50    7.40
   2  10   0    1.80    3.90
   3  10   0  242.68   13.50
   4  10   0  778.32   26.50
   5  10   0   29.50    6.90
   6  10   0  599.44   22.90
   7  10   0   23.80    6.30
  -8 -10   0   17.80    2.50
  -8 -10   0   14.50    1.50
   8  10   0   14.90    5.50
  -9 -10   0    1.70    1.40
   9  10   0    5.50    4.80
 -10 -10   0 1380.16   29.50
  10  10   0 1329.47   40.20
 -11 -10   0   33.70    3.40
  11  10   0   38.40    8.20
 -12 -10   0  323.97   10.40
  12  10   0  327.27   17.60
 -13 -10   0    2.60    2.40
  13  10   0    2.40    5.20
 -14 -10   0  361.26   12.20
  14  10   0  342.37   19.10
 -15 -10   0   36.90    5.10
  15  10   0   30.30    8.60
 -16 -10   0  467.65   17.50
  16  10   0  490.25   23.80
 -17 -10   0  174.98    9.50
  17  10   0  171.18   15.10
 -18 -10   0   50.29    7.00
  18  10   0   60.99   11.80
 -19 -10   0  243.48   12.20
  19  10   0  227.38   17.90
 -20 -10   0  407.96   16.90
  20  10   0  451.65   24.70
 -21 -10   0    9.80    4.80
  21  10   0    5.90    7.80
 -22 -10   0   97.69   10.50
  22  10   0  143.19   19.80
 -23 -10   0   49.00    8.50
  23  10   0   19.90    9.80
 -24 -10   0  162.48   12.70
  24  10   0  155.08   19.50
 -25 -10   0   -6.30    5.00
  25  10   0    1.40    7.30
 -26 -10   0  270.37   16.60
  26  10   0  231.88   21.50
  27  10   0   13.40   10.40
 -28 -10   0    0.00    6.10
  28  10   0   -9.00    8.20
 -29 -10   0   35.70    9.40
  29  10   0   27.50   12.00
 -30 -10   0  184.58   16.00
  30  10   0  203.38   21.30
 -31 -10   0    8.20    7.30
  31  10   0   30.00   11.60
 -32 -10   0   58.29   11.50
  32  10   0   78.69   16.50
 -33 -10   0   16.50    8.30
  33  10   0   20.40   18.00
 -34 -10   0   19.20    8.60
  34  10   0   -5.80    7.50
 -35 -10   0   -1.70   11.90
  35  10   0   -9.90   15.30
 -36 -10   0   49.30   11.30
  36  10   0   80.39   25.80
 -37 -10   0   -4.10    6.30
  37  10   0   36.00   10.20
  34 -11   0    1.90    9.90
  33 -11   0   11.80    9.40
  32 -11   0   -4.80    9.10
  31 -11   0   51.49   12.20
  30 -11   0   29.20   10.50
  29 -11   0   24.50   11.10
  28 -11   0   48.00   12.50
  26 -11   0   13.30   10.30
  25 -11   0  288.37   21.90
  24 -11   0   34.90   10.80
 -12  11   0   -1.80    6.80
 -11  11   0  428.06   22.00
 -10  11   0  251.87   16.90
  -9  11   0  207.18   14.90
  -8  11   0    6.50    5.60
  -7  11   0  124.39   11.60
  -6  11   0  392.46   19.50
   5 -11   0 1050.69   26.80
  -5  11   0 1002.40   33.70
   4 -11   0   58.49    5.20
  -4  11   0   67.89   10.20
   3 -11   0  295.07   10.20
  -3  11   0  331.27   17.10
   2 -11   0   44.50    3.70
  -2  11   0   38.40    8.00
   1 -11   0  325.77    9.40
  -1  11   0  325.37   16.90
   0  11   0    2.60    4.30
  -1 -11   0  332.87    8.10
   1  11   0  354.66   17.40
   2  11   0   39.80    8.30
   3  11   0  317.17   16.60
   4  11   0   69.69   10.50
   5  11   0 1020.70   33.20
   6  11   0  395.96   18.90
   7  11   0  122.99   11.10
  -8 -11   0    5.80    1.30
   8  11   0    2.60    4.70
  -9 -11   0  182.38    5.80
  -9 -11   0  165.58    5.80
   9  11   0  187.48   13.50
 -10 -11   0  268.07    8.20
  10  11   0  261.07   16.20
 -11 -11   0  467.75   12.90
  11  11   0  478.45   22.30
 -12 -11   0    1.60    2.30
  12  11   0    5.90    5.80
 -13 -11   0  103.29    6.20
 -14 -11   0   41.50    5.20
  14  11   0   30.90    8.40
  15  11   0  571.84   26.20
 -16 -11   0   74.59    6.60
  16  11   0   83.09   13.30
 -17 -11   0    8.40    3.90
  17  11   0   15.70    7.60
 -18 -11   0   15.70    4.70
  18  11   0    9.60    7.40
 -19 -11   0  300.47   13.70
  19  11   0  303.87   20.80
 -20 -11   0   29.50    6.10
  20  11   0   23.00    9.20
 -21 -11   0  408.46   17.40
  21  11   0  409.66   24.90
 -22 -11   0   25.60    6.30
  22  11   0   19.00    9.90
 -23 -11   0   18.60    6.30
  23  11   0   23.40   10.60
 -24 -11   0   42.80    8.50
  24  11   0   28.80   11.10
 -25 -11   0  241.18   15.40
  25  11   0  275.17   22.50
  26  11   0   14.70   10.60
  27  11   0   -5.10    8.50
 -28 -11   0   46.30    9.90
  28  11   0   55.39   14.20
 -29 -11   0   16.30    7.80
  29  11   0   34.10   12.90
 -30 -11   0   -4.00    6.10
  30  11   0   19.90   11.70
 -31 -11   0  112.39   14.70
  31  11   0  145.99   21.50
 -32 -11   0    6.20    7.50
  32  11   0   14.00   20.20
 -33 -11   0    3.50    7.90
  33  11   0   16.40   10.10
 -34 -11   0    8.90    9.50
  34  11   0   47.10   21.80
 -35 -11   0   39.20   11.20
  35  11   0   22.60   14.10
 -36 -11   0    3.80    7.40
  36  11   0    1.20    7.60
  35 -12   0   26.00   14.60
  34 -12   0   78.39   13.50
  33 -12   0   53.29   12.60
  32 -12   0   40.30   12.20
  31 -12   0   11.20    9.60
  30 -12   0  133.29   16.80
  29 -12   0   16.10    9.80
  28 -12   0    6.80    9.90
  27 -12   0  122.39   18.60
  26 -12   0  188.78   21.50
  25 -12   0   -2.90   13.00
  24 -12   0  102.59   16.10
 -12  12   0   50.29   11.00
 -11  12   0   33.80    8.70
 -10  12   0  656.73   28.90
  -9  12   0   16.10    9.70
  -8  12   0    0.80    4.60
  -7  12   0  180.48   14.60
  -6  12   0  422.06   21.50
  -5  12   0   92.89   12.30
   4 -12   0  895.01   23.70
  -4  12   0  862.81   31.60
   3 -12   0  205.98    8.90
  -3  12   0  189.48   14.10
   2 -12   0   94.19    5.60
  -2  12   0   75.39   10.50
   1 -12   0   66.59    4.40
  -1  12   0   89.19   12.20
   0 -12   0  525.85   13.50
   0  12   0  523.95   22.90
  -1 -12   0   73.99    3.70
  -1 -12   0   69.09    3.20
   1  12   0   83.89   12.00
  -2 -12   0  106.49    3.80
   2  12   0   82.09   11.00
   3  12   0  201.08   14.10
   4  12   0  853.61   30.70
   5  12   0  110.69   11.00
   6  12   0  426.26   20.90
  -7 -12   0  192.58    5.40
  -7 -12   0  181.58    5.40
   7  12   0  202.98   14.50
  -8 -12   0    4.30    1.40
   8  12   0    1.30    5.00
  -9 -12   0    9.20    1.90
   9  12   0    7.90    5.70
 -10 -12   0  671.03   16.60
 -11 -12   0   38.30    4.10
  11  12   0   35.40    8.60
 -12 -12   0   51.09    4.40
  12  12   0   52.69   10.70
 -13 -12   0   54.19    5.00
  13  12   0   50.79   10.50
  14  12   0  124.99   15.20
 -15 -12   0   11.60    3.90
  15  12   0    9.50    7.00
 -16 -12   0  178.78    9.60
  16  12   0  170.78   16.40
 -17 -12   0   32.00    5.30
  17  12   0   11.20    7.40
 -18 -12   0    0.40    3.70
  18  12   0   -0.20    6.80
 -19 -12   0  106.39    8.80
  19  12   0  105.89   15.60
 -20 -12   0  136.39   10.20
  20  12   0  145.19   17.90
 -21 -12   0   32.90    7.00
  21  12   0   22.20    9.70
 -22 -12   0  104.49   11.80
  22  12   0  115.99   17.60
 -23 -12   0   66.39    9.60
  23  12   0   35.70   12.00
 -24 -12   0  111.89   12.30
  24  12   0  114.09   17.80
 -25 -12   0   12.40    7.50
  25  12   0    3.50    9.20
 -26 -12   0  168.68   13.90
  26  12   0  186.88   22.90
 -27 -12   0  100.39   12.50
  27  12   0  131.79   21.20
 -28 -12   0    8.90    7.10
  28  12   0   -3.50    8.70
 -29 -12   0   13.70    7.90
  29  12   0  -12.40    8.10
 -30 -12   0  122.69   14.40
  30  12   0  145.79   22.10
 -31 -12   0    5.40    7.00
  31  12   0   -7.60   12.20
 -32 -12   0   20.50    8.60
  32  12   0    2.60    9.80
 -33 -12   0   37.90   10.30
 -34 -12   0   85.19   12.60
  34  12   0   66.29   18.00
 -35 -12   0   34.70   11.20
  35  12   0   49.99   12.60
  34 -13   0   32.80   12.00
  33 -13   0   -3.60    8.50
  32 -13   0    8.30   12.10
  31 -13   0   56.29   12.80
  30 -13   0    6.60    9.00
  29 -13   0   28.60   11.40
  28 -13   0   11.90   14.20
  27 -13   0   21.30   10.80
  26 -13   0    5.60    9.90
  25 -13   0   69.99   14.50
  24 -13   0   20.80   11.20
 -12  13   0  317.97   21.10
 -11  13   0  128.99   17.60
 -10  13   0   -0.40    6.40
  -9  13   0  219.58   17.30
  -8  13   0   86.99   14.10
  -7  13   0   33.20    8.70
  -6  13   0   24.50    7.50
  -5  13   0  481.15   23.70
   4 -13   0   -1.00    3.10
  -4  13   0    1.30    8.00
   3 -13   0   47.80    5.70
   2 -13   0   41.50    5.00
  -2  13   0   33.80    9.00
   1 -13   0  244.28    9.10
  -1  13   0  233.28   16.20
   0 -13   0    5.20    2.50
   0  13   0    0.30    5.10
  -1 -13   0  215.98    7.60
   1  13   0  223.08   15.70
  -2 -13   0   38.70    3.20
   2  13   0   33.10    7.70
  -3 -13   0   49.90    3.20
   3  13   0   44.10    9.20
  -4 -13   0    3.00    1.50
  -4 -13   0    8.40    1.50
   4  13   0   -1.50    4.60
  -5 -13   0  495.35   11.50
  -5 -13   0  461.65   11.40
  -6 -13   0   18.30    2.20
  -6 -13   0   19.40    2.20
   6  13   0    9.50    6.60
  -7 -13   0   46.60    3.00
   7  13   0   44.70    9.00
  -8 -13   0   65.99    3.70
   8  13   0   74.09   11.40
  -9 -13   0  197.78    6.80
   9  13   0  170.88   15.10
 -10 -13   0   12.00    2.80
  10  13   0    4.20    6.10
 -11 -13   0  121.89    6.10
  11  13   0  138.09   14.10
 -12 -13   0  273.27   10.40
  12  13   0  314.67   20.00
 -13 -13   0  204.78    9.00
  13  13   0  236.08   18.00
 -14 -13   0  454.55   14.90
  14  13   0  468.85   25.30
 -15 -13   0  444.86   15.30
  15  13   0  465.55   25.50
 -16 -13   0  221.28   10.90
  16  13   0  223.28   18.70
 -17 -13   0   37.60    6.10
  17  13   0   31.30    9.40
 -18 -13   0  135.49    9.60
  18  13   0  132.99   18.00
 -19 -13   0   64.29    8.20
  19  13   0   62.29   14.10
 -20 -13   0   90.89    9.90
  20  13   0   85.69   15.10
 -21 -13   0  187.18   12.00
  21  13   0  135.59   17.80
 -22 -13   0   41.10    7.70
  22  13   0   25.50   11.40
 -23 -13   0   63.69    9.70
  23  13   0   47.90   13.40
 -24 -13   0   14.60    6.40
  24  13   0   10.80   10.10
 -25 -13   0   98.79   11.90
  25  13   0   90.59   17.60
 -26 -13   0    7.60    6.50
  26  13   0    7.40    9.30
 -27 -13   0   35.20    9.10
  27  13   0   23.60   12.00
 -28 -13   0    8.10    6.60
  28  13   0  -11.30    8.10
 -29 -13   0   14.80    7.60
  29  13   0   22.20   10.80
 -30 -13   0    0.20    6.70
  30  13   0   -6.90   11.30
 -31 -13   0   49.00   10.70
  31  13   0   41.80   13.40
 -32 -13   0   34.80   11.60
  32  13   0   30.50   17.60
 -33 -13   0   13.60    8.40
  33  13   0   30.20   13.80
 -34 -13   0   -6.10    7.80
  34  13   0   13.60   10.20
  32 -14   0   18.10   12.00
  31 -14   0   16.90   11.00
  30 -14   0   37.20   12.70
  29 -14   0   -3.70    9.50
  28 -14   0    2.80    9.00
  27 -14   0   46.40   12.90
  26 -14   0   14.20   11.80
  25 -14   0   -8.20    9.30
  24 -14   0   33.90   12.30
 -12  14   0   14.50    8.60
 -11  14   0   16.10    8.10
 -10  14   0   60.79   12.30
  -9  14   0  101.09   14.40
  -8  14   0   -2.50    5.30
  -7  14   0  188.58   16.40
  -6  14   0   13.70    7.50
  -5  14   0   21.30    8.70
  -4  14   0   23.50    8.90
   3 -14   0  654.43   20.00
  -3  14   0  632.14   28.60
   2 -14   0   51.09    5.80
  -2  14   0   52.49   10.80
   1 -14   0  148.09    7.80
  -1  14   0  142.29   14.00
   0 -14   0  612.84   17.20
   0  14   0  623.84   28.00
  -1 -14   0  137.59    6.70
   1  14   0  134.29   13.90
  -2 -14   0   58.39    4.50
   2  14   0   37.40    8.90
  -3 -14   0  625.24   16.10
   3  14   0  665.23   28.70
  -4 -14   0    9.20    2.30
   4  14   0   -2.00    4.80
  -5 -14   0   23.40    2.90
   5  14   0   16.60    8.40
  -6 -14   0   21.00    2.80
   6  14   0   11.80    7.10
  -7 -14   0  186.58    6.70
   7  14   0  193.38   16.20
  -8 -14   0   -1.20    1.80
   8  14   0   -7.50    4.30
  -9 -14   0  114.29    5.50
   9  14   0  134.59   14.60
 -10 -14   0   66.19    4.70
  10  14   0   59.69   11.80
 -11 -14   0   14.20    3.50
  11  14   0   12.60    8.20
 -12 -14   0   21.70    3.90
  12  14   0   25.30    9.50
 -13 -14   0   76.89    6.00
  13  14   0   69.89   12.70
 -14 -14   0   77.59    6.30
  14  14   0   74.09   14.10
 -15 -14   0   15.90    4.20
  15  14   0    8.20    8.70
 -16 -14   0  312.17   13.10
  16  14   0  335.97   23.20
 -17 -14   0  162.98   10.20
  17  14   0  129.69   18.40
 -18 -14   0    9.50    4.90
  18  14   0    9.60    8.60
 -19 -14   0  283.67   13.90
  19  14   0  309.97   22.70
 -20 -14   0  242.58   13.40
  20  14   0  230.28   20.70
 -21 -14   0   12.70    5.70
  21  14   0   23.80   11.30
  22  14   0    7.90   18.10
 -23 -14   0  104.99   11.90
  23  14   0  123.39   18.70
 -24 -14   0   51.59    9.10
  24  14   0   34.40   12.20
 -25 -14   0    9.50    6.50
  25  14   0   21.80   10.90
 -26 -14   0   -0.90    6.00
  26  14   0    5.40    8.70
 -27 -14   0   48.10    9.60
  27  14   0   27.70   12.00
 -28 -14   0   -2.80    5.80
  28  14   0  -11.20    8.50
 -29 -14   0   23.40    8.20
  29  14   0   13.40   10.70
 -30 -14   0   53.39   10.80
  30  14   0   46.50   14.10
  31  14   0    9.50    9.50
 -32 -14   0    8.20    7.30
  32  14   0   25.90   19.90
 -33 -14   0   75.59   12.20
  33  14   0   75.49   14.00
  32 -15   0   39.90   12.00
  31 -15   0   11.60   10.70
  30 -15   0   14.50   10.50
  29 -15   0    2.40   12.00
  28 -15   0  247.48   21.90
  27 -15   0    8.90    9.30
  26 -15   0   34.00   12.30
  25 -15   0    7.50   10.00
  24 -15   0  128.59   18.60
 -12  15   0  185.08   18.70
 -11  15   0   28.70    9.70
 -10  15   0    6.30    7.40
  -9  15   0  128.69   17.00
  -8  15   0  530.55   28.20
  -7  15   0   22.20    9.20
  -6  15   0  259.67   20.00
  -5  15   0  128.29   17.00
  -4  15   0  101.39   14.30
   3 -15   0   -0.30    3.80
  -3  15   0    7.80    7.00
   2 -15   0  435.46   15.70
  -2  15   0  439.16   24.50
   1 -15   0   46.50    6.40
  -1  15   0   36.80    9.10
   0  15   0   -8.60    5.70
  -1 -15   0   41.80    5.30
   1  15   0   49.00   11.80
  -2 -15   0  418.66   12.90
   2  15   0  388.56   22.90
  -3 -15   0    0.20    2.60
   3  15   0    6.20    6.30
  -4 -15   0  100.19    5.80
   4  15   0  136.99   17.80
  -5 -15   0  131.99    6.30
   5  15   0  135.59   14.80
  -6 -15   0  231.28    8.30
   6  15   0  250.67   19.00
  -7 -15   0   32.20    4.50
   7  15   0   35.40   10.40
   8  15   0  545.15   27.90
  -9 -15   0  139.99    6.70
   9  15   0  114.69   15.90
 -10 -15   0   11.60    3.40
  10  15   0    5.90    6.40
 -11 -15   0   28.90    4.30
  11  15   0   35.10   10.10
 -12 -15   0  209.38    9.10
  12  15   0  171.38   17.40
 -13 -15   0   22.80    4.40
  13  15   0   12.30    8.60
 -14 -15   0  120.29    7.80
  14  15   0  131.99   18.60
 -15 -15   0   59.99    6.90
  15  15   0   61.29   12.90
 -16 -15   0   10.90    4.40
  16  15   0   18.20    9.90
 -17 -15   0   90.59    8.30
  17  15   0   67.59   14.10
 -18 -15   0   38.90    7.00
  18  15   0   55.29   13.40
 -19 -15   0   23.10    6.30
  19  15   0   26.40   11.10
 -20 -15   0   23.60    6.70
  20  15   0    4.90   12.60
 -21 -15   0   38.20    7.60
  21  15   0   43.80   13.30
 -22 -15   0  220.28   14.00
  22  15   0  199.08   21.30
 -23 -15   0   -3.20    5.20
  23  15   0  -12.90    7.40
 -24 -15   0  139.89   12.60
  24  15   0  138.69   20.50
 -25 -15   0    5.20    5.90
  25  15   0    4.80    9.60
 -26 -15   0   53.79    9.90
  26  15   0   40.50   14.20
 -27 -15   0    1.30    5.80
  27  15   0   -8.00   12.10
 -28 -15   0  258.77   17.10
  28  15   0  255.97   23.20
 -29 -15   0   17.60    7.90
  29  15   0   24.80   12.80
 -30 -15   0   13.40    9.00
  30  15   0   34.00   11.60
 -31 -15   0   12.80   10.80
  31  15   0   19.50   10.00
 -32 -15   0   32.70    8.60
  32  15   0   42.20   11.90
  30 -16   0    4.00    8.60
  27 -16   0   30.40   13.10
  26 -16   0   12.80   10.70
  25 -16   0    0.10    9.60
  24 -16   0   25.40   12.00
 -12  16   0    2.10    7.90
 -11  16   0    5.30    9.20
 -10  16   0   14.80    9.70
  -9  16   0  265.47   22.00
  -8  16   0   55.09   13.60
  -7  16   0  247.78   20.60
  -6  16   0   24.30    9.20
  -5  16   0   24.20   10.00
  -4  16   0   60.39   13.20
  -3  16   0  241.58   19.60
   2 -16   0   41.20    6.70
  -2  16   0   35.40   10.80
   1 -16   0  154.68    9.50
  -1  16   0  152.18   19.30
   0 -16   0   66.19    6.60
   0  16   0   63.59   12.50
  -1 -16   0  127.39    8.10
   1  16   0  146.69   15.80
  -2 -16   0   45.90    5.60
   2  16   0   43.40   11.10
  -3 -16   0  262.17   10.40
   3  16   0  252.47   19.80
  -4 -16   0   65.79    5.60
   4  16   0   58.19   12.40
  -5 -16   0   14.90    3.60
   5  16   0   31.50   10.90
  -6 -16   0   42.20    4.90
   6  16   0   44.60   11.50
  -7 -16   0  226.78    8.90
   7  16   0  222.58   19.10
  -8 -16   0   53.59    5.00
   8  16   0   51.49   11.80
  -9 -16   0  280.77   10.30
   9  16   0  269.97   21.20
 -10 -16   0   12.70    3.40
  10  16   0    4.30    7.60
 -11 -16   0    6.40    3.30
  11  16   0    1.10    7.90
 -12 -16   0    2.90    2.90
  12  16   0    3.80    8.00
 -13 -16   0  192.38    9.50
  13  16   0  161.78   17.80
 -14 -16   0   17.50    4.40
  14  16   0   16.80    9.90
 -15 -16   0  106.89    8.40
  15  16   0  110.49   16.80
 -16 -16   0    7.40    4.60
  16  16   0   13.20   10.00
 -17 -16   0   76.29    8.40
  17  16   0   83.69   17.30
 -18 -16   0   -0.20    4.40
  18  16   0    2.70   12.50
 -19 -16   0   57.49    8.00
  19  16   0   35.60   12.50
 -20 -16   0   13.30    5.90
  20  16   0   18.30   11.80
 -21 -16   0  134.39   11.60
  21  16   0  126.89   19.60
 -22 -16   0    5.70    5.60
  22  16   0   14.00   10.90
 -23 -16   0  163.18   12.60
  23  16   0  151.48   20.50
 -24 -16   0   26.10    7.70
  24  16   0   20.20   11.50
 -25 -16   0   -4.80    5.00
  25  16   0    5.10    9.40
 -26 -16   0    3.80    6.10
  26  16   0  -14.60   10.80
 -27 -16   0   40.50    9.00
  27  16   0   33.60   12.50
  28  16   0   10.30   15.70
 -29 -16   0   76.59   11.50
  29  16   0  123.29   21.60
 -30 -16   0    6.90    7.10
  30  16   0   10.50    9.50
  27 -17   0    8.70    9.20
  26 -17   0   33.90   13.70
  25 -17   0   -9.40    8.10
  24 -17   0   89.89   15.60
  23 -17   0   10.00    9.50
 -11  17   0   30.70   11.80
 -10  17   0    0.80    8.40
  -9  17   0   -2.40    7.60
  -8  17   0  165.98   21.60
  -7  17   0   -1.50    7.20
  -6  17   0  198.68   19.50
  -5  17   0    5.60    7.90
  -4  17   0   99.29   17.80
  -3  17   0   -9.00    6.30
  -2  17   0  192.48   18.90
   1 -17   0   37.10    6.70
  -1  17   0   48.50   12.60
   0 -17   0    0.10    3.70
   0  17   0   -5.70    5.70
  -1 -17   0   51.19    6.80
   1  17   0   67.79   14.10
  -2 -17   0  205.18   10.40
   2  17   0  220.98   19.60
  -3 -17   0   -3.40    2.80
   3  17   0   -0.30    7.40
  -4 -17   0   64.99    6.20
   4  17   0   81.79   15.10
  -5 -17   0   10.80    3.60
   5  17   0   -5.40    5.80
  -6 -17   0  187.58    8.70
   6  17   0  177.18   18.00
  -7 -17   0    2.70    3.10
   7  17   0   -0.90    6.80
  -8 -17   0  170.28    8.50
   8  17   0  147.49   19.90
  -9 -17   0   21.60    4.50
   9  17   0   10.40    8.50
 -10 -17   0    9.40    3.50
  10  17   0   17.00    9.50
 -11 -17   0   30.00    4.80
  11  17   0   16.80    9.80
 -12 -17   0  282.47   11.60
  12  17   0  298.87   23.30
 -13 -17   0   40.70    5.90
  13  17   0   36.60   11.70
 -14 -17   0  185.68    9.90
  14  17   0  215.88   21.40
 -15 -17   0   57.79    7.10
  15  17   0   65.59   20.70
  16  17   0    2.40    8.80
 -17 -17   0   16.00    5.70
  17  17   0   -1.80    9.50
 -18 -17   0  177.78   11.50
  18  17   0  212.48   25.90
 -19 -17   0   17.20    5.90
  19  17   0   -3.30    9.40
 -20 -17   0   13.10    5.90
  20  17   0   -0.20    8.60
 -21 -17   0   51.69    8.90
  21  17   0   53.29   13.10
 -22 -17   0  146.29   12.30
  22  17   0  156.48   21.70
 -23 -17   0    1.20    5.90
  23  17   0    8.50    9.60
 -24 -17   0   81.49   10.80
  24  17   0  109.79   20.60
 -25 -17   0    2.40    5.70
  25  17   0   -3.50    8.30
 -26 -17   0   27.90    9.00
  26  17   0   64.99   21.60
 -27 -17   0   13.80    7.00
  27  17   0   20.70    9.90
  28  17   0   86.39   16.00
 -29 -17   0   15.00    7.10
  29  17   0   23.60   10.00
  27 -18   0   35.30   11.90
  26 -18   0   42.60   14.70
  25 -18   0   10.00    9.50
  24 -18   0   41.00   13.60
  23 -18   0  229.68   21.80
 -11  18   0   42.60   14.50
  -9  18   0   -3.70    8.40
  -8  18   0    1.20    8.50
  -7  18   0  183.68   24.30
  -6  18   0   31.30   11.60
  -5  18   0   45.90   12.90
  -4  18   0   12.00    8.80
  -3  18   0  204.08   20.60
  -2  18   0   14.80    9.60
  -1  18   0  131.79   19.30
   0 -18   0  171.58   11.10
   0  18   0  195.88   19.90
  -1 -18   0   84.49    8.40
   1  18   0   98.89   17.20
  -2 -18   0    0.00    3.70
   2  18   0   17.20   10.40
  -3 -18   0  206.58   10.80
   3  18   0  220.88   20.90
  -4 -18   0   17.90    4.90
   4  18   0   13.30    9.20
  -5 -18   0   50.09    6.20
   5  18   0   36.60   12.70
  -6 -18   0   39.50    5.60
   6  18   0   31.10   12.30
  -7 -18   0  142.59    8.50
   7  18   0  141.79   20.20
  -8 -18   0    2.80    3.60
   8  18   0   15.50   10.40
  -9 -18   0    9.40    4.10
   9  18   0    9.20   11.10
 -10 -18   0   27.60    5.00
  10  18   0   15.40   12.00
 -11 -18   0   60.09    6.90
  11  18   0   71.99   24.10
 -12 -18   0    8.50    4.10
  12  18   0   -4.30    7.60
 -13 -18   0   65.99    9.20
  13  18   0   57.79   13.60
 -14 -18   0    4.30    4.50
  14  18   0    1.60    8.10
 -15 -18   0    0.90    4.40
  15  18   0    0.90    9.10
 -16 -18   0   29.70    6.20
  16  18   0   18.70   11.40
 -17 -18   0   46.50    7.20
  17  18   0   55.29   15.00
 -18 -18   0    1.60    4.90
  18  18   0   10.90    9.80
 -19 -18   0  128.89   10.90
  19  18   0  158.58   20.30
 -20 -18   0   14.00    5.60
  20  18   0   21.90   10.80
 -21 -18   0    4.50    5.40
  21  18   0    9.80   10.00
 -22 -18   0   14.20    6.30
  22  18   0   17.60   11.40
 -23 -18   0  144.39   12.30
  23  18   0  125.39   31.10
  24  18   0   13.30   11.70
 -25 -18   0    9.60    6.70
  25  18   0   22.40   10.50
  26  18   0   25.60   13.10
 -27 -18   0   42.90    8.50
  27  18   0   62.59   13.60
  25 -19   0   21.40   10.70
  24 -19   0   22.00   12.50
  23 -19   0   -0.90    9.30
  22 -19   0   16.60   10.60
 -10  19   0    2.20    9.00
  -9  19   0    8.60    9.90
  -8  19   0    4.20    8.80
  -7  19   0   75.39   16.10
  -6  19   0    1.10    9.20
  -5  19   0  111.99   18.50
  -4  19   0   81.99   16.90
  -3  19   0    9.50   10.80
   0  19   0    8.90   16.00
   1  19   0   40.10   16.60
  -2 -19   0   84.89    8.20
  -3 -19   0    5.40    5.00
  -4 -19   0  115.89    8.80
   4  19   0  102.09   27.40
  -5 -19   0  130.49    9.10
   5  19   0  147.39   21.50
  -6 -19   0    8.20    4.70
   6  19   0    7.90    9.60
  -7 -19   0   94.29    8.80
   7  19   0  113.49   18.70
  -8 -19   0    0.00    4.00
   8  19   0   -1.70    8.10
   9  19   0   24.90   11.40
 -10 -19   0    9.20    5.80
  10  19   0   16.30   10.70
 -11 -19   0  129.09    8.90
  11  19   0  105.39   17.40
 -12 -19   0   99.29    8.30
  12  19   0  141.19   21.80
 -13 -19   0   -5.60    4.10
  13  19   0   12.30   10.40
 -14 -19   0   63.79    7.60
  14  19   0   42.40   13.80
 -15 -19   0   73.69    8.00
  15  19   0   68.29   14.10
 -16 -19   0   40.70    7.10
  16  19   0   47.80   12.20
  17  19   0   23.50   10.90
 -18 -19   0   70.99    8.60
  18  19   0   43.70   13.10
 -19 -19   0   58.49    7.90
  19  19   0   56.79   14.20
 -20 -19   0    9.90    5.10
  20  19   0   -0.20    8.90
 -21 -19   0   47.80    7.90
  21  19   0   50.49   18.10
 -22 -19   0   16.80    8.70
  22  19   0   19.00   17.40
 -23 -19   0   11.50    6.10
  23  19   0    5.60    9.00
 -24 -19   0   30.40    8.70
  24  19   0   30.70   12.40
 -25 -19   0   36.70    7.60
  25  19   0   40.30   12.20
  23 -20   0   21.50    9.90
  21 -20   0  111.29   17.20
  -9  20   0   32.50   13.70
  -8  20   0   25.40   12.50
  -7  20   0   51.09   15.30
  -6  20   0   77.39   17.20
  -5  20   0   14.30   11.50
  -4  20   0   29.90   13.50
  -3  20   0   41.40   14.60
  -2  20   0    8.20    9.90
  -1  20   0   18.20   11.20
   0  20   0  126.39   20.80
   1  20   0   18.50   12.20
   2  20   0    4.70    9.80
   3  20   0   33.90   13.00
  -4 -20   0   47.90    7.20
   4  20   0   95.09   18.70
  -5 -20   0    8.30    5.20
   5  20   0    5.50   10.40
  -6 -20   0   79.09    7.80
   6  20   0   94.79   17.40
  -7 -20   0   52.39    6.40
   7  20   0   52.49   14.60
  -8 -20   0   17.10    4.90
   8  20   0   15.90   10.40
  -9 -20   0   31.60    6.00
   9  20   0   21.80   11.50
 -10 -20   0  160.38    9.90
  10  20   0  165.98   23.20
 -11 -20   0   21.50    5.30
  11  20   0   16.70   11.60
 -12 -20   0   77.29    7.90
  12  20   0   74.09   15.50
 -13 -20   0   25.20    5.60
  13  20   0   56.69   15.60
 -14 -20   0   78.09    7.50
  14  20   0   60.29   15.40
 -15 -20   0   -4.00    4.10
  15  20   0   -3.40    9.00
 -16 -20   0   61.39    7.80
  16  20   0   51.99   12.90
 -17 -20   0   22.30    5.20
  17  20   0   26.10   11.50
 -18 -20   0    7.50    5.30
  18  20   0   -4.90    9.60
  19  20   0  128.69   27.20
 -20 -20   0   29.50    7.00
  20  20   0   41.20   15.20
  21  20   0  115.69   20.30
 -22 -20   0   11.90    5.80
  22  20   0   28.00   12.00
 -23 -20   0    5.80    5.70
  23  20   0   -0.90    8.90
  20 -21   0   -1.90    9.60
  -8  21   0    3.70   10.10
  -7  21   0   -6.80    9.50
  -6  21   0   28.80   13.20
  -5  21   0   76.69   16.60
  -4  21   0    0.40    9.40
  -3  21   0   15.30   10.00
  -2  21   0   21.80   12.40
  -1  21   0   62.99   16.00
   0  21   0    0.80    9.50
   1  21   0   61.09   15.50
   2  21   0    4.60    9.90
   3  21   0    8.70   10.80
   4  21   0    1.00    9.10
   5  21   0   99.69   17.10
  -6 -21   0   22.50    5.70
   6  21   0   40.80   12.80
  -7 -21   0    2.40    4.50
   7  21   0    8.70    9.70
  -8 -21   0   -1.60    4.30
   8  21   0   19.10   10.90
  -9 -21   0  103.89    8.00
   9  21   0  122.09   20.40
 -10 -21   0    2.60    4.00
  10  21   0   -6.90    8.10
 -11 -21   0  111.89    8.10
  11  21   0  107.29   18.40
 -12 -21   0   27.10    5.70
  12  21   0   39.00   12.60
 -13 -21   0   22.60    5.70
  13  21   0   61.39   15.80
 -14 -21   0   -0.40    4.00
  14  21   0   -0.90    8.50
  15  21   0   42.20   13.00
 -16 -21   0    0.10    4.20
  16  21   0    5.30   17.20
  17  21   0   42.20   15.00
 -18 -21   0   18.80    6.10
  18  21   0   13.00   12.50
 -19 -21   0   24.10    5.70
  19  21   0   29.00   11.80
 -20 -21   0   -1.80    4.90
  20  21   0   16.40   10.60
  -7  22   0   16.40   11.20
  -6  22   0  102.59   19.20
  -5  22   0   -0.70    9.20
  -4  22   0   62.19   14.10
  -3  22   0   63.59   17.10
  -2  22   0   13.30   11.20
  -1  22   0   -7.20    9.70
   0  22   0  196.38   24.50
   1  22   0   -1.00    9.50
   2  22   0    7.50   11.90
   3  22   0   62.79   15.60
   4  22   0   65.49   14.80
   5  22   0   11.70   10.90
   6  22   0   60.79   14.60
   7  22   0   13.30   10.40
   8  22   0    0.10   10.10
  -9 -22   0   14.10    5.30
   9  22   0    1.60   10.00
  10  22   0   63.09   16.00
 -11 -22   0    0.60    4.00
  11  22   0    2.60   10.20
 -12 -22   0   31.30    7.70
  12  22   0   29.10   22.40
  13  22   0   24.40   10.70
 -14 -22   0   81.99    7.10
  14  22   0   79.09   17.10
 -15 -22   0   -4.60    4.00
 -16 -22   0   91.39    8.10
  16  22   0   99.69   19.70
 -17 -22   0   -4.60    4.50
  17  22   0   14.20   10.10
  -6  23   0   20.90   14.70
  -5  23   0   74.59   19.70
  -4  23   0  -18.80    8.50
  -3  23   0    1.10   11.10
  -2  23   0   27.50   12.70
  -1  23   0    1.50   10.20
   0  23   0    9.50   12.50
   1  23   0    1.80   11.50
   2  23   0   34.40   16.10
   3  23   0    8.10   13.10
   4  23   0  -18.70   14.10
   5  23   0   84.19   25.50
   6  23   0    8.20   10.80
   7  23   0   37.60   14.20
   8  23   0   27.80   11.40
   9  23   0   78.59   17.00
  11  23   0   54.69   13.80
  12  23   0   -4.60    7.90
  -4  24   0   -5.70    9.10
  -3  24   0   13.60   11.20
  -2  24   0   21.00   11.30
  -1  24   0   10.00   10.80
   0  24   0  118.09   20.50
   1  24   0    8.40   11.20
   2  24   0   16.70   11.40
   3  24   0    6.40    9.90
   4  24   0   11.70   10.90
   5  24   0   -3.90    8.90
   6  24   0   46.50   13.90
   7  24   0   50.39   13.60
   7  24  -1   23.80   11.20
   6  24  -1   20.00   12.40
   5  24  -1   19.70   11.00
   4  24  -1   10.30    9.50
   3  24  -1    2.80    9.10
   2  24  -1    7.90    9.40
   1  24  -1   14.10   10.60
   0  24  -1   24.50   11.20
  -1  24  -1   18.40   11.90
  -2  24  -1   52.49   14.90
  -3  24  -1   25.80   11.70
  13  23  -1   19.60   10.30
  12  23  -1  139.79   19.10
  10  23  -1   56.39   24.70
   9  23  -1   -0.60    9.80
   8  23  -1   46.90   14.60
   7  23  -1    2.50    9.20
   6  23  -1   81.89   17.10
   5  23  -1  -21.10   10.30
   3  23  -1  -12.90   11.80
   2  23  -1    6.70   12.40
   1  23  -1   26.50   12.50
   0  23  -1   10.50   12.70
  -1  23  -1   16.10   13.60
  -2  23  -1   11.30   12.70
  -3  23  -1   -6.60   12.00
  -4  23  -1    7.10   18.20
  -5  23  -1   -4.60   19.70
  17  22  -1   94.19   16.80
  16  22  -1   -0.20    7.50
 -16 -22   1  -12.20    3.80
  15  22  -1    5.30   13.60
 -15 -22   1    5.10    3.90
  14  22  -1   -3.80    9.50
 -14 -22   1   16.30    4.00
  13  22  -1   38.10   13.50
 -13 -22   1   44.40    7.00
  12  22  -1   11.00   11.80
  11  22  -1   34.70   14.40
 -11 -22   1   14.70    4.30
  10  22  -1   -4.10    8.70
   9  22  -1   39.00   13.30
   8  22  -1   -5.30    8.20
   7  22  -1  106.49   19.00
   6  22  -1    0.80   11.30
   5  22  -1   75.29   18.00
   4  22  -1   30.70   13.30
   3  22  -1   60.99   16.10
   2  22  -1    0.90    9.80
   1  22  -1   89.09   17.00
   0  22  -1    0.50    9.10
  -1  22  -1   11.00   10.10
  -2  22  -1    6.90   10.90
  -3  22  -1  118.59   19.60
  -4  22  -1   27.10   13.00
  -5  22  -1    7.50   10.30
  -6  22  -1   41.40   14.10
  -7  22  -1  105.99   19.50
  17 -22   1   10.80    8.50
  20  21  -1   31.10   12.70
 -20 -21   1   20.70    5.40
  19  21  -1   30.90   11.20
 -19 -21   1   23.60    5.50
  18  21  -1   20.10   12.80
 -18 -21   1   13.90    4.80
  17  21  -1   -2.90    8.30
 -16 -21   1   45.80    6.10
  15  21  -1   10.60   10.70
  14  21  -1   31.30   13.00
  13  21  -1   11.40    9.70
 -13 -21   1   -1.80    4.00
  12  21  -1  139.89   21.00
 -12 -21   1  134.49    8.20
  11  21  -1   20.40   11.30
 -11 -21   1   27.60    4.50
  10  21  -1   26.40   12.30
 -10 -21   1   37.40    4.90
   9  21  -1   -0.50    9.00
  -9 -21   1   -2.40    3.40
   8  21  -1   70.19   16.60
  -8 -21   1   67.79    6.90
   7  21  -1   11.60   12.10
  -7 -21   1    9.80    4.40
   6  21  -1   55.89   15.30
   5  21  -1    7.80   11.00
   4  21  -1   -5.70   11.00
   3  21  -1    3.40    9.10
   2  21  -1   32.60   12.70
   1  21  -1   14.50   12.50
   0  21  -1    4.50    9.60
  -1  21  -1   57.09   17.10
  -2  21  -1   22.80   12.10
  -3  21  -1    0.80   10.20
  -4  21  -1  146.89   22.60
  -5  21  -1   -2.40    9.50
  -6  21  -1    3.10    9.40
  -7  21  -1   -4.10    8.10
  -8  21  -1  124.19   20.30
  19 -21   1    5.90   13.50
  20 -21   1   34.30   11.40
  23  20  -1    9.40    8.80
 -23 -20   1   12.40    5.90
  22  20  -1   -4.00    8.50
 -22 -20   1   -4.00    4.50
  21  20  -1   23.30   13.20
 -21 -20   1    7.80    7.70
  20  20  -1  158.58   21.90
 -20 -20   1  112.09   10.00
  19  20  -1   33.30   15.20
  18  20  -1   13.60   15.80
 -18 -20   1    2.70    4.40
  17  20  -1  191.28   25.10
 -17 -20   1  145.49    9.70
  16  20  -1   14.20    9.80
 -16 -20   1    5.70    4.10
  15  20  -1    3.40   10.60
 -15 -20   1    8.70    4.20
  14  20  -1   39.60   12.90
 -14 -20   1   52.49    6.60
  13  20  -1   82.69   16.20
 -13 -20   1   90.09    7.90
  12  20  -1   -2.40    8.40
 -12 -20   1   10.20    4.70
  11  20  -1  134.09   19.10
 -11 -20   1  163.48    9.30
  10  20  -1    0.30    9.00
 -10 -20   1   -1.30    3.70
   9  20  -1    4.70   11.00
  -9 -20   1   10.20    4.50
   8  20  -1    9.10    9.40
  -8 -20   1   18.00    4.90
   7  20  -1   33.90   13.10
  -7 -20   1   23.40    5.30
   6  20  -1    2.70    9.00
  -6 -20   1    4.80    4.20
   5  20  -1   21.10   11.90
  -5 -20   1   19.50    5.00
   4  20  -1  210.68   21.50
   3  20  -1   87.39   17.20
   2  20  -1   32.20   13.50
   1  20  -1   96.49   18.40
   0  20  -1   48.30   14.40
  -1  20  -1   11.70   10.90
  -2  20  -1   47.10   14.40
  -3  20  -1  135.89   19.60
  -4  20  -1   26.90   12.40
  -5  20  -1   32.00   13.60
  -6  20  -1   -0.40   10.20
  -7  20  -1   12.40   11.10
  -8  20  -1    2.60    9.50
  -9  20  -1   98.99   19.60
  20 -20   1  125.59   26.60
  21 -20   1   24.50   11.20
  23 -20   1   20.80    9.90
  25  19  -1   63.39   14.50
 -25 -19   1   71.59    9.30
  24  19  -1   34.70   14.70
 -24 -19   1   17.60    6.90
  23  19  -1   28.30   10.80
 -23 -19   1   -0.40    5.50
  22  19  -1   45.60   18.80
 -22 -19   1   53.89   12.60
  21  19  -1    5.40   11.50
 -21 -19   1   -4.50    4.30
  20  19  -1    9.40   10.20
 -20 -19   1   28.90    6.20
  19  19  -1  145.69   25.40
 -19 -19   1  146.59   10.40
  18  19  -1   67.69   15.50
 -18 -19   1   70.89    8.10
  17  19  -1    4.90    9.80
 -17 -19   1   12.00    5.10
  16  19  -1   67.49   16.40
 -16 -19   1   44.40    7.30
  15  19  -1   15.50   11.00
 -15 -19   1   28.50    6.00
  14  19  -1    0.30    8.70
 -14 -19   1    1.00    3.80
  13  19  -1   22.80   10.60
 -13 -19   1   38.00    6.10
  12  19  -1  171.78   22.30
 -12 -19   1  151.28    9.00
  11  19  -1    2.00    9.20
 -11 -19   1   -2.10    3.80
  10  19  -1   79.79   16.50
   9  19  -1  119.99   19.00
  -9 -19   1  117.69    9.20
   8  19  -1   24.20   11.80
  -8 -19   1   42.30    5.90
   7  19  -1   -3.80    7.70
  -7 -19   1    5.10    4.30
   6  19  -1   68.59   15.90
  -6 -19   1   55.09    6.30
   5  19  -1  149.09   24.30
  -5 -19   1  123.59    8.40
   4  19  -1   70.39   23.50
  -4 -19   1   53.59    7.00
  -3 -19   1   34.20    6.00
   2  19  -1  159.98   36.50
   1  19  -1   14.90   10.10
   0  19  -1   27.00   17.40
  -1  19  -1   49.50   17.40
  -4  19  -1   73.09   17.40
  -5  19  -1   16.10   10.80
  -6  19  -1   -1.90    8.10
  -7  19  -1   88.59   18.00
  -8  19  -1  117.39   18.90
  -9  19  -1   33.80   12.80
 -10  19  -1   13.30   10.10
  21 -19   1   87.09   15.60
  22 -19   1   -5.60   10.10
  23 -19   1   13.70   11.00
  24 -19   1  101.69   20.00
  25 -19   1   12.60    9.50
  27  18  -1   16.00    9.80
 -27 -18   1   15.40    6.90
  26  18  -1   68.29   17.50
  25  18  -1   15.50   10.50
 -25 -18   1   -5.20    5.80
  24  18  -1  178.68   33.60
 -24 -18   1  175.28   21.30
  23  18  -1   42.20   14.20
 -23 -18   1   17.70    5.70
  22  18  -1   28.50   12.20
 -22 -18   1   25.40    6.50
 -21 -18   1   -4.80    4.20
  20  18  -1   97.29   18.50
 -20 -18   1  108.29    9.80
  19  18  -1   19.70   12.00
 -19 -18   1   20.40    6.20
  18  18  -1   24.50   11.50
 -18 -18   1   34.10    6.20
  17  18  -1   33.50   11.50
 -17 -18   1   42.60    6.90
  16  18  -1   21.20   11.30
 -16 -18   1   25.50    5.80
  15  18  -1   -1.00    9.20
 -15 -18   1    4.10    4.10
  14  18  -1   46.80   13.60
 -14 -18   1   43.70    9.20
  13  18  -1   60.19   15.30
 -13 -18   1   71.69    7.60
  12  18  -1   14.00    9.60
 -12 -18   1   35.00    5.60
 -11 -18   1  113.99    7.60
  10  18  -1   97.69   17.30
 -10 -18   1  106.09    7.20
   9  18  -1   34.40   11.60
  -9 -18   1   33.10    5.00
   8  18  -1    4.80    9.20
  -8 -18   1   14.50    3.80
   7  18  -1   57.39   13.80
  -7 -18   1   54.79    5.70
   6  18  -1   81.49   16.20
  -6 -18   1   60.59    6.20
   5  18  -1   23.00   10.70
  -5 -18   1   13.30    4.50
   4  18  -1  126.79   18.20
  -4 -18   1  143.09    8.50
   3  18  -1   -1.60    7.50
  -3 -18   1    2.00    3.80
   2  18  -1   10.80    8.70
  -2 -18   1   -0.40    4.30
   1  18  -1   43.20   11.40
  -1 -18   1   74.09    7.90
   0  18  -1  322.87   24.20
  -1  18  -1   -1.30    7.80
  -2  18  -1  312.57   24.40
  -3  18  -1   37.70   11.50
  -4  18  -1   -0.90    7.60
  -5  18  -1   30.70   11.80
  -6  18  -1  182.48   20.30
  -7  18  -1   28.90   11.00
  -8  18  -1    6.60    8.70
  -9  18  -1    2.00    8.90
 -11  18  -1   -4.40    7.80
  22 -18   1   17.50   10.90
  23 -18   1  110.19   18.30
  24 -18   1   23.50   11.40
  25 -18   1   13.90   10.70
  26 -18   1  140.29   22.50
  27 -18   1    9.10    9.80
  29  17  -1  108.49   17.30
 -29 -17   1   99.69   12.00
  28  17  -1   24.70   10.10
  27  17  -1    3.80    8.10
 -27 -17   1   13.60    6.30
  26  17  -1   16.80   16.50
 -26 -17   1   12.60    7.60
  25  17  -1  158.68   21.00
 -25 -17   1  130.29   12.50
  24  17  -1   10.30   10.10
 -24 -17   1    3.80    6.50
  23  17  -1   15.90   11.40
 -23 -17   1   22.20    7.10
  22  17  -1   74.09   16.10
 -22 -17   1   73.19   10.00
  21  17  -1   57.49   14.90
 -21 -17   1   47.70    8.30
  20  17  -1   -6.00    7.50
 -20 -17   1    6.60    5.30
  19  17  -1  166.68   21.20
 -19 -17   1  155.58   11.10
  18  17  -1   -7.30    8.00
 -18 -17   1    5.20    4.40
  17  17  -1   15.30   10.50
 -17 -17   1   -1.20    4.30
  16  17  -1    2.20    8.30
 -16 -17   1    4.30    5.10
 -15 -17   1  169.38    9.60
  14  17  -1   -6.50    8.00
 -14 -17   1    2.30    3.80
  13  17  -1   41.60   12.80
 -13 -17   1   41.80    5.70
  12  17  -1    7.90    8.80
 -12 -17   1    7.90    3.70
  11  17  -1   19.00    9.80
 -11 -17   1   23.80    4.50
  10  17  -1   85.39   15.70
 -10 -17   1   93.29    6.60
   9  17  -1  239.98   20.80
  -9 -17   1  266.37   10.00
   8  17  -1   46.60   12.10
  -8 -17   1   36.10    4.80
   7  17  -1  -10.20    6.50
  -7 -17   1    2.60    2.90
   6  17  -1   18.80    9.50
  -6 -17   1   29.20    4.30
   5  17  -1  166.28   17.90
  -5 -17   1  176.58    8.20
   4  17  -1  -11.30    5.90
  -4 -17   1    0.60    3.10
   3  17  -1  204.98   19.00
  -3 -17   1  182.18    9.00
   2  17  -1    7.00    8.10
  -2 -17   1    6.80    3.80
   1  17  -1  286.87   21.90
  -1 -17   1  288.07   12.20
   0  17  -1    6.10    8.00
   0 -17   1    0.90    4.10
  -1  17  -1  283.77   21.70
  -2  17  -1    1.90    8.00
  -3  17  -1    9.80    8.10
  -4  17  -1    1.70    7.90
  -5  17  -1  387.76   25.90
  -6  17  -1    1.00    7.50
  -7  17  -1   58.99   14.50
  -8  17  -1   16.70   10.40
  -9  17  -1    6.20    9.40
 -10  17  -1   92.79   16.40
 -11  17  -1  175.78   22.70
  23 -17   1    1.30    9.30
  24 -17   1   17.90   10.00
  25 -17   1   84.59   16.60
  26 -17   1    8.60   11.90
  27 -17   1   78.59   14.90
  28 -17   1   14.40   13.30
  29 -17   1   19.70   12.60
  30  16  -1   51.19   13.50
 -30 -16   1   56.59   12.80
  29  16  -1    6.00   10.60
 -29 -16   1    1.50    6.10
  28  16  -1   14.20   13.90
  27  16  -1    3.50    9.10
 -27 -16   1    5.70    5.70
  26  16  -1    6.20    9.80
 -26 -16   1   16.60    6.90
  25  16  -1    5.70    9.50
 -25 -16   1    1.60    6.00
 -24 -16   1  238.68   15.00
  23  16  -1   -4.30    7.70
 -23 -16   1    8.10    5.80
  22  16  -1   11.80    9.10
 -22 -16   1   15.50    6.10
  21  16  -1   11.70    9.70
 -21 -16   1   -0.40    4.80
  20  16  -1  114.89   18.00
 -20 -16   1  125.69   10.30
  19  16  -1   23.90   11.80
 -19 -16   1   13.90    6.00
  18  16  -1    1.40   13.70
 -18 -16   1    9.90    4.40
  17  16  -1   14.90   10.40
 -17 -16   1    9.50    4.70
  16  16  -1  116.09   17.00
 -16 -16   1  131.59    8.90
  15  16  -1    3.70    8.80
 -15 -16   1    9.90    4.40
  14  16  -1  203.58   19.10
 -14 -16   1  221.58   10.00
  13  16  -1   84.39   15.10
 -13 -16   1   56.29    5.80
  12  16  -1   31.20   11.20
 -12 -16   1   24.70    4.20
  11  16  -1   35.80   11.30
 -11 -16   1   16.30    3.50
  10  16  -1  194.48   18.40
 -10 -16   1  196.78    8.20
   9  16  -1   11.80    8.80
  -9 -16   1   20.30    3.40
   8  16  -1  168.68   17.40
  -8 -16   1  199.38    7.90
   7  16  -1   -0.40    7.00
  -7 -16   1    6.20    2.60
   6  16  -1   27.00    9.60
  -6 -16   1   35.70    4.20
   5  16  -1    0.70    6.30
  -5 -16   1   -0.20    2.40
   4  16  -1  434.46   25.60
  -4 -16   1  461.05   13.50
   3  16  -1   37.30   10.90
  -3 -16   1   47.60    5.20
   2  16  -1    3.50    7.20
  -2 -16   1   -0.90    3.00
   1  16  -1    7.50    7.50
  -1 -16   1   13.20    3.80
   0  16  -1  328.37   22.10
   0 -16   1  312.77   12.50
  -1  16  -1    7.20    7.30
   1 -16   1    9.00    4.10
  -2  16  -1  433.96   25.30
  -3  16  -1   17.00    8.70
  -4  16  -1   10.40    7.10
  -5  16  -1   88.69   14.60
  -6  16  -1  167.08   17.40
  -7  16  -1    8.20    8.10
  -8  16  -1   33.30   10.60
  -9  16  -1   11.70    9.20
 -10  16  -1  110.89   16.30
 -11  16  -1   39.00   12.50
  23 -16   1    5.20   10.20
  24 -16   1   44.20   13.80
  25 -16   1  -25.10    7.50
  26 -16   1  104.19   17.30
  27 -16   1    9.90   10.30
  30 -16   1   23.90   10.80
  32  15  -1   12.00    8.90
 -32 -15   1    2.80    6.90
  31  15  -1   30.10   11.80
 -31 -15   1    4.20    8.60
  30  15  -1    5.20    9.40
 -30 -15   1    6.40    8.70
  29  15  -1  120.79   19.10
 -29 -15   1  144.89   13.60
  28  15  -1   34.90   12.40
 -28 -15   1   19.20    6.70
  27  15  -1    7.70    9.90
 -27 -15   1   18.50    7.30
  26  15  -1   22.80   11.10
 -26 -15   1   14.80    6.90
  25  15  -1  199.78   28.80
 -25 -15   1  180.28   13.90
  24  15  -1   12.30   10.90
 -24 -15   1    1.60    5.70
  23  15  -1   11.60   10.20
 -23 -15   1   25.60    6.80
  22  15  -1   47.20   13.10
 -22 -15   1   60.59    8.90
  21  15  -1   57.99   14.50
 -21 -15   1   77.09    9.80
  20  15  -1   10.60   11.50
 -20 -15   1   21.70    6.00
  19  15  -1  227.28   20.40
 -19 -15   1  211.88   12.30
  18  15  -1   18.90   10.40
 -18 -15   1   25.50    6.00
  17  15  -1   28.00   11.40
 -17 -15   1   21.60    5.40
  16  15  -1   17.60    9.50
 -16 -15   1   15.80    4.60
  15  15  -1  371.26   24.40
 -15 -15   1  354.76   13.50
  14  15  -1   74.29   13.60
 -14 -15   1   74.19    6.20
  13  15  -1  177.78   17.70
 -13 -15   1  151.18    7.90
  12  15  -1   39.40   10.60
 -12 -15   1   58.49    5.00
  11  15  -1  190.08   17.40
 -11 -15   1  200.48    8.10
  10  15  -1    3.80    7.60
 -10 -15   1   14.10    2.90
   9  15  -1  177.08   16.80
   8  15  -1   21.30    9.50
  -8 -15   1   10.90    2.50
   7  15  -1    7.60    7.00
  -7 -15   1   14.50    2.70
   6  15  -1  226.38   18.00
  -6 -15   1  227.58    7.60
   5  15  -1  123.89   16.00
  -5 -15   1  118.19    5.40
   4  15  -1    9.90    8.00
  -4 -15   1   19.20    3.10
   3  15  -1  351.46   21.90
  -3 -15   1  373.46   11.10
   2  15  -1    6.60    7.10
  -2 -15   1    4.90    2.70
   1  15  -1   91.69   14.30
  -1 -15   1   91.39    6.00
   0  15  -1   10.50    7.10
   0 -15   1    1.10    2.90
  -1  15  -1  327.57   20.90
  -2  15  -1   68.89   12.30
   2 -15   1   65.29    7.10
  -3  15  -1   77.59   12.60
  -4  15  -1   15.90    8.10
  -5  15  -1  303.47   21.10
  -6  15  -1   86.49   14.60
  -7  15  -1   57.69   11.70
  -8  15  -1   87.59   13.30
  -9  15  -1   19.70    9.10
 -10  15  -1   36.20   11.80
 -11  15  -1  223.58   19.80
 -12  15  -1    5.30    8.70
  23 -15   1   20.40   11.60
  24 -15   1    4.90   10.70
  25 -15   1   87.69   16.60
  26 -15   1   -1.20   10.50
  27 -15   1   54.59   13.40
  28 -15   1   21.10   11.20
  30 -15   1   23.50   11.00
  31 -15   1   74.49   13.80
  32 -15   1   19.30    9.70
  33  14  -1   42.40   12.00
 -33 -14   1   36.80    9.80
  32  14  -1   -6.00   14.70
 -32 -14   1   10.90    7.30
  31  14  -1   22.30   12.70
  30  14  -1   79.59   15.80
 -30 -14   1   59.49   11.10
  29  14  -1    1.20    9.30
 -29 -14   1    4.80    6.30
  28  14  -1    8.90    9.40
 -28 -14   1   36.20    8.50
  27  14  -1   72.69   18.00
 -27 -14   1  101.79   12.90
  26  14  -1    6.10    9.70
 -26 -14   1   15.30    6.90
  25  14  -1   16.00   10.10
 -25 -14   1   29.50    8.10
  24  14  -1  126.99   18.80
 -24 -14   1  127.89   12.00
  23  14  -1   48.50   13.00
 -23 -14   1   58.59    8.90
  22  14  -1   21.20   12.90
  21  14  -1   96.29   15.40
 -21 -14   1  123.19   10.40
  20  14  -1  384.96   25.80
 -20 -14   1  401.76   16.80
  19  14  -1    3.40    7.40
 -19 -14   1    8.90    5.00
  18  14  -1   17.80    9.20
 -18 -14   1   21.90    5.60
  17  14  -1    6.20    8.40
 -17 -14   1    2.80    4.10
  16  14  -1   55.29   13.10
 -16 -14   1   43.00    6.00
  15  14  -1    8.40    7.80
 -15 -14   1   14.60    3.60
  14  14  -1  146.69   15.80
 -14 -14   1  141.39    7.70
  13  14  -1   29.60    9.80
 -13 -14   1   37.50    4.80
  12  14  -1  -11.20    4.70
 -12 -14   1    0.90    2.20
  11  14  -1   13.10    7.70
  10  14  -1  140.09   17.30
 -10 -14   1  127.99    5.70
   9  14  -1   21.20    8.00
  -9 -14   1   18.20    2.70
   8  14  -1   26.90    8.40
  -8 -14   1   28.10    2.80
   7  14  -1  136.99   14.10
  -7 -14   1  131.39    4.90
   6  14  -1  249.08   17.50
  -6 -14   1  216.58    6.50
   5  14  -1  342.87   20.50
  -5 -14   1  330.67    8.70
   4  14  -1  723.53   30.10
  -4 -14   1  696.93   16.20
   3  14  -1  156.48   14.40
  -3 -14   1  158.88    5.80
   2  14  -1   -3.40    5.20
  -2 -14   1    3.90    2.00
   1  14  -1  225.08   16.80
  -1 -14   1  207.28    7.80
   0  14  -1  411.86   22.20
   0 -14   1  382.16   12.20
  -1  14  -1    5.40    6.70
   1 -14   1   -0.40    2.70
  -2  14  -1  293.37   19.20
   2 -14   1  315.97   12.00
  -3  14  -1  276.27   18.80
   3 -14   1  287.07   12.10
  -4  14  -1  132.49   16.30
  -5  14  -1    1.40    6.20
  -6  14  -1   55.59   11.70
  -7  14  -1  245.38   18.50
  -8  14  -1   12.40    8.10
  -9  14  -1  133.59   15.00
 -10  14  -1  247.78   19.50
 -11  14  -1   15.30    8.80
 -12  14  -1   96.99   15.90
  24 -14   1    5.40   10.20
  25 -14   1    7.20   10.70
  26 -14   1   61.89   14.30
  27 -14   1   22.60   10.70
  28 -14   1   14.90   10.30
  29 -14   1   55.89   13.70
  30 -14   1   65.59   14.00
  31 -14   1   -2.80   10.30
  32 -14   1   40.20   12.00
  33 -14   1   37.20   10.60
  34  13  -1   -3.20    8.00
 -34 -13   1    9.00    8.40
  33  13  -1   12.60   12.70
 -33 -13   1   -2.00    7.00
  32  13  -1   45.00   19.10
 -32 -13   1   50.39   12.90
  31  13  -1    6.70    9.50
 -31 -13   1   17.00    7.20
  30  13  -1   21.40   11.30
 -30 -13   1    2.60    6.70
  29  13  -1   57.69   14.80
 -29 -13   1   61.49   11.00
 -28 -13   1  119.59   14.40
  27  13  -1    3.40    9.70
 -27 -13   1   -2.00    5.70
  26  13  -1    3.60    9.40
 -26 -13   1   17.20    6.90
  25  13  -1  110.89   17.70
 -25 -13   1  143.29   12.30
 -24 -13   1   85.59   10.90
  23  13  -1   25.90   11.30
 -23 -13   1   33.90    7.50
  22  13  -1  172.28   18.80
 -22 -13   1  183.78   12.50
  21  13  -1   91.49   16.40
 -21 -13   1   71.49    8.90
  20  13  -1   11.50    8.60
 -20 -13   1   20.80    5.60
  19  13  -1  155.58   17.20
 -19 -13   1  129.99    9.60
  18  13  -1   74.29   13.50
 -18 -13   1   84.39    7.80
  17  13  -1   24.50    9.40
 -17 -13   1   23.30    5.20
  16  13  -1  190.48   17.10
 -16 -13   1  208.68   10.20
  15  13  -1    5.50    7.50
 -15 -13   1    5.30    3.40
  14  13  -1   60.69   12.50
 -14 -13   1   55.99    5.40
  13  13  -1  127.49   16.40
 -13 -13   1  108.39    9.50
  12  13  -1  373.26   21.60
 -12 -13   1  353.86   11.30
  11  13  -1   35.80    9.00
 -11 -13   1   43.60    3.80
  10  13  -1  213.38   16.40
 -10 -13   1  212.58    7.20
   9  13  -1  359.36   20.70
  -9 -13   1  362.26    9.70
   8  13  -1  428.26   22.10
  -8 -13   1  404.06   10.30
  -8 -13   1  429.56   10.20
   7  13  -1    8.40    6.30
   6  13  -1  200.38   20.20
   5  13  -1    5.30    6.60
   4  13  -1  211.98   15.40
   3  13  -1  212.08   15.30
   2  13  -1  159.18   13.70
  -2 -13   1  154.58    4.80
  -2 -13   1  160.88    5.20
   1  13  -1   37.00    8.00
  -1 -13   1   56.79    3.50
   0  13  -1   16.10    6.30
   0 -13   1   36.90    3.80
  -1  13  -1   93.49   13.10
   1 -13   1   80.39    5.10
  -2  13  -1   77.49   12.50
   2 -13   1   62.89    5.10
  -3  13  -1  137.79   19.10
   3 -13   1  113.89    7.10
  -4  13  -1  358.16   26.90
  -5  13  -1  409.06   22.10
  -6  13  -1    4.30    5.60
  -7  13  -1  220.08   16.70
  -8  13  -1  387.76   22.10
  -9  13  -1   61.79   12.40
 -10  13  -1   67.69   11.60
 -11  13  -1  217.98   17.80
 -12  13  -1  736.13   32.80
  24 -13   1  156.18   19.00
  25 -13   1   40.30   12.20
  26 -13   1   -2.70    9.40
  27 -13   1    0.50    8.80
  28 -13   1  117.89   18.00
  29 -13   1    4.00    9.60
  30 -13   1   46.90   12.50
  31 -13   1   59.19   13.00
  32 -13   1   43.40   13.40
  33 -13   1   19.30    9.60
  34 -13   1   79.69   14.50
  35  12  -1   26.70   10.40
 -35 -12   1   -8.30    9.60
  34  12  -1    7.70   11.00
 -34 -12   1   -1.10    7.90
  33  12  -1   73.39   24.90
 -33 -12   1   86.99   13.90
  32  12  -1    4.10   10.40
 -32 -12   1   -6.70    6.30
  31  12  -1  144.09   20.80
 -31 -12   1  169.48   17.80
  30  12  -1   26.20   12.90
 -30 -12   1   -2.50    7.10
 -29 -12   1   61.09   10.70
  28  12  -1  -10.50    7.20
 -28 -12   1    6.70    6.50
  27  12  -1   57.29   14.90
 -27 -12   1   65.49   10.70
  26  12  -1    7.60    9.20
 -26 -12   1    4.00    6.30
  25  12  -1    3.00    8.30
  24  12  -1   94.79   16.70
 -24 -12   1  103.19   11.90
  23  12  -1  139.69   19.50
 -23 -12   1  140.59   11.30
  22  12  -1    2.20    7.60
 -22 -12   1    5.00    4.60
  21  12  -1    7.60    8.10
 -21 -12   1    5.20    4.90
  20  12  -1   21.20    9.10
 -20 -12   1   22.00    5.80
  19  12  -1  185.98   17.60
 -19 -12   1  162.58   10.30
  18  12  -1   19.50    8.40
 -18 -12   1   14.70    4.80
  17  12  -1 1375.46   46.60
 -17 -12   1 1368.16   34.90
  16  12  -1   71.19   11.90
 -16 -12   1   85.79    6.90
  15  12  -1   16.60    8.10
 -15 -12   1   23.80    4.50
  14  12  -1    9.70    6.50
 -14 -12   1   27.50    6.30
  13  12  -1  516.65   24.80
 -13 -12   1  505.85   14.70
  12  12  -1   16.30    6.90
 -12 -12   1   25.50    3.60
  11  12  -1  604.54   30.10
 -11 -12   1  597.94   15.30
  10  12  -1  126.79   13.20
 -10 -12   1  149.59    5.50
   9  12  -1  295.87   17.60
  -9 -12   1  317.37    8.10
  -9 -12   1  291.67    8.00
   8  12  -1   66.29   10.80
   7  12  -1  248.18   16.10
   6  12  -1   23.80    7.30
   5  12  -1  236.98   15.20
   4  12  -1  129.29   11.40
   3  12  -1  108.99   10.70
   2  12  -1   96.59   10.50
   1  12  -1  371.86   18.70
  -1 -12   1  330.27    9.20
  -1 -12   1  329.37    8.10
   0  12  -1  120.99   11.50
   0 -12   1  126.19    4.90
   0 -12   1  121.69    4.40
  -1  12  -1   99.79   12.60
   1 -12   1   86.59    4.60
  -2  12  -1   -1.40    4.20
   2 -12   1    3.00    2.20
  -3  12  -1  728.23   28.10
   3 -12   1  727.43   19.50
  -4  12  -1  496.95   22.70
   4 -12   1  501.65   15.70
  -5  12  -1   93.89   12.90
  -6  12  -1  141.69   12.80
  -7  12  -1  208.48   15.40
  -8  12  -1   12.50    6.90
  -9  12  -1  774.52   39.20
 -10  12  -1    4.20    5.90
 -11  12  -1    1.70    4.80
 -12  12  -1  127.39   14.00
  24 -12   1   53.19   12.90
  26 -12   1   58.19   13.00
  27 -12   1    6.80    9.40
  28 -12   1   -2.60   16.10
  29 -12   1  157.68   19.30
  30 -12   1   64.39   13.30
  31 -12   1  -10.40    9.50
  32 -12   1   17.90   10.20
  33 -12   1   52.39   11.30
  36  11  -1   11.80    8.90
 -36 -11   1    9.40    8.30
  35  11  -1    3.10    9.30
 -35 -11   1   -1.80    7.60
  34  11  -1   91.89   26.80
 -34 -11   1   66.69   13.00
  33  11  -1   19.30   10.80
 -33 -11   1   -7.50    6.90
  32  11  -1   73.29   15.80
 -32 -11   1   42.90   11.20
  31  11  -1    5.40   10.60
 -31 -11   1   -8.20    6.30
  30  11  -1   17.40   21.20
 -30 -11   1   30.70    9.10
  29  11  -1   -5.30    8.30
 -29 -11   1    3.00    7.00
  28  11  -1   97.09   17.30
 -28 -11   1   86.99   12.60
  27  11  -1   55.69   13.70
 -27 -11   1   59.29   10.40
  26  11  -1  227.88   21.20
  25  11  -1    4.60    7.60
 -25 -11   1    9.90    6.20
  24  11  -1   19.30   10.20
 -24 -11   1   12.60    6.50
  23  11  -1   19.10    9.10
 -23 -11   1   16.90    6.00
  22  11  -1  395.96   25.00
 -22 -11   1  436.46   18.40
  21  11  -1   14.00    8.50
 -21 -11   1   10.10    4.80
  20  11  -1   12.00    8.70
 -20 -11   1   12.40    4.90
  19  11  -1    3.50    6.70
 -19 -11   1    3.90    3.90
  18  11  -1  439.46   24.50
 -18 -11   1  498.85   17.20
  17  11  -1  199.08   16.50
 -17 -11   1  193.18   10.00
  16  11  -1  173.18   15.20
 -16 -11   1  169.48    8.90
  15  11  -1   21.20    8.10
 -15 -11   1   23.20    4.20
  14  11  -1   39.50    9.80
 -14 -11   1   36.80    4.70
  13  11  -1    3.90    5.50
 -13 -11   1   12.60    3.00
  12  11  -1  383.26   20.10
 -12 -11   1  405.56   11.80
  11  11  -1   32.50    7.60
 -11 -11   1   35.10    3.20
  10  11  -1  772.92   28.80
 -10 -11   1  788.02   18.00
 -10 -11   1  785.02   19.60
   9  11  -1   51.89    8.70
  -9 -11   1   57.49    2.60
  -9 -11   1   47.20    2.90
   8  11  -1  126.59   11.50
   7  11  -1   46.20    8.50
   6  11  -1  537.35   22.30
   5  11  -1   21.00    6.60
   4  11  -1   65.19    9.70
   3  11  -1  280.17   15.50
   2  11  -1  736.63   26.60
   1  11  -1   96.79    9.80
   0  11  -1  117.49   10.50
   0 -11   1  131.69    4.00
  -1  11  -1   20.30    6.70
   1 -11   1   26.70    3.20
  -2  11  -1  600.34   23.80
   2 -11   1  601.04   15.20
  -3  11  -1    7.40    4.90
   3 -11   1    5.40    2.50
  -4  11  -1  644.04   25.20
   4 -11   1  673.03   18.40
  -5  11  -1   14.10    6.20
  -6  11  -1   -1.80    4.20
  -7  11  -1   33.70    7.90
  -8  11  -1  417.46   20.70
  -9  11  -1   85.59   11.50
 -10  11  -1  255.27   16.90
 -11  11  -1   37.70    9.00
 -12  11  -1  325.07   25.30
  23 -11   1    8.00    9.00
  24 -11   1  553.44   28.60
  25 -11   1    2.40    8.60
  26 -11   1   -3.20    8.20
  27 -11   1   -1.90    9.20
  28 -11   1   46.10   12.30
  29 -11   1    1.00    8.90
  30 -11   1   95.29   15.60
  31 -11   1   -0.10    9.60
  32 -11   1   36.30   10.50
  33 -11   1   25.70   10.40
  34 -11   1  136.79   21.30
  35 -11   1   -0.30   16.00
  37  10  -1   70.19   13.90
 -37 -10   1   53.99   11.10
  36  10  -1   32.70   18.20
 -36 -10   1    3.10    7.40
  35  10  -1    0.80   15.00
 -35 -10   1    6.70    9.70
  34  10  -1   -2.90    8.40
 -34 -10   1   33.00   10.40
  33  10  -1  257.87   22.50
 -33 -10   1  210.78   18.10
  32  10  -1    3.80    9.40
 -32 -10   1  -10.10    6.00
 -31 -10   1   75.89   11.80
  30  10  -1   29.20   11.00
 -30 -10   1   38.10    9.90
  29  10  -1   76.09   15.30
 -29 -10   1   93.89   13.20
  28  10  -1    2.20    8.80
 -28 -10   1   15.70    7.40
  27  10  -1  252.47   21.90
 -27 -10   1  256.67   30.40
  26  10  -1    9.50   10.00
 -26 -10   1   -1.10    5.80
  25  10  -1   11.20    7.90
 -25 -10   1   17.00    6.80
  24  10  -1  137.89   17.90
 -24 -10   1  109.89   10.80
  23  10  -1  214.48   19.00
 -23 -10   1  205.48   13.20
  22  10  -1   78.59   15.00
 -22 -10   1   46.80    8.00
  21  10  -1  109.19   15.30
 -21 -10   1   98.29    9.10
  20  10  -1   71.99   13.70
 -20 -10   1   84.99    8.40
  19  10  -1    5.40    6.70
 -19 -10   1    4.10    3.80
  18  10  -1   61.49   11.60
 -18 -10   1   70.49    7.60
  17  10  -1  443.46   22.80
 -17 -10   1  434.36   15.40
  16  10  -1   42.80   10.10
 -16 -10   1   34.50    5.10
  15  10  -1   30.00    7.60
 -15 -10   1   30.50    4.70
  14  10  -1   19.00    6.80
 -14 -10   1   26.60    4.20
  13  10  -1  373.36   19.50
 -13 -10   1  420.66   12.50
  12  10  -1   92.99   10.30
 -12 -10   1   81.89    4.80
  11  10  -1  739.33   27.20
 -11 -10   1  738.03   17.70
  10  10  -1    5.90    4.40
 -10 -10   1    6.10    1.60
   9  10  -1  477.65   20.50
  -9 -10   1  486.45   11.20
   8  10  -1   57.49    8.40
   7  10  -1  561.04   22.00
   6  10  -1  152.28   11.10
   5  10  -1  536.95   21.00
   4  10  -1  183.98   12.10
   3  10  -1  493.65   19.80
   2  10  -1   38.30    7.10
   1  10  -1 1251.47   36.30
   0  10  -1  172.08   11.50
  -1  10  -1  457.45   19.00
   1 -10   1  435.56   10.30
   1 -10   1  442.06   10.90
  -2  10  -1   88.29   10.60
   2 -10   1   64.69    3.70
  -3  10  -1 1270.17   37.30
   3 -10   1 1278.57   28.70
  -4  10  -1   20.50    6.20
   4 -10   1   19.00    3.50
  -5  10  -1   66.79    9.30
  -6  10  -1  207.38   13.40
  -7  10  -1 1083.39   34.70
  -8  10  -1  164.78   12.50
  -9  10  -1  575.44   24.10
 -10  10  -1  268.87   16.40
 -11  10  -1   59.59   11.10
 -12  10  -1    2.20    5.10
  23 -10   1  504.25   26.20
  24 -10   1   35.80   11.00
  25 -10   1   81.49   14.30
  26 -10   1   37.90   11.20
  27 -10   1   25.00   11.40
  29 -10   1  385.56   24.70
  30 -10   1   16.90   10.80
  31 -10   1   11.20   10.90
  32 -10   1   13.50    8.50
  33 -10   1   68.19   13.30
  34 -10   1   -0.40   15.60
  38   9  -1    9.00    9.80
 -38  -9   1   12.30    8.40
  37   9  -1    0.70    7.90
 -37  -9   1    2.70   11.70
  36   9  -1   54.09   13.10
  35   9  -1   19.60   11.40
 -35  -9   1   15.90    9.00
  34   9  -1   59.49   15.30
 -34  -9   1   57.39   11.80
  33   9  -1   -2.10    8.00
 -33  -9   1   -5.70    6.80
  32   9  -1  126.19   33.90
 -32  -9   1   59.29   11.90
  31   9  -1   -5.00    8.30
 -31  -9   1   -7.00    5.80
  30   9  -1   -4.30    8.30
 -30  -9   1   -3.50    6.10
  29   9  -1   44.10   13.70
 -29  -9   1   58.59   10.80
  28   9  -1  410.36   26.90
  27   9  -1    4.00    9.00
 -27  -9   1   10.40    6.50
  26   9  -1  139.99   19.60
 -26  -9   1  100.49   12.50
  25   9  -1   31.60   10.90
 -25  -9   1   27.60    7.80
  24   9  -1    0.10    7.00
 -24  -9   1    4.50    5.50
  23   9  -1   35.70   10.60
 -23  -9   1   61.79    9.10
  22   9  -1  499.45   26.10
 -22  -9   1  460.65   19.10
  21   9  -1   -4.60    5.70
 -21  -9   1    6.50    4.70
  20   9  -1   28.50    8.90
 -20  -9   1   37.70    6.60
  19   9  -1  107.49   14.10
 -19  -9   1  107.39    8.30
  18   9  -1  231.98   16.40
 -18  -9   1  211.98   10.80
  17   9  -1    2.40    5.30
 -17  -9   1    2.70    3.20
  16   9  -1  313.27   17.90
 -16  -9   1  285.27   11.60
  15   9  -1  342.37   18.60
 -15  -9   1  375.66   12.80
  14   9  -1    4.70    5.20
 -14  -9   1    7.00    2.80
  13   9  -1  117.39   10.90
 -13  -9   1   98.49    5.80
  12   9  -1  826.62   28.90
 -12  -9   1  866.91   20.70
  11   9  -1   74.79    9.50
 -11  -9   1   87.29    4.40
  10   9  -1  351.56   16.70
 -10  -9   1  362.36   10.20
   9   9  -1  328.87   15.70
  -9  -9   1  286.37    7.30
  -9  -9   1  325.97    7.60
   8   9  -1  844.72   27.50
   7   9  -1   21.70    5.90
   6   9  -1 1183.08   34.00
   5   9  -1  402.46   16.90
   4   9  -1  321.47   14.70
   3   9  -1  165.48   10.50
   2   9  -1  189.48   11.10
   1   9  -1  226.18   12.10
   0   9  -1  319.97   14.60
  -1   9  -1   -0.90    2.80
  -2   9  -1   48.40    7.50
   2  -9   1   40.50    2.50
  -3   9  -1    3.10    3.70
   3  -9   1    3.20    1.70
  -4   9  -1  562.74   21.00
  -5   9  -1  544.95   20.80
  -6   9  -1   51.59    8.70
  -7   9  -1  139.29   10.60
  -8   9  -1 1353.86   39.50
  -9   9  -1   55.89    8.10
 -10   9  -1 1514.65   43.80
 -11   9  -1  594.14   24.20
  23  -9   1    9.60    8.30
  24  -9   1  155.78   15.40
  25  -9   1   11.40    8.70
  27  -9   1   80.19   14.10
  28  -9   1  180.48   18.30
  29  -9   1   46.80   12.40
  30  -9   1   36.40   11.00
  31  -9   1   21.30   10.00
  32  -9   1   13.50    8.80
  34  -9   1  103.19   16.30
  38   8  -1   33.00   11.20
 -38  -8   1   29.00   10.20
  37   8  -1   43.00   11.50
 -37  -8   1   34.90   10.20
  36   8  -1   29.30   12.50
 -36  -8   1   29.80    9.50
  35   8  -1   -4.90    8.90
 -35  -8   1    6.90    8.10
  34   8  -1   67.39   15.50
 -34  -8   1   50.29   10.90
 -33  -8   1   67.59   12.50
  32   8  -1   15.30   10.40
 -32  -8   1   21.90    9.10
  31   8  -1   -2.10    8.90
 -31  -8   1   -5.00    6.40
  30   8  -1  285.17   23.70
 -30  -8   1  262.97   18.20
  29   8  -1   -0.10    8.20
  28   8  -1   -3.50    7.40
 -28  -8   1   10.20    6.60
  27   8  -1  101.59   16.00
 -27  -8   1  128.79   14.20
  26   8  -1   10.40    8.80
 -26  -8   1   21.30    7.40
  25   8  -1   10.80    8.30
 -25  -8   1    0.40    5.00
  24   8  -1  245.78   19.70
 -24  -8   1  226.08   14.10
  23   8  -1  330.07   21.70
 -23  -8   1  313.57   16.00
  22   8  -1  267.67   19.50
 -22  -8   1  267.97   14.40
  21   8  -1  278.77   19.10
 -21  -8   1  259.27   13.40
  20   8  -1  132.59   13.80
 -20  -8   1  161.78   10.20
  19   8  -1    2.60    6.10
 -19  -8   1    2.90    3.70
  18   8  -1  114.99   12.10
 -18  -8   1  136.79   10.70
  17   8  -1  199.98   14.30
 -17  -8   1  173.38    9.20
  16   8  -1  118.29   11.30
 -16  -8   1  119.09    7.40
  15   8  -1   30.20    7.70
 -15  -8   1   40.10    5.00
  14   8  -1  477.65   20.70
 -14  -8   1  484.75   14.60
  13   8  -1   88.29    9.20
 -13  -8   1   93.79    5.40
  12   8  -1   50.59    8.50
 -12  -8   1   38.20    3.60
  11   8  -1   91.09    8.80
 -11  -8   1   91.39    4.50
  10   8  -1 1173.18   34.80
 -10  -8   1 1259.27   26.40
   9   8  -1 1139.39   32.70
  -9  -8   1 1101.09   23.30
   8   8  -1  411.26   16.70
   7   8  -1 1045.70   30.10
   6   8  -1  534.05   19.20
   5   8  -1  261.07   12.40
   4   8  -1 1032.50   29.30
   3   8  -1  682.23   21.80
   2   8  -1   16.80    4.20
   1   8  -1 1886.01   49.10
   0   8  -1  402.96   16.40
  -1   8  -1    2.60    3.00
  -2   8  -1  531.65   18.70
   2  -8   1  507.45   11.50
  -3   8  -1  249.58   12.30
   3  -8   1  243.48    7.20
  -4   8  -1   32.80    6.20
   4  -8   1   29.90    3.00
  -5   8  -1  320.17   14.50
  -6   8  -1  587.84   21.10
  -7   8  -1  109.29    8.90
  -8   8  -1   16.20    5.50
  -9   8  -1  120.99   10.00
 -10   8  -1  906.51   29.70
 -11   8  -1   21.20    5.70
  22  -8   1  335.37   19.70
  23  -8   1  371.56   21.20
  24  -8   1    4.80    7.20
  25  -8   1  118.29   17.20
  26  -8   1  241.48   18.60
  27  -8   1   41.10   10.60
  28  -8   1   26.20    8.90
  29  -8   1  157.78   17.70
  30  -8   1  144.99   17.40
  31  -8   1   10.70    8.00
  32  -8   1   44.00   11.10
  33  -8   1   25.40   10.30
  38  -8   1   -3.40    7.80
  39   7  -1   11.30    8.80
 -39  -7   1   15.00    9.10
  38   7  -1   38.00   17.80
 -38  -7   1   51.69   15.30
  37   7  -1    0.40   11.00
 -37  -7   1    2.80   13.90
  36   7  -1   12.80   11.00
 -36  -7   1   18.60    9.10
  35   7  -1   98.49   17.30
 -35  -7   1  117.39   16.00
 -34  -7   1   -4.10    6.90
  33   7  -1   17.10   11.20
 -33  -7   1   23.60    8.50
  32   7  -1  115.39   19.70
 -32  -7   1   77.49   12.60
  31   7  -1  239.58   22.80
 -31  -7   1  255.87   18.10
  30   7  -1   33.50   15.00
 -30  -7   1   45.30   10.50
  29   7  -1  591.94   31.80
 -29  -7   1  580.14   26.20
  28   7  -1   57.89   13.80
 -28  -7   1   51.29   10.10
  27   7  -1   -9.70    6.60
 -27  -7   1    3.00    5.70
  26   7  -1   29.00   10.40
 -26  -7   1   22.50    7.30
  25   7  -1  173.38   17.20
 -25  -7   1  155.28   12.30
  24   7  -1  281.07   20.20
 -24  -7   1  278.97   15.50
  23   7  -1    8.20    7.80
 -23  -7   1   19.00    6.00
  22   7  -1  128.49   16.90
 -22  -7   1  118.59    9.80
  21   7  -1  349.07   20.30
 -21  -7   1  358.86   15.80
  20   7  -1    7.50    6.70
 -20  -7   1   -2.10    3.50
  19   7  -1  602.94   25.60
  18   7  -1   68.39   10.70
 -18  -7   1   55.69    6.80
  17   7  -1  143.49   12.20
 -17  -7   1  140.99    8.40
  16   7  -1  136.69   11.60
 -16  -7   1  135.49    7.90
  15   7  -1  861.51   29.30
 -15  -7   1  886.01   23.20
  14   7  -1   86.39   10.70
 -14  -7   1   71.59    5.30
  13   7  -1  559.04   21.30
 -13  -7   1  562.04   15.60
  12   7  -1  560.74   21.00
 -12  -7   1  594.34   15.40
  11   7  -1  440.96   17.60
 -11  -7   1  426.26   11.70
  10   7  -1  327.37   14.70
 -10  -7   1  338.87    9.20
   9   7  -1  317.17   14.10
  -9  -7   1  309.17    7.90
   8   7  -1  105.99    8.10
   6   7  -1   38.10    5.20
   5   7  -1 1611.64   39.90
   4   7  -1   46.20    6.20
   3   7  -1  260.17   11.40
   2   7  -1  427.26   15.20
   1   7  -1  124.59    7.70
   0   7  -1  291.17   12.10
  -1   7  -1 2074.39   48.80
  -2   7  -1  711.63   21.50
   2  -7   1  679.23   14.40
  -3   7  -1  228.98   10.90
   3  -7   1  220.88    6.40
  -4   7  -1  204.78   10.50
   4  -7   1  210.38    7.00
  -5   7  -1 2034.60   51.69
  -6   7  -1    5.20    3.40
  -7   7  -1  125.89    8.80
  -8   7  -1  120.99    9.10
  -9   7  -1    3.10    3.70
 -10   7  -1   20.00    5.60
  21  -7   1  499.15   22.90
  22  -7   1   80.59   11.40
  23  -7   1  520.95   24.00
  24  -7   1  362.06   23.40
  25  -7   1   15.60    7.70
  26  -7   1   17.40    8.70
  27  -7   1   73.69   11.80
  28  -7   1   51.19   10.90
  29  -7   1  147.99   17.70
  30  -7   1   33.20    9.90
  31  -7   1  334.97   21.00
  32  -7   1    3.40   10.30
  33  -7   1   -9.60    9.40
  38  -7   1   16.40   11.50
  39  -7   1    0.00    8.60
  39   6  -1   10.30    8.60
 -39  -6   1   -5.80    7.90
  38   6  -1   13.60   10.30
 -38  -6   1   13.60    8.90
  37   6  -1   11.20   10.80
 -37  -6   1   30.70   10.60
  36   6  -1  167.98   21.90
 -36  -6   1  203.18   18.60
  35   6  -1    3.30   14.30
 -35  -6   1  -12.50    6.20
  34   6  -1  113.59   18.90
 -34  -6   1  102.79   15.70
  33   6  -1   46.70   13.90
 -33  -6   1   30.00    9.40
  32   6  -1   13.80   11.40
 -32  -6   1    2.10    7.40
  31   6  -1    2.30   11.30
 -31  -6   1   14.70    7.90
  30   6  -1  142.59   20.00
 -30  -6   1  100.29   13.90
  29   6  -1   -9.10    7.10
 -29  -6   1   -1.10    6.00
  28   6  -1   55.29   13.00
 -28  -6   1   34.20    8.80
  27   6  -1    2.70    7.60
 -27  -6   1    0.60    5.90
  26   6  -1    2.40    7.60
 -26  -6   1    6.30    6.10
  25   6  -1    1.50    6.90
 -25  -6   1    5.40    4.90
  24   6  -1  765.22   32.50
 -24  -6   1  812.02   27.60
  23   6  -1   46.10   10.20
 -23  -6   1   58.09    8.30
  22   6  -1   -1.10    5.60
 -22  -6   1   -0.40    3.70
  21   6  -1   18.50    7.80
 -21  -6   1   25.80    6.30
  20   6  -1  531.55   23.50
 -20  -6   1  495.15   18.50
  19   6  -1   15.20    6.10
 -19  -6   1    7.70    4.10
  18   6  -1  201.08   13.80
 -18  -6   1  210.48   10.50
  17   6  -1  231.88   14.40
 -17  -6   1  223.28   10.50
  16   6  -1  331.07   16.60
 -16  -6   1  349.07   12.90
  15   6  -1  101.29    9.50
 -15  -6   1  105.69    6.60
  14   6  -1 1235.88   35.80
 -14  -6   1 1279.27   30.20
  13   6  -1   10.60    4.40
 -13  -6   1   14.70    3.20
  12   6  -1   26.70    5.90
 -12  -6   1   25.20    3.40
  11   6  -1  367.36   15.30
  10   6  -1  890.11   26.50
 -10  -6   1  937.91   20.80
   9   6  -1  118.19    8.10
  -9  -6   1  119.79    4.20
   8   6  -1    6.70    3.30
  -8  -6   1    5.40    0.90
   7   6  -1  187.08    9.40
   6   6  -1 1161.88   30.10
   5   6  -1   57.89    5.20
   4   6  -1 1162.78   29.50
   3   6  -1   86.69    6.00
   2   6  -1   21.30    3.90
   1   6  -1   68.09    5.40
   0   6  -1 3346.27   72.09
  -1   6  -1   19.30    3.50
  -2   6  -1 3188.18   69.49
  -3   6  -1   57.19    5.20
   3  -6   1   59.59    2.70
  -4   6  -1    2.00    2.40
   4  -6   1    0.20    1.10
  -5   6  -1   10.50    3.50
  -6   6  -1 1540.65   38.70
  -7   6  -1  387.36   15.10
  -9   6  -1  102.59    8.10
 -14   6  -1    6.80    2.40
 -15   6  -1    4.60    3.00
 -16   6  -1 1471.65   35.40
 -17   6  -1    0.30    2.60
 -18   6  -1   30.10    4.70
 -19   6  -1   55.49    6.50
 -20   6  -1  195.78   10.40
  20  -6   1  205.38   14.30
 -21   6  -1   14.90    4.90
  21  -6   1   16.30    6.20
  22  -6   1  355.36   19.10
 -23   6  -1   40.30    6.90
 -24   6  -1   28.10    6.30
  24  -6   1   16.50    7.50
 -25   6  -1  199.78   12.70
  25  -6   1  224.98   16.40
  26  -6   1  125.69   14.80
  27  -6   1   -2.70    5.90
  28  -6   1   -1.60    7.10
  29  -6   1    6.40    7.60
  30  -6   1   68.99   12.00
  31  -6   1    4.50    8.30
  32  -6   1  104.19   14.20
  37  -6   1    5.90    8.60
  38  -6   1   57.79   14.70
  39  -6   1    1.70    8.40
  40   5  -1    1.00    9.00
 -40  -5   1   -2.90    7.90
  39   5  -1  166.78   22.10
 -39  -5   1  125.99   23.80
  38   5  -1   11.40   12.20
 -38  -5   1  -13.00   12.10
  37   5  -1   25.00   12.60
 -37  -5   1   39.80   11.60
  36   5  -1   41.10   13.00
 -36  -5   1   37.30   10.00
  35   5  -1  294.17   25.10
 -35  -5   1  220.08   18.70
  34   5  -1    7.60    9.70
 -34  -5   1   14.80    8.70
  33   5  -1   60.29   14.20
 -33  -5   1   71.99   12.30
  32   5  -1    2.10    9.30
 -32  -5   1    5.10    7.00
  31   5  -1   65.69   16.70
  30   5  -1  -12.10    7.40
 -30  -5   1   -0.30    6.60
  29   5  -1  128.69   18.30
 -29  -5   1  117.49   13.70
  28   5  -1    0.30    7.50
 -28  -5   1    9.40    7.00
  27   5  -1    4.60    7.20
 -27  -5   1   11.80    6.30
  26   5  -1   86.79   14.20
 -26  -5   1  102.49   12.30
  25   5  -1  844.32   34.90
 -25  -5   1  954.90   31.00
  24   5  -1   87.59   13.80
 -24  -5   1   75.29    9.70
  23   5  -1    2.50    6.10
 -23  -5   1   13.30    5.60
  22   5  -1   45.30   10.20
 -22  -5   1   38.90    7.30
  21   5  -1  356.56   19.20
 -21  -5   1  319.27   14.80
  20   5  -1    8.20    5.30
 -20  -5   1   -0.20    3.40
  19   5  -1  800.12   28.60
 -19  -5   1  769.02   23.70
 -18  -5   1   45.70    6.50
  17   5  -1    2.80    4.20
 -17  -5   1   -1.60    2.60
  16   5  -1   94.89    9.20
 -16  -5   1  104.39    7.10
  15   5  -1  743.03   25.10
 -15  -5   1  773.72   21.00
  14   5  -1   -3.00    2.90
 -14  -5   1   -1.80    2.00
  13   5  -1  856.81   26.40
 -13  -5   1  896.41   22.20
  12   5  -1   55.69    7.00
 -12  -5   1   42.10    3.90
  11   5  -1  576.84   22.90
 -11  -5   1  580.44   14.90
  10   5  -1  115.29    7.70
 -10  -5   1  106.29    4.70
   9   5  -1 2742.83   61.99
  -9  -5   1 2808.12   56.29
   8   5  -1   49.10    5.10
  -8  -5   1   45.50    2.20
   7   5  -1  126.39    7.10
   6   5  -1 1259.27   31.00
   5   5  -1  758.92   20.70
   4   5  -1    7.60    2.40
   3   5  -1 1651.23   37.90
   2   5  -1  287.97   10.30
   1   5  -1   -1.40    1.20
   0   5  -1   32.40    3.50
  -1   5  -1 2425.06   53.09
  -2   5  -1  122.59    6.60
  -3   5  -1  508.95   15.50
   3  -5   1  507.05   12.40
  -4   5  -1  857.31   23.00
  -5   5  -1 3076.19   67.19
  -6   5  -1  519.95   16.80
  -7   5  -1 2359.86   54.29
  -8   5  -1   14.00    3.80
 -12   5  -1   13.20    2.80
 -14   5  -1    0.00    2.60
 -15   5  -1 2083.29   47.20
 -16   5  -1    1.40    2.70
 -17   5  -1  325.47   12.80
 -18   5  -1   67.09    6.30
 -19   5  -1    2.20    3.10
  19  -5   1    3.60    4.20
 -20   5  -1   61.69    7.20
  20  -5   1   34.90    7.70
 -21   5  -1  309.77   14.00
  21  -5   1  321.37   17.00
 -22   5  -1   26.00    6.10
 -23   5  -1   -1.40    3.70
  23  -5   1    0.90    5.30
 -24   5  -1  146.39   10.60
  24  -5   1  157.78   15.60
 -25   5  -1  330.77   15.80
  25  -5   1  309.47   18.30
 -26   5  -1   13.30    5.40
  26  -5   1    9.20    6.80
 -27   5  -1  235.68   14.50
  27  -5   1  281.07   17.80
  28  -5   1    0.80    6.30
 -29   5  -1    3.00    6.30
  29  -5   1  -10.10    5.60
  30  -5   1   -0.30    7.20
  31  -5   1  199.88   15.70
  36  -5   1    4.80    8.90
  37  -5   1  152.68   19.10
  38  -5   1    5.50   10.60
  40   4  -1   74.49   14.70
 -40  -4   1   42.20   11.20
  39   4  -1   -0.70   10.10
 -39  -4   1   -0.20   12.60
  38   4  -1   84.09   22.10
  37   4  -1    0.60    9.90
 -37  -4   1    2.60    8.00
  36   4  -1   51.49   18.90
 -36  -4   1   62.49   12.10
  35   4  -1   10.10   10.50
 -35  -4   1   28.30   10.20
  34   4  -1   95.89   17.00
 -34  -4   1  134.79   16.30
  33   4  -1    0.20    8.60
 -33  -4   1    8.20    7.90
  32   4  -1   31.20   12.10
 -32  -4   1   40.70   10.00
  31   4  -1   61.39   12.90
 -31  -4   1   79.69   12.50
  30   4  -1  216.48   20.30
 -30  -4   1  254.47   17.70
  29   4  -1   -3.40    6.50
 -29  -4   1    0.10    6.20
  28   4  -1   21.10    9.90
 -28  -4   1   25.40    7.70
  27   4  -1    9.90    8.10
 -27  -4   1    6.80    6.20
  26   4  -1  254.17   19.30
 -26  -4   1  315.37   17.10
  25   4  -1  115.99   15.40
 -25  -4   1  132.29   11.40
  24   4  -1  130.39   14.10
 -24  -4   1  128.59   10.90
  23   4  -1   89.09   12.10
 -23  -4   1  106.59    9.90
 -22  -4   1   10.70    5.00
  21   4  -1    3.00    5.10
  20   4  -1  555.74   23.30
 -20  -4   1  561.04   19.70
  19   4  -1  107.39   12.50
 -19  -4   1   77.19    7.20
  18   4  -1   -3.50    3.70
 -18  -4   1   -1.90    2.60
  17   4  -1  803.22   27.10
 -17  -4   1  859.91   23.90
  16   4  -1   47.70    7.80
 -16  -4   1   48.10    5.70
  15   4  -1   96.89    8.40
 -15  -4   1  102.19    6.60
  14   4  -1 2334.47   55.89
 -14  -4   1 2363.26   51.69
  13   4  -1   82.19    7.30
 -13  -4   1   85.39    5.50
  12   4  -1   25.10    4.90
 -12  -4   1   26.20    3.50
  11   4  -1   -1.30    2.00
 -11  -4   1    4.80    1.90
  10   4  -1 4417.46   93.39
 -10  -4   1 4396.36   88.69
   9   4  -1  152.68    7.90
  -9  -4   1  157.48    5.50
   8   4  -1 1429.76   34.00
  -8  -4   1 1403.76   29.60
   7   4  -1   48.80    4.50
  -7  -4   1   57.79    2.30
   6   4  -1   24.00    3.90
   5   4  -1 2004.60   44.20
   4   4  -1 2285.97   49.40
   3   4  -1  867.11   22.60
   1   4  -1   85.19    4.60
   0   4  -1 1550.54   35.80
  -2   4  -1  928.81   22.90
  -3   4  -1 1096.19   26.30
   3  -4   1 1084.29   22.90
  -4   4  -1 4828.12   99.39
  -6   4  -1  959.20   25.10
  -7   4  -1   29.40    4.70
 -10   4  -1 2211.18   47.30
 -12   4  -1  511.55   14.80
 -13   4  -1   21.00    3.90
 -14   4  -1   97.59    6.30
 -15   4  -1  227.38    9.90
 -16   4  -1  343.57   12.90
 -17   4  -1  227.68   10.50
  17  -4   1  223.28   12.40
 -18   4  -1  138.49    8.50
  18  -4   1  140.19   10.30
 -19   4  -1  613.74   20.10
  19  -4   1  622.14   22.70
 -20   4  -1  298.67   13.60
  20  -4   1  314.77   15.80
 -21   4  -1    4.80    4.20
  21  -4   1    8.00    5.10
 -22   4  -1  153.48   10.30
  22  -4   1  145.89   11.80
 -23   4  -1   43.00    7.30
  23  -4   1   58.59    9.50
 -24   4  -1   19.80    6.10
  24  -4   1   16.40    7.00
 -25   4  -1   32.90    7.40
  25  -4   1   30.70    8.40
 -26   4  -1 1621.34   44.60
  26  -4   1 1654.83   51.89
 -27   4  -1   11.90    6.40
  27  -4   1   30.50    7.10
 -28   4  -1  109.29   11.10
  28  -4   1  122.79   12.40
 -29   4  -1   19.60    7.10
  29  -4   1   37.30    9.00
 -30   4  -1  160.18   13.40
  30  -4   1  135.19   14.00
 -31   4  -1  -10.40    5.80
 -32   4  -1   15.50    7.70
  34  -4   1    5.70    8.10
  35  -4   1  121.39   16.60
  36  -4   1   31.30   11.30
  37  -4   1    2.80    8.70
  38  -4   1    3.10   12.70
  40  -4   1   19.50   10.80
  40   3  -1   12.10    9.80
 -40  -3   1   12.10    8.60
  39   3  -1   64.99   15.20
 -39  -3   1   88.19   16.80
  38   3  -1   82.29   16.10
 -38  -3   1   65.19   13.80
  37   3  -1    3.20   14.90
 -37  -3   1   13.10    8.50
  36   3  -1   12.50   10.60
 -36  -3   1   17.20    8.50
  35   3  -1   65.09   15.20
  34   3  -1  113.19   18.10
 -34  -3   1  110.39   15.40
  33   3  -1   21.70   12.20
 -33  -3   1   23.70    8.50
  32   3  -1  109.79   30.40
 -32  -3   1   78.59   19.40
  31   3  -1   24.60   11.40
 -31  -3   1   21.90    8.40
  30   3  -1   24.50   10.50
 -30  -3   1   41.30    9.30
  29   3  -1   75.09   13.80
 -29  -3   1   65.89   11.70
  28   3  -1  105.19   16.00
 -28  -3   1   89.79   12.20
  27   3  -1    7.20    7.50
 -27  -3   1   11.70    6.90
  26   3  -1  635.04   29.20
 -26  -3   1  690.13   25.90
  25   3  -1  612.04   27.70
 -25  -3   1  611.44   23.80
  24   3  -1   24.50    8.20
 -24  -3   1   24.50    6.70
  23   3  -1    8.10    5.80
 -23  -3   1    5.20    4.90
  22   3  -1  390.96   19.70
 -22  -3   1  389.46   16.90
  21   3  -1  399.66   19.20
 -21  -3   1  395.56   16.50
  20   3  -1   -2.50    3.90
 -20  -3   1   -0.40    3.40
  19   3  -1  624.94   23.10
 -19  -3   1  600.54   20.10
  18   3  -1  553.44   20.90
 -18  -3   1  562.34   18.50
  17   3  -1   16.90    4.50
 -17  -3   1   21.70    4.30
  16   3  -1  118.99    9.00
 -16  -3   1  135.49    7.80
  15   3  -1  820.72   25.00
 -15  -3   1  831.32   22.50
  14   3  -1  493.25   17.40
 -14  -3   1  489.95   15.10
 -13  -3   1  886.71   22.60
  12   3  -1  273.17   11.30
 -12  -3   1  265.77   11.50
  11   3  -1 1348.86   33.00
 -11  -3   1 1321.67   30.20
  10   3  -1  835.52   22.50
 -10  -3   1  835.42   19.80
   9   3  -1 2642.94   57.59
  -9  -3   1 2649.83   54.39
   8   3  -1  634.84   17.90
  -8  -3   1  666.93   15.30
   7   3  -1  145.09    6.70
  -7  -3   1  141.59    4.50
   6   3  -1   89.29    5.00
  -6  -3   1   85.99    2.90
   5   3  -1   31.80    3.80
   4   3  -1  457.25   12.60
   3   3  -1  557.94   14.30
   2   3  -1  673.53   16.30
   1   3  -1  217.68    7.10
   0   3  -1    8.30    1.80
  -3   3  -1  139.19    5.90
  -4   3  -1 3129.89   66.89
  -8   3  -1  685.83   16.80
  -9   3  -1 1196.48   27.30
 -10   3  -1  724.33   18.50
 -11   3  -1 5234.08  106.49
 -12   3  -1  591.74   16.70
 -13   3  -1  124.99    6.70
 -14   3  -1  173.58    8.40
 -15   3  -1 1958.70   53.89
  15  -3   1 2074.09   48.90
  16  -3   1   32.20    6.10
 -17   3  -1  102.99    7.30
  17  -3   1  111.39    8.80
 -18   3  -1  620.64   19.90
  18  -3   1  611.14   21.50
 -19   3  -1   73.19    7.90
 -20   3  -1   49.80    6.90
  20  -3   1   38.90    7.20
 -21   3  -1  326.97   14.70
  21  -3   1  329.37   16.10
 -22   3  -1  210.68   12.10
  22  -3   1  197.48   13.00
 -23   3  -1   66.99    8.40
  23  -3   1   62.99    9.10
 -24   3  -1  180.28   12.00
  24  -3   1  158.98   12.80
 -25   3  -1   10.00    5.50
  25  -3   1   11.90    6.50
 -26   3  -1  114.99   13.60
  26  -3   1  126.79   11.30
 -27   3  -1  229.58   14.80
  27  -3   1  228.28   15.00
 -28   3  -1  128.19   12.30
  28  -3   1  149.09   12.70
 -29   3  -1   24.00    7.40
  29  -3   1   -2.10    7.60
 -30   3  -1   33.70    8.10
 -31   3  -1   84.79   11.70
 -32   3  -1    8.00    7.00
 -33   3  -1   35.70    9.80
  33  -3   1   34.60   10.90
 -34   3  -1   58.09   11.00
  34  -3   1   72.79   13.80
  35  -3   1   10.70    9.50
  36  -3   1    5.00    9.20
  37  -3   1   40.70   12.80
  38  -3   1   62.19   14.70
  39  -3   1   -2.30    9.20
  40  -3   1   36.00   11.80
  40   2  -1   64.59   14.20
 -40  -2   1   56.89   12.50
  39   2  -1   25.00   11.50
 -39  -2   1   12.50    9.90
  38   2  -1   11.30   10.70
 -38  -2   1    8.20    8.10
  37   2  -1  114.79   17.70
 -37  -2   1  119.49   15.10
  36   2  -1   76.09   16.00
 -36  -2   1  122.29   15.80
  35   2  -1    3.80    9.70
 -35  -2   1   10.50    8.80
  34   2  -1  171.68   22.80
 -34  -2   1  141.89   16.70
  33   2  -1  295.07   23.80
 -33  -2   1  248.98   23.20
  32   2  -1    1.80   13.20
 -32  -2   1   22.70    9.10
  31   2  -1  126.09   18.50
 -31  -2   1  137.59   15.50
  30   2  -1   22.30    9.60
 -30  -2   1    8.50    7.00
  29   2  -1  160.58   17.20
 -29  -2   1  182.58   14.90
  28   2  -1   24.20   10.10
 -28  -2   1   25.30    7.80
  27   2  -1  384.66   22.60
 -27  -2   1  371.66   19.30
  26   2  -1   37.60    9.30
 -26  -2   1   19.90    6.80
  25   2  -1    8.40    6.30
 -25  -2   1   20.10    6.50
  24   2  -1  402.86   20.70
 -24  -2   1  373.36   17.80
  23   2  -1   68.69    9.80
 -23  -2   1   78.89    9.50
  22   2  -1   18.60    6.70
 -22  -2   1   22.80    6.60
  21   2  -1  118.89   10.50
 -21  -2   1  111.49    9.00
  20   2  -1   48.60    8.00
 -20  -2   1   56.29    7.60
  19   2  -1   73.59    7.90
 -19  -2   1   59.19    7.20
  18   2  -1    7.00    4.20
 -18  -2   1    2.10    3.20
 -17  -2   1  200.08    9.90
 -16  -2   1  295.37   11.80
 -15  -2   1  138.49    7.60
 -14  -2   1 1624.74   37.80
 -13  -2   1  983.20   24.60
 -12  -2   1    5.30    2.20
 -11  -2   1  725.63   18.40
 -10  -2   1 1408.46   31.30
   9   2  -1  639.34   17.10
  -9  -2   1  635.94   15.70
   8   2  -1   82.29    4.70
  -8  -2   1   87.49    3.90
   7   2  -1 1779.22   38.60
  -7  -2   1 1767.92   36.80
   6   2  -1  374.66   10.60
  -6  -2   1  363.86    8.90
   5   2  -1  897.51   20.50
  -5  -2   1  861.31   18.30
  -4   2  -1  105.69    4.90
  -7   2  -1    2.90    1.40
  -8   2  -1   26.70    2.70
  -9   2  -1 2802.02   58.49
 -10   2  -1  894.41   21.80
 -11   2  -1  104.39    5.60
 -12   2  -1  325.27   11.10
 -13   2  -1  364.66   12.20
  13  -2   1  345.67   13.10
 -14   2  -1   98.49    6.40
  14  -2   1  122.59    7.90
 -15   2  -1   17.80    4.20
  15  -2   1   24.20    5.00
 -16   2  -1 1004.60   26.70
  16  -2   1  971.70   36.50
 -17   2  -1   96.69    7.30
  17  -2   1  103.69   13.20
 -18   2  -1  136.59    8.60
  18  -2   1  137.29    9.40
 -19   2  -1  656.53   21.00
  19  -2   1  611.44   21.40
 -20   2  -1  107.89    8.60
  20  -2   1  109.39    9.10
 -21   2  -1   20.00    6.30
  21  -2   1   29.50    6.20
 -22   2  -1   26.80    6.90
  22  -2   1   31.50    6.50
 -23   2  -1   89.99    9.00
  23  -2   1   93.89    9.20
 -24   2  -1   31.50    6.80
  24  -2   1   34.70    7.10
 -25   2  -1  479.85   23.10
  25  -2   1  427.26   19.10
 -26   2  -1  128.79   11.30
  26  -2   1  125.39   11.00
 -27   2  -1  344.47   17.60
  27  -2   1  283.67   15.70
 -28   2  -1   10.10    6.30
 -29   2  -1  345.17   18.60
 -30   2  -1    0.10    5.90
 -31   2  -1   60.09   10.90
  31  -2   1   60.29   12.00
 -32   2  -1   86.39   12.00
  32  -2   1   66.69   14.20
 -33   2  -1  133.99   14.80
  33  -2   1  136.59   18.90
 -34   2  -1   50.89   10.10
  34  -2   1   43.80   12.70
 -35   2  -1   65.39   11.90
  35  -2   1   75.19   15.50
 -36   2  -1  158.38   15.50
  36  -2   1  136.39   19.10
  37  -2   1   36.00   12.80
  38  -2   1   51.69   13.20
  39  -2   1   54.59   13.80
  40  -2   1   50.79   13.50
  40   1  -1   18.50   11.20
 -40  -1   1    6.40    9.80
  39   1  -1    1.20   10.10
 -39  -1   1  -17.30   10.60
 -38  -1   1  122.89   15.40
  37   1  -1   15.70   11.00
 -37  -1   1    4.60    7.60
  36   1  -1   71.09   15.60
 -36  -1   1   70.89   12.50
  35   1  -1   61.49   15.80
 -35  -1   1   46.90   11.00
  34   1  -1   -6.40    8.90
 -34  -1   1   -6.00    6.70
  33   1  -1   51.89   14.10
 -33  -1   1   28.30    9.50
  32   1  -1  112.49   17.70
 -32  -1   1  142.89   14.40
  31   1  -1   92.09   15.50
 -31  -1   1   75.19   13.20
  30   1  -1    9.40    8.50
 -30  -1   1    8.20    6.80
  29   1  -1   55.89   12.20
 -29  -1   1   63.59   10.50
  28   1  -1  329.47   21.30
 -28  -1   1  338.57   18.70
  27   1  -1   75.49   11.50
 -27  -1   1   72.69   10.40
  26   1  -1  332.37   19.90
 -26  -1   1  360.36   18.20
  25   1  -1   21.20    7.20
 -25  -1   1   12.70    5.60
  24   1  -1  244.98   15.90
 -24  -1   1  258.67   14.40
 -23  -1   1   10.50    5.30
 -22  -1   1  879.41   27.70
  21   1  -1    5.20    3.70
 -21  -1   1    4.30    3.80
  20   1  -1   50.69    5.70
 -20  -1   1   32.40    5.90
  19   1  -1    2.30    2.80
 -19  -1   1   -0.80    3.30
  18   1  -1  306.67   11.60
 -18  -1   1  292.67   12.70
  17   1  -1   47.90    5.20
 -17  -1   1   25.20    4.60
  16   1  -1  357.96   12.40
 -16  -1   1  358.26   13.10
  15   1  -1   90.09    5.70
 -15  -1   1   86.59    6.20
  14   1  -1  255.27    9.40
 -14  -1   1  244.68    9.90
  13   1  -1   39.20    4.30
 -12  -1   1 2004.90   44.20
 -11  -1   1  632.54   16.70
 -10  -1   1  578.54   15.20
  -9  -1   1  573.94   14.60
  -8  -1   1  387.96   10.50
  -7  -1   1  102.49    4.20
  -6  -1   1 3208.18   64.29
  -5  -1   1 2457.85   49.30
  -6   1  -1   11.70    1.80
  -7   1  -1  216.58    7.00
  -8   1  -1 2703.73   56.09
  -9   1  -1 1467.45   32.20
   9  -1   1 1418.46   33.00
 -10   1  -1  572.24   15.30
  10  -1   1  559.54   16.00
 -11   1  -1  304.97   10.40
  11  -1   1  324.07   11.30
 -12   1  -1  894.51   22.80
  12  -1   1  899.91   23.70
 -13   1  -1   16.80    3.40
  13  -1   1   22.60    4.10
 -14   1  -1 2728.33   59.49
  14  -1   1 2689.93   60.19
 -15   1  -1  221.88    9.90
 -16   1  -1    4.80    2.70
  16  -1   1    1.40    3.40
 -17   1  -1  143.49    8.50
  17  -1   1  138.79    9.00
 -18   1  -1  456.05   16.50
  18  -1   1  465.25   17.00
 -19   1  -1  115.39    8.50
  19  -1   1  133.59    9.40
 -20   1  -1  181.08   10.70
 -21   1  -1   32.40    6.20
  21  -1   1   35.40    7.00
 -22   1  -1  283.27   14.30
  22  -1   1  295.57   14.00
 -23   1  -1  151.38   10.90
  23  -1   1  117.19    9.50
  24  -1   1  948.31   29.10
 -25   1  -1   17.30   10.20
  25  -1   1   19.80    6.20
 -26   1  -1    6.40    5.70
  26  -1   1   -9.10    5.30
 -27   1  -1   18.70    6.80
 -28   1  -1  126.19   12.00
 -29   1  -1   43.40    9.20
  29  -1   1   47.10   10.40
 -30   1  -1  106.99   13.40
  30  -1   1  140.79   17.90
 -31   1  -1   58.39   10.80
  31  -1   1   30.80    9.40
 -32   1  -1    7.90    7.40
 -33   1  -1   10.00   10.50
  33  -1   1    8.50    8.30
 -34   1  -1  167.58   15.70
  34  -1   1  117.39   19.00
 -35   1  -1   23.00    8.50
  35  -1   1    2.20    9.60
 -36   1  -1   11.90    8.70
  36  -1   1   -0.20    9.90
 -37   1  -1   27.70   11.20
  37  -1   1   21.60   12.10
  38  -1   1   71.39   16.50
  39  -1   1   33.70   13.20
  40  -1   1   94.39   18.70
  40   0  -1    7.30   10.80
 -40   0   1  -27.90   11.80
  39   0  -1  236.98   23.70
  38   0  -1   -0.30   10.50
 -38   0   1   -6.20    8.50
  37   0  -1   60.09   14.80
 -37   0   1   56.69   12.00
  36   0  -1   -5.10    9.20
 -36   0   1   17.20    8.90
  35   0  -1    4.00    9.80
 -35   0   1   10.80    7.30
  34   0  -1    9.40   10.40
 -34   0   1    1.70    7.50
  33   0  -1  105.19   17.40
  32   0  -1   -5.40    8.00
 -32   0   1    2.00    6.90
  31   0  -1   18.80    8.50
 -31   0   1   11.60    7.10
  30   0  -1    2.50    7.50
 -30   0   1   -7.70    5.40
  29   0  -1   -6.50    5.90
  28   0  -1    0.40    5.80
 -28   0   1   11.30    6.10
  27   0  -1  193.78   15.60
 -27   0   1  186.48   13.80
 -26   0   1   -0.60    4.60
 -25   0   1  140.29   11.40
 -24   0   1    5.50    4.90
  23   0  -1 1735.23   43.30
 -23   0   1 1743.03   46.20
  22   0  -1    5.20    4.00
 -22   0   1    2.60    4.10
  21   0  -1 1821.32   45.20
 -21   0   1 1907.81   47.20
  20   0  -1    5.90    3.50
 -20   0   1    1.00    3.60
  19   0  -1  152.48    8.80
 -19   0   1  141.99    9.10
  18   0  -1    2.30    2.80
 -18   0   1   -1.10    2.80
  17   0  -1  907.91   25.10
 -17   0   1  900.21   25.30
  16   0  -1   -5.90    2.10
 -16   0   1   -1.90    2.40
  15   0  -1   35.70    5.20
 -15   0   1   33.20    4.70
  14   0  -1   -2.60    2.00
 -14   0   1    1.50    2.20
  13   0  -1 1359.46   32.10
 -13   0   1 1305.67   31.60
 -12   0   1    0.80    1.70
  11   0  -1   62.19    6.40
 -11   0   1   37.20    3.60
  10   0  -1    0.10    1.50
 -10   0   1    0.60    1.30
   9   0  -1 1150.08   26.50
  -9   0   1 1131.99   26.00
   8   0  -1    2.10    1.50
  -8   0   1   -1.10    1.10
  -7   0   1 3728.93   75.19
  -6   0   1    3.30    1.20
  -5   0  -1  107.49    4.00
  -6   0  -1    0.60    1.00
  -7   0  -1   24.60    2.40
   7   0   1   29.00    2.60
  -8   0  -1    3.50    1.40
   8   0   1    2.00    1.50
  -9   0  -1  134.09    5.70
   9   0   1  144.69    6.30
 -10   0  -1   -0.10    1.50
 -11   0  -1   28.90    3.50
  11   0   1   36.20    4.40
 -12   0  -1   -3.50    1.60
  12   0   1    2.70    2.20
 -13   0  -1 2132.69   48.00
  13   0   1 2198.08   49.10
 -14   0  -1    2.30    2.20
  14   0   1   -1.40    2.10
 -15   0  -1  998.40   26.70
  15   0   1 1051.49   27.10
 -16   0  -1    5.30    3.00
  16   0   1   -0.20    2.50
 -17   0  -1 1110.69   29.90
  17   0   1 1160.98   30.00
 -18   0  -1   -0.10    3.00
  18   0   1    5.50    3.20
 -19   0  -1 1022.80   29.30
  19   0   1 1084.69   29.20
 -20   0  -1   -3.80    3.30
  20   0   1    1.30    3.50
 -21   0  -1    0.30    3.40
  21   0   1    7.80    3.80
 -22   0  -1   10.00    4.90
  22   0   1    6.40    4.10
 -23   0  -1 1575.64   42.00
  23   0   1 1470.95   39.10
 -24   0  -1   11.00    5.50
  24   0   1   -4.80    4.50
 -25   0  -1  232.98   14.30
 -26   0  -1    1.80    5.00
 -27   0  -1  175.08   13.60
  27   0   1  158.28   14.90
  28   0   1   -9.00    5.10
 -29   0  -1  233.18   15.90
  29   0   1  209.68   18.30
 -30   0  -1    1.00    5.80
  30   0   1   -8.40    5.20
 -31   0  -1   60.09   11.20
  31   0   1   61.89   12.90
 -32   0  -1    6.80    7.10
  33   0   1    8.40   10.20
 -34   0  -1    2.20    7.90
  34   0   1    0.30    9.40
 -35   0  -1  107.79   14.80
  35   0   1   46.20   14.80
 -36   0  -1   16.20    8.40
  36   0   1   10.70   11.20
 -37   0  -1   10.10    9.20
  37   0   1    0.10    9.20
  38   0   1    7.80   10.00
 -39   0  -1  282.57   25.20
  39   0   1  266.57   24.10
  40   0   1   -8.20   11.10
  40  -1  -1   13.30   12.30
  39  -1  -1   17.80   16.00
  38  -1  -1  134.59   20.30
  37  -1  -1   -6.50    8.90
  36  -1  -1   88.29   17.40
 -36   1   1   60.49   11.70
  35  -1  -1   41.50   13.30
 -35   1   1   58.69   11.40
  34  -1  -1    6.40    9.50
 -34   1   1   15.20    8.30
  33  -1  -1   33.30   11.30
 -33   1   1   34.70   11.00
  32  -1  -1  141.89   18.50
 -32   1   1  121.49   14.40
  31  -1  -1   83.49   14.70
 -31   1   1  101.89   12.70
  30  -1  -1   -1.80    5.40
 -30   1   1    0.10    5.70
 -29   1   1   64.09   10.20
 -28   1   1  348.77   18.50
 -27   1   1   51.99    9.10
 -26   1   1  326.87   22.20
 -25   1   1   13.80    6.00
 -23   1   1   12.40    5.10
  22  -1  -1  898.91   36.20
 -22   1   1  860.11   27.20
  21  -1  -1    9.70    4.30
 -21   1   1   -1.50    3.40
  20  -1  -1   55.89    7.50
 -20   1   1   55.19    7.50
  19  -1  -1   -2.30    3.00
 -19   1   1   -1.90    3.20
  18  -1  -1  310.57   13.20
 -18   1   1  293.57   12.80
  17  -1  -1   55.79    6.90
 -17   1   1   34.30    5.50
  16  -1  -1  358.46   13.90
 -16   1   1  358.76   13.40
  15  -1  -1   95.79    7.00
 -15   1   1   69.89    5.80
  14  -1  -1  248.08   10.70
 -14   1   1  249.97   14.20
  13  -1  -1   31.80    4.60
 -13   1   1   33.70    4.70
 -12   1   1 2070.59   45.70
 -11   1   1  665.03   17.60
 -10   1   1  575.74   15.40
  -9   1   1  609.14   15.70
  -8   1   1  421.66   11.50
  -7   1   1  108.09    4.60
  -6   1   1 3182.48   64.39
  -5  -1  -1  724.83   16.10
  -6  -1  -1    7.00    1.50
  -7  -1  -1  195.28    6.30
  -8  -1  -1 2672.03   55.19
  -9  -1  -1 1430.56   31.60
 -10  -1  -1  554.64   14.70
  10   1   1  532.55   17.30
 -11  -1  -1  310.87   10.20
  11   1   1  300.67    9.90
 -12  -1  -1  867.61   22.10
  12   1   1  880.11   21.90
  13   1   1   22.60    3.40
 -14  -1  -1 2705.53   58.59
  14   1   1 2650.23   58.19
 -15  -1  -1  218.98    9.80
 -16  -1  -1    0.50    2.70
  16   1   1    3.50    2.70
 -17  -1  -1  121.29    8.10
  17   1   1  152.98    7.90
 -18  -1  -1  440.36   16.30
  18   1   1  470.85   15.30
 -19  -1  -1   99.59    8.20
  19   1   1  110.99    7.20
 -20  -1  -1  194.18   11.10
  20   1   1  200.38    9.40
 -21  -1  -1   26.30    5.60
  21   1   1   34.60    4.70
 -22  -1  -1  257.97   13.60
 -23  -1  -1  127.89   11.10
 -24  -1  -1  915.51   30.00
  24   1   1  956.90   33.30
 -25  -1  -1   16.40    6.10
  25   1   1    8.80    6.20
 -26  -1  -1   11.10    6.10
  26   1   1    2.90    6.10
 -27  -1  -1   21.00    7.00
  27   1   1   14.30    7.50
 -28  -1  -1  128.49   12.60
  28   1   1  122.09   16.60
 -29  -1  -1   47.80    9.70
  29   1   1   38.20   10.90
 -30  -1  -1  130.89   15.10
  30   1   1  134.29   18.90
 -31  -1  -1   40.90    9.70
  31   1   1   45.90   13.30
 -32  -1  -1   -5.40    6.20
 -33  -1  -1   19.90    9.10
  33   1   1  -11.90    8.50
 -34  -1  -1  155.68   15.80
  34   1   1  136.39   20.40
 -35  -1  -1   45.80   10.60
  35   1   1    3.30   11.40
 -36  -1  -1    6.30    7.90
  36   1   1   -1.70    9.20
 -37  -1  -1   33.80   10.60
  37   1   1   10.80   10.90
 -38  -1  -1   50.29   13.80
  38   1   1   76.29   16.00
 -39  -1  -1   36.00   12.90
  39   1   1   56.09   14.30
 -40  -1  -1   57.89   11.80
  40   1   1   95.39   18.60
  40  -2  -1   71.69   15.50
  39  -2  -1   10.80   11.90
  38  -2  -1    3.40   11.10
  37  -2  -1  120.79   17.50
 -37   2   1  104.49   13.80
  36  -2  -1   72.59   15.40
 -36   2   1   74.59   12.40
  35  -2  -1   10.90    9.80
 -35   2   1    3.60    7.90
  34  -2  -1   86.79   15.20
  33  -2  -1  233.58   21.00
 -33   2   1  277.07   17.90
  32  -2  -1    7.50   11.70
 -32   2   1   10.30    7.10
 -31   2   1  143.19   13.40
 -30   2   1   11.20    7.10
 -29   2   1  177.88   14.00
 -28   2   1   25.50    7.50
  27  -2  -1  372.76   17.30
 -27   2   1  331.77   17.70
  26  -2  -1   24.70    7.20
 -26   2   1   17.60    6.80
  25  -2  -1   11.70    5.70
 -25   2   1   17.30    6.40
  24  -2  -1  380.96   17.50
 -24   2   1  393.26   17.70
  23  -2  -1   95.69    9.40
  22  -2  -1   36.70    7.20
 -22   2   1   17.50    5.50
  21  -2  -1  149.79   10.60
 -21   2   1  127.49    9.40
  20  -2  -1   42.00    7.10
 -20   2   1   42.90    6.40
  19  -2  -1   73.19    8.60
 -19   2   1   74.69    8.30
  18  -2  -1    1.50    3.40
 -18   2   1   -0.50    3.00
  17  -2  -1  226.48   17.40
 -17   2   1  229.28   10.80
  16  -2  -1  304.97   13.30
 -16   2   1  296.57   12.00
  15  -2  -1  155.78    9.10
 -15   2   1  138.69   11.60
 -14   2   1 1560.24   36.80
 -13   2   1 1035.50   26.00
 -12   2   1    5.50    2.40
 -11   2   1  753.32   19.40
 -10   2   1 1416.06   32.00
  -9   2   1  624.04   16.00
  -7   2   1 1827.42   38.70
  -6   2   1  409.56   11.20
  -5   2   1  909.01   21.80
  -4   2   1  270.27    8.50
   4   2   1   99.19    4.60
  -5  -2  -1  658.83   14.40
   5   2   1  646.74   16.30
   6   2   1  245.58    8.30
  -7  -2  -1    2.00    1.20
   7   2   1    3.10    1.80
  -8  -2  -1   24.80    2.70
   8   2   1   28.40    3.10
  -9  -2  -1 2824.42   58.89
   9   2   1 2877.21   60.89
 -10  -2  -1  843.12   20.40
 -11  -2  -1  110.19    5.50
 -12  -2  -1  319.67   10.70
 -13  -2  -1  332.27   11.40
 -14  -2  -1  102.29    6.40
 -15  -2  -1   15.70    3.90
 -16  -2  -1  967.00   26.10
 -17  -2  -1   91.59    7.00
  17   2   1  105.49    8.40
 -18  -2  -1  128.49    8.50
  18   2   1  131.59    9.80
 -19  -2  -1  603.04   20.30
  19   2   1  629.34   22.90
 -20  -2  -1  119.39    8.90
  20   2   1  104.29    9.80
 -21  -2  -1   11.60    4.70
  21   2   1    6.20    4.70
 -22  -2  -1   34.00    8.50
  22   2   1   49.50   12.30
 -23  -2  -1   75.89    9.40
  23   2   1   41.70    8.20
 -24  -2  -1   29.90    7.20
  24   2   1   29.90    8.70
 -25  -2  -1  486.35   20.90
  25   2   1  468.85   23.70
 -26  -2  -1  130.89   11.80
  26   2   1  107.89   14.40
 -27  -2  -1  273.87   16.50
  27   2   1  295.07   20.40
 -28  -2  -1   17.20    7.20
  28   2   1    4.80    8.60
 -29  -2  -1  316.37   18.60
  29   2   1  337.27   23.40
 -30  -2  -1   -1.60    6.00
  30   2   1    0.70    8.20
 -31  -2  -1   51.89   10.40
  31   2   1   62.49   14.20
 -32  -2  -1   54.89   12.10
  32   2   1   83.69   21.50
 -33  -2  -1  175.08   16.40
  33   2   1  154.98   21.60
 -34  -2  -1   69.09   12.10
  34   2   1   54.29   14.50
 -35  -2  -1   83.49   12.90
  35   2   1   53.59   14.80
 -36  -2  -1  165.48   18.20
  36   2   1  172.78   22.60
 -37  -2  -1   39.10   10.80
  37   2   1   51.29   15.30
 -38  -2  -1   42.80   15.00
  38   2   1   11.30   10.30
  39   2   1   45.70   12.90
 -40  -2  -1   51.59   10.80
  40  -3  -1    4.20    9.10
  39  -3  -1   85.89   16.30
  38  -3  -1   89.19   15.90
  37  -3  -1    7.80    9.80
  36  -3  -1    3.20   10.10
  35  -3  -1   37.60   13.10
 -35   3   1   50.29   10.40
  34  -3  -1  108.89   18.00
 -34   3   1   94.59   13.20
  33  -3  -1   17.40    9.40
 -33   3   1   10.80    8.30
 -32   3   1   98.29   12.80
 -31   3   1   20.40    7.80
 -30   3   1   36.70    8.60
 -29   3   1   58.99   10.00
  28  -3  -1  104.69   11.90
 -28   3   1  123.69   11.60
  27  -3  -1   26.90    6.60
 -27   3   1    4.20    5.40
  26  -3  -1  632.84   24.50
 -26   3   1  707.93   25.20
  25  -3  -1  607.94   23.80
 -25   3   1  601.24   22.70
  24  -3  -1   25.70    7.30
 -24   3   1   15.30    5.90
  23  -3  -1   12.00    5.90
 -23   3   1    6.20    4.20
  22  -3  -1  413.86   18.30
 -22   3   1  413.56   17.20
  21  -3  -1  387.46   17.50
 -21   3   1  407.06   16.50
  20  -3  -1    5.00    4.30
 -20   3   1    9.30    4.20
  19  -3  -1  577.94   21.10
 -19   3   1  593.64   19.70
  18  -3  -1  599.44   21.10
 -17   3   1   16.20    4.30
 -16   3   1  124.29    9.90
 -15   3   1  848.42   23.20
 -14   3   1  483.35   15.30
 -13   3   1  911.41   23.60
 -12   3   1  266.57    9.90
 -11   3   1 1375.36   31.70
 -10   3   1  864.81   21.20
  -8   3   1  633.74   15.80
  -6   3   1  100.69    5.70
  -5   3   1   21.60    3.40
  -4   3   1  444.46   12.90
   3  -3  -1  569.04   13.00
  -3   3   1  556.94   14.80
  -1   3   1  215.38    7.30
   0   3   1   16.40    3.20
   1   3   1  745.43   18.00
   3   3   1  134.09    5.70
   4   3   1 3013.20   63.19
  -5  -3  -1   24.50    1.50
   5   3   1   22.70    2.90
  -6  -3  -1  161.38    5.10
   6   3   1  153.48    6.90
  -7  -3  -1  263.97    7.30
   7   3   1  255.97    9.60
  -8  -3  -1  690.83   16.20
   8   3   1  674.23   18.90
  -9  -3  -1 1153.68   26.10
   9   3   1 1181.78   29.20
 -10  -3  -1  665.93   17.00
  10   3   1  685.13   19.70
 -11  -3  -1 5188.28  104.49
  11   3   1 5119.69  107.79
 -12  -3  -1  557.34   17.10
  12   3   1  575.34   19.00
 -13  -3  -1  125.09    6.50
  13   3   1  121.19    8.20
 -14  -3  -1  176.08    8.20
  14   3   1  162.38    9.80
 -15  -3  -1 1924.61   45.00
  15   3   1 2009.10   48.80
 -16  -3  -1   39.10    5.30
  16   3   1   33.90    6.50
 -17  -3  -1  111.49    7.60
  17   3   1  119.89    9.50
 -18  -3  -1  609.94   19.70
  18   3   1  592.54   22.30
 -19  -3  -1   52.39    6.90
  19   3   1   76.59    9.90
 -20  -3  -1   36.70    6.60
  20   3   1   53.19    9.30
 -21  -3  -1  314.17   14.80
  21   3   1  348.77   18.10
 -22  -3  -1  198.48   12.00
  22   3   1  193.48   19.10
 -23  -3  -1   60.79    8.90
  23   3   1   59.99   11.30
 -24  -3  -1  174.88   12.50
  24   3   1  181.38   15.60
 -25  -3  -1   16.50    6.30
  25   3   1   19.20    8.40
 -26  -3  -1   98.29   12.20
  26   3   1   88.89   14.50
 -27  -3  -1  247.48   15.80
  27   3   1  264.17   19.80
 -28  -3  -1  136.39   13.00
  28   3   1   93.19   14.70
 -29  -3  -1   14.40    7.60
  29   3   1   29.40   11.00
 -30  -3  -1   37.90    9.50
  30   3   1   33.90   12.20
 -31  -3  -1   97.59   13.60
  31   3   1  110.69   18.20
 -32  -3  -1   -5.20    8.60
  32   3   1   -2.50    8.00
 -33  -3  -1   38.10   10.50
  33   3   1   64.39   16.10
 -34  -3  -1  104.19   21.60
  34   3   1   73.29   16.10
 -35  -3  -1   27.50    9.90
  35   3   1   21.00   11.90
 -36  -3  -1   10.10    8.50
  36   3   1   -8.50   10.30
 -37  -3  -1   92.69   13.80
  37   3   1   50.29   14.00
  38   3   1   85.79   16.60
  39   3   1    2.80    8.70
 -40  -3  -1   25.50    9.20
  40   3   1   54.69   13.80
  40  -4  -1   28.30   15.80
  39  -4  -1   -6.60    8.30
  38  -4  -1   75.79   17.20
  37  -4  -1    9.10    9.00
  36  -4  -1   69.79   14.40
  35  -4  -1   20.70   10.90
 -33   4   1    8.60    6.80
 -32   4   1   22.00    9.20
 -31   4   1   76.09   10.90
  29  -4  -1    5.40    6.70
 -29   4   1   -6.80    5.30
  28  -4  -1   27.60    8.20
 -28   4   1   18.90    7.00
  27  -4  -1   19.90    7.90
 -27   4   1    5.30    5.20
  26  -4  -1  289.27   17.30
 -26   4   1  298.37   15.80
  25  -4  -1  140.29   12.90
 -25   4   1  149.59   11.60
  24  -4  -1  127.89   11.50
 -24   4   1  120.29   10.10
  23  -4  -1  111.99   12.10
 -23   4   1   98.99   10.30
  22  -4  -1    7.10    5.70
 -22   4   1   16.80    5.00
  21  -4  -1   13.20    5.90
 -21   4   1   12.10    4.70
 -20   4   1  593.54   20.20
  19  -4  -1  103.89    9.60
 -19   4   1   96.59    7.60
 -18   4   1    0.80    3.10
 -16   4   1   44.80    5.90
 -15   4   1  118.89    7.10
 -14   4   1 2332.77   51.89
 -13   4   1  103.09    6.10
 -12   4   1   25.20    3.50
 -11   4   1    3.30    1.80
 -10   4   1 4458.05   90.89
  -9   4   1  143.99    5.90
  -8   4   1 1458.95   35.90
  -7   4   1   58.59    5.10
  -6   4   1   10.90    2.50
  -5   4   1 2061.39   46.20
   4  -4  -1 2287.17   46.80
  -4   4   1 2233.08   49.40
   3  -4  -1  812.02   18.50
  -3   4   1  806.42   20.80
   2  -4  -1 1312.87   27.80
  -2   4   1 1416.06   31.60
  -1   4   1   81.39    4.80
   0   4   1 1612.04   37.30
   1   4   1  182.28    7.20
   2   4   1  897.51   22.10
   3   4   1 1090.59   26.20
   4   4   1 4806.22   98.59
  -5  -4  -1  476.55   10.10
   5   4   1  469.65   14.30
  -6  -4  -1 1004.50   20.70
   6   4   1  954.00   24.80
  -7  -4  -1   25.50    1.90
   7   4   1   24.70    3.80
  -8  -4  -1    2.50    1.30
   8   4   1    3.00    2.30
  -9  -4  -1  532.85   13.50
   9   4   1  523.15   16.90
 -10  -4  -1 2264.97   47.30
  10   4   1 2203.48   51.59
 -11  -4  -1  215.68    7.90
  11   4   1  208.68   10.50
 -12  -4  -1  538.35   15.00
  12   4   1  521.95   18.30
 -13  -4  -1   11.00    3.10
  13   4   1   18.40    4.40
 -14  -4  -1   86.29    5.90
  14   4   1   70.89    7.70
 -15  -4  -1  212.18    9.40
  15   4   1  202.58   12.00
 -16  -4  -1  342.87   12.90
  16   4   1  344.17   16.00
 -17  -4  -1  180.08    9.60
  17   4   1  212.38   12.90
 -18  -4  -1  146.79    8.90
  18   4   1  145.79   11.50
 -19  -4  -1  588.34   20.00
  19   4   1  596.64   23.90
 -20  -4  -1  290.17   13.70
  20   4   1  296.17   17.00
 -21  -4  -1   -0.70    4.90
  21   4   1    7.00    5.20
 -22  -4  -1  159.28   11.10
  22   4   1  174.18   14.40
 -23  -4  -1   36.50    7.30
  23   4   1   25.70    8.90
 -24  -4  -1   11.00    5.70
  24   4   1   27.40    8.80
 -25  -4  -1   25.90    7.20
  25   4   1   16.20    8.80
 -26  -4  -1 1708.53   48.00
  26   4   1 1684.73   54.19
 -27  -4  -1    8.10    6.00
  27   4   1   15.60    8.80
 -28  -4  -1   86.99   12.20
  28   4   1  122.79   19.00
 -29  -4  -1   16.30    7.40
  29   4   1    3.50    7.70
 -30  -4  -1  191.48   15.60
  30   4   1  168.08   21.90
 -31  -4  -1   33.60    9.70
  31   4   1   -4.10    7.90
 -32  -4  -1  153.18   15.60
  32   4   1  154.38   21.50
 -33  -4  -1    8.30    7.60
  33   4   1   -8.80    8.40
 -34  -4  -1   12.80    7.80
  34   4   1   -6.90    9.50
 -35  -4  -1  120.69   15.90
  35   4   1  134.69   20.20
 -36  -4  -1   50.19   12.70
  36   4   1   65.19   16.40
 -37  -4  -1    4.30    8.40
  37   4   1    3.50    9.90
  38   4   1   -9.30   11.90
 -39  -4  -1   18.90   14.80
 -40  -4  -1    7.60    8.90
  40   4   1   25.50   13.30
  39  -5  -1  134.49   25.90
  38  -5  -1   10.90   20.30
  37  -5  -1   30.10   11.50
  36  -5  -1   42.20   11.70
  31  -5  -1   -1.40    6.50
  30  -5  -1   25.00    8.20
 -30   5   1   -2.40    5.20
  29  -5  -1  135.09   14.60
 -29   5   1  113.29   11.10
  28  -5  -1    4.40    6.80
 -28   5   1   -8.30    5.30
  27  -5  -1   -2.40    6.50
 -27   5   1    8.00    6.10
  26  -5  -1   91.19   12.60
 -26   5   1   92.29   10.20
  25  -5  -1  949.51   32.90
 -25   5   1  926.71   29.30
  24  -5  -1   71.99   11.20
 -24   5   1  108.29    9.40
  23  -5  -1    5.30    5.70
 -23   5   1   14.70    5.40
  22  -5  -1   39.80    8.50
 -22   5   1   44.70    7.20
  21  -5  -1  301.57   16.60
 -21   5   1  341.87   14.60
 -20   5   1   -0.90    3.40
 -19   5   1  761.42   23.80
 -18   5   1   28.20    5.30
 -17   5   1    1.20    2.60
 -16   5   1   95.19    6.80
 -15   5   1  801.22   22.10
 -14   5   1    0.20    2.20
 -13   5   1  920.01   23.50
 -12   5   1   52.99    6.30
 -11   5   1  571.54   15.60
  -9   5   1 2800.62   63.79
  -8   5   1   47.30    5.20
  -7   5   1  110.99    7.10
  -6   5   1 1275.07   32.20
  -5   5   1  745.43   21.10
   4  -5  -1   18.90    2.50
  -4   5   1   11.80    2.60
   3  -5  -1 1660.93   34.80
  -3   5   1 1688.43   39.00
   2  -5  -1  289.47    7.70
  -2   5   1  292.37   10.70
   1  -5  -1    2.20    0.60
  -1   5   1    1.40    1.90
   0   5   1   39.40    4.90
   1   5   1 2353.56   51.69
   2   5   1  111.39    6.30
   3   5   1  513.55   15.50
   4   5   1  882.91   23.30
   5   5   1 3059.69   66.29
  -6  -5  -1  546.35   11.90
   6   5   1  506.05   16.40
  -7  -5  -1 2318.57   46.60
   7   5   1 2296.87   52.49
  -8  -5  -1   15.00    2.00
   8   5   1   15.80    4.00
  -9  -5  -1  351.06    9.70
   9   5   1  340.17   13.60
 -10  -5  -1   34.50    3.00
  10   5   1   48.20    7.70
  11   5   1 1862.91   45.70
 -12  -5  -1   11.40    2.70
  12   5   1   15.70    4.90
 -13  -5  -1  553.84   15.90
  13   5   1  547.85   20.00
 -14  -5  -1    5.00    2.90
  14   5   1    7.90    4.20
 -15  -5  -1 2182.18   48.60
  15   5   1 2101.59   53.99
 -16  -5  -1    0.30    2.80
  16   5   1    0.40    3.50
 -17  -5  -1  354.66   13.50
  17   5   1  329.07   16.90
 -18  -5  -1   73.89    6.90
  18   5   1   68.79    9.70
 -19  -5  -1    2.40    3.30
  19   5   1    2.00    5.20
 -20  -5  -1   30.00    6.50
  20   5   1   31.10    7.60
 -21  -5  -1  297.47   14.40
  21   5   1  328.67   24.80
 -22  -5  -1   25.50    6.30
  22   5   1   37.10    9.80
 -23  -5  -1    4.10    4.40
  23   5   1   -6.60    5.40
 -24  -5  -1  160.28   12.00
  24   5   1  167.48   15.90
 -25  -5  -1  336.17   17.50
  25   5   1  314.27   21.70
 -26  -5  -1    5.10    5.90
  26   5   1   14.00    8.70
 -27  -5  -1  232.48   15.70
  27   5   1  264.87   21.00
 -28  -5  -1   -1.40    5.50
  28   5   1   -2.70    6.10
 -29  -5  -1   -2.50    5.40
  29   5   1    6.80    9.00
 -30  -5  -1    7.00    7.10
  30   5   1    9.50   10.10
 -31  -5  -1  279.37   24.00
 -32  -5  -1   38.20   10.10
  32   5   1   51.79   15.10
 -33  -5  -1   26.60    9.70
  33   5   1    4.30   10.80
 -34  -5  -1    5.90    7.80
  34   5   1    9.50   10.50
 -35  -5  -1   58.59   11.90
  35   5   1   51.59   13.60
 -36  -5  -1    9.00    8.00
  36   5   1    1.10    9.80
  37   5   1  202.98   22.30
 -38  -5  -1    8.70    8.70
  38   5   1   16.00   14.50
 -39  -5  -1   -3.50    8.60
  39   5   1   31.60   13.40
  39  -6  -1   10.00    9.80
  38  -6  -1    3.20    8.40
  37  -6  -1   -0.70    8.10
  32  -6  -1    6.80    8.40
  31  -6  -1   14.30    8.20
  30  -6  -1   76.79   11.60
  29  -6  -1   14.00    7.90
  28  -6  -1   69.79   11.60
  27  -6  -1   11.70    7.30
 -27   6   1    8.30    7.60
  26  -6  -1   25.10    9.10
 -26   6   1   -2.70    4.90
  25  -6  -1   18.40    8.30
 -25   6   1   10.70    5.00
  24  -6  -1  798.32   30.00
 -24   6   1  750.02   24.80
  23  -6  -1   64.69   11.00
 -23   6   1   86.09    9.10
 -22   6   1    8.00    4.40
 -20   6   1  513.35   17.80
 -19   6   1    9.90    4.00
 -18   6   1  205.78    9.90
 -17   6   1  230.58   10.00
 -16   6   1  306.57   11.60
 -15   6   1   82.89    5.80
 -14   6   1 1308.97   31.30
 -13   6   1   14.70    2.90
 -10   6   1  878.81   27.00
  -9   6   1  111.09    8.30
  -8   6   1   -1.40    2.50
  -7   6   1  191.28   10.00
  -6   6   1 1246.98   32.80
   5  -6  -1   65.89    4.10
  -5   6   1   59.19    5.50
   4  -6  -1 1230.48   27.20
  -4   6   1 1233.58   31.70
   3  -6  -1   78.89    3.60
  -3   6   1   74.39    5.90
   2  -6  -1   20.80    1.70
  -2   6   1   23.70    4.60
   1  -6  -1   66.69    2.10
  -1   6   1   68.39    5.50
   0   6   1 3415.86   73.59
   1   6   1   31.00    5.00
   2   6   1 3040.20   66.39
   3   6   1   57.59    5.20
   4   6   1    2.20    2.50
   5   6   1   13.30    3.70
   6   6   1 1604.24   39.30
  -7  -6  -1  381.16    8.80
   7   6   1  350.86   13.90
  -8  -6  -1  509.05   12.10
   8   6   1  509.05   17.60
  -9  -6  -1   98.39    4.30
   9   6   1   90.89    7.40
 -10  -6  -1 1147.09   25.80
  10   6   1 1139.49   31.90
 -11  -6  -1   -0.60    1.50
  11   6   1    1.10    3.60
 -12  -6  -1  558.14   14.90
  12   6   1  482.35   19.20
 -13  -6  -1  227.28    8.90
  13   6   1  220.68   12.70
 -14  -6  -1    7.10    2.90
  14   6   1    7.70    4.50
 -15  -6  -1    6.60    3.00
  15   6   1    4.40    4.20
 -16  -6  -1 1552.54   37.10
  16   6   1 1480.15   42.90
 -17  -6  -1    1.80    3.00
  17   6   1   -1.20    4.40
 -18  -6  -1   31.90    5.50
  18   6   1   22.00    6.60
 -19  -6  -1   47.00    6.90
  19   6   1   67.59   11.10
 -20  -6  -1  211.18   11.70
 -21  -6  -1   18.50    5.40
  21   6   1   31.20    9.10
 -22  -6  -1  362.56   16.40
  22   6   1  347.67   20.60
 -23  -6  -1   43.40    7.90
  23   6   1   41.90    9.60
 -24  -6  -1   32.00    7.40
  24   6   1   19.00    9.50
 -25  -6  -1  240.08   14.90
  25   6   1  190.48   18.00
 -26  -6  -1  141.19   12.80
  26   6   1  153.68   17.20
 -27  -6  -1   -2.40    5.10
  27   6   1    7.30    8.10
 -28  -6  -1    5.50    6.30
  28   6   1    0.30    7.80
 -29  -6  -1   13.90    7.70
  29   6   1    8.50    9.20
 -30  -6  -1   89.39   15.70
  30   6   1  135.39   20.80
 -31  -6  -1    2.10    6.60
  31   6   1    6.50    9.60
 -32  -6  -1  182.38   17.10
  32   6   1  197.98   24.20
 -33  -6  -1   27.90   10.00
  33   6   1   27.00   12.50
 -34  -6  -1  -16.90    6.10
  34   6   1    2.10   10.20
 -35  -6  -1    4.50    7.60
  35   6   1    8.30   10.00
 -36  -6  -1  268.07   20.60
  36   6   1  297.47   24.50
 -37  -6  -1   17.10   10.50
  37   6   1    8.30   10.50
 -38  -6  -1   95.19   19.60
  38   6   1   74.69   16.80
 -39  -6  -1   24.10    9.70
  39   6   1   33.80   11.70
  39  -7  -1    7.90    8.80
  38  -7  -1   45.00   11.40
  31  -7  -1  281.17   19.50
  30  -7  -1   38.30   10.10
  29  -7  -1  610.74   28.10
  28  -7  -1   30.10    9.20
  27  -7  -1    5.70    7.50
  26  -7  -1   32.60    9.40
  25  -7  -1  144.99   14.70
  24  -7  -1  257.97   23.20
  23  -7  -1   15.90    7.30
 -21   7   1  345.27   17.50
 -20   7   1   11.30    4.10
 -19   7   1  554.74   17.70
 -17   7   1  129.69    7.30
 -11   7   1  426.86   18.20
 -10   7   1  356.86   16.10
  -9   7   1  306.57   14.60
  -8   7   1  107.19    8.50
  -7   7   1  184.08   10.60
  -6   7   1   45.40    6.20
   5  -7  -1 1611.24   36.00
  -5   7   1 1628.44   43.50
   4  -7  -1   32.50    3.00
  -4   7   1   38.90    6.20
   3  -7  -1  279.27    8.00
  -3   7   1  264.27   11.90
   2  -7  -1  415.66   10.10
  -2   7   1  419.06   15.40
   1  -7  -1  115.59    3.40
   0   7   1  287.57   12.10
   1   7   1 2061.89   48.60
   2   7   1  674.53   20.70
   3   7   1  240.78   11.00
   4   7   1  200.98   10.20
   5   7   1 1967.70   47.20
  -7  -7  -1  127.19    3.80
   7   7   1  136.69    8.90
  -8  -7  -1  129.09    4.40
   8   7   1  122.99    8.80
  -9  -7  -1    9.40    1.90
   9   7   1    8.90    4.40
 -10  -7  -1   27.80    4.70
  10   7   1   27.80    5.80
 -11  -7  -1 1683.83   36.80
  11   7   1 1678.93   44.20
 -12  -7  -1  296.77   10.00
  12   7   1  293.47   14.90
 -13  -7  -1  134.69    6.80
  13   7   1  165.08   11.60
 -14  -7  -1  180.88    8.30
  14   7   1  194.08   12.80
 -15  -7  -1  967.50   25.20
  15   7   1  935.71   31.50
 -16  -7  -1   35.30    5.20
  16   7   1   44.10    8.90
 -17  -7  -1  280.87   11.80
  17   7   1  246.58   15.80
 -18  -7  -1  104.79    7.80
  18   7   1  111.39   11.70
 -19  -7  -1  172.58   10.70
  19   7   1  182.48   16.50
 -20  -7  -1   98.59   10.30
  20   7   1   96.89   14.40
 -21  -7  -1  477.95   18.80
  21   7   1  488.65   24.30
 -22  -7  -1   92.49    9.20
  22   7   1  130.69   14.30
 -23  -7  -1  538.15   21.10
  23   7   1  491.05   26.10
 -24  -7  -1  349.07   17.60
  24   7   1  352.16   22.80
 -25  -7  -1    8.20    5.80
  25   7   1   24.50   10.10
 -26  -7  -1    5.40    6.00
  26   7   1   25.40   10.10
 -27  -7  -1   44.10    9.30
  27   7   1   69.19   14.70
 -28  -7  -1   51.09   10.00
  28   7   1   42.80   12.40
 -29  -7  -1  111.59   14.30
  29   7   1  180.68   22.40
 -30  -7  -1   27.00    9.00
  30   7   1   17.10   14.90
 -31  -7  -1  370.26   21.40
  31   7   1  339.77   26.50
 -32  -7  -1   -1.30    6.60
  32   7   1    5.30   10.70
 -33  -7  -1    9.10    8.80
  33   7   1   12.90   10.60
 -34  -7  -1   -8.80    6.60
  34   7   1    8.70   10.70
 -35  -7  -1   69.99   13.60
  35   7   1   94.89   18.10
 -36  -7  -1    2.00    7.90
  36   7   1    4.30   10.80
 -37  -7  -1    7.70   13.20
  37   7   1   16.70   18.50
  38   7   1   62.09   19.80
 -39  -7  -1   23.00   13.90
  39   7   1   -1.80    9.20
  38  -8  -1   25.50   11.10
  33  -8  -1   26.40   12.10
  32  -8  -1   30.10    9.70
  31  -8  -1   13.60   16.50
  30  -8  -1  301.27   20.80
  29  -8  -1    9.60    8.20
  28  -8  -1   23.20    9.30
  27  -8  -1  122.79   15.90
  26  -8  -1   20.10    9.20
  25  -8  -1    7.50    8.70
  24  -8  -1  213.18   17.10
  23  -8  -1  327.57   20.00
 -11   8   1  109.89   10.20
 -10   8   1 1257.67   37.20
  -9   8   1 1113.29   33.70
  -8   8   1  409.16   17.60
  -7   8   1 1048.30   31.50
  -6   8   1  525.75   19.70
  -5   8   1  273.17   13.30
   4  -8  -1 1027.00   24.30
  -4   8   1 1062.19   30.40
   3  -8  -1  655.23   15.80
  -3   8   1  628.24   21.40
   2  -8  -1   19.00    2.30
  -2   8   1   22.00    5.40
   1  -8  -1 1913.21   38.80
  -1   8   1 1913.11   47.20
   0   8   1  380.46   15.30
   1   8   1    0.60    2.50
   2   8   1  527.75   18.60
   3   8   1  247.68   12.10
   4   8   1   27.50    5.80
   5   8   1  310.27   13.90
   6   8   1  600.54   20.80
  -7  -8  -1  110.59    3.40
   7   8   1   94.29    8.20
  -8  -8  -1    7.50    1.50
   8   8   1    7.20    4.10
  -9  -8  -1  120.89    4.80
   9   8   1  109.69    9.20
 -10  -8  -1  998.50   22.80
  10   8   1  993.50   30.80
 -11  -8  -1   35.70    3.80
  11   8   1   37.70    7.40
 -12  -8  -1   15.10    3.00
  12   8   1    1.40    3.70
 -13  -8  -1  238.68    9.30
  13   8   1  266.37   15.00
 -14  -8  -1  400.16   13.00
  14   8   1  364.36   18.40
 -15  -8  -1    8.70    3.30
  15   8   1   22.50    7.30
 -16  -8  -1  621.24   19.10
  16   8   1  658.03   26.20
 -17  -8  -1  318.37   12.90
  17   8   1  292.57   17.80
 -18  -8  -1   48.70    9.10
 -19  -8  -1   97.39    8.20
  19   8   1  104.49   13.40
 -20  -8  -1   91.49    8.50
  20   8   1  125.29   16.60
 -21  -8  -1   71.29    8.80
  21   8   1   36.50   10.00
 -22  -8  -1  329.87   16.00
  22   8   1  341.37   22.10
 -23  -8  -1  352.26   17.20
  23   8   1  370.36   23.50
 -24  -8  -1    2.40    4.90
  24   8   1  -11.50    6.10
 -25  -8  -1  110.79   11.20
  25   8   1  108.49   17.50
 -26  -8  -1  263.27   16.40
  26   8   1  254.87   21.50
 -27  -8  -1   48.70    9.90
  27   8   1   53.79   13.40
 -28  -8  -1   31.10    8.60
  28   8   1   48.70   14.30
 -29  -8  -1  200.68   18.80
  29   8   1  179.28   28.00
 -30  -8  -1  124.79   14.80
  30   8   1  131.19   19.90
 -31  -8  -1   10.40    8.10
  31   8   1    2.60   10.20
 -32  -8  -1   39.10   10.20
  32   8   1   36.50   13.20
 -33  -8  -1   19.10    8.90
  33   8   1   25.50   11.00
 -34  -8  -1    7.30    8.20
  34   8   1  -13.40    9.10
 -35  -8  -1   23.90   10.00
  35   8   1   38.80   13.80
 -36  -8  -1   97.09   15.30
 -37  -8  -1    8.60    8.70
  37   8   1    6.10    9.50
 -38  -8  -1    9.60    9.20
  38   8   1   11.40    8.80
  34  -9  -1  105.69   17.30
  33  -9  -1    9.10    9.20
  32  -9  -1   66.19   12.60
  31  -9  -1   17.40    9.50
  30  -9  -1    3.50    9.20
  29  -9  -1   35.00   10.50
  28  -9  -1  405.46   24.30
  27  -9  -1   -8.20    7.00
  26  -9  -1  110.49   15.10
  25  -9  -1   41.60   11.30
  24  -9  -1   14.50    9.20
 -12   9   1  806.32   29.50
 -11   9   1  108.49   13.50
 -10   9   1  373.96   18.40
  -9   9   1  316.17   16.30
  -8   9   1  815.72   28.00
  -7   9   1   30.40    7.00
  -6   9   1 1211.18   35.60
   5  -9  -1  407.76   12.90
  -5   9   1  389.76   17.20
   4  -9  -1  315.07   10.40
  -4   9   1  315.07   15.10
   3  -9  -1  172.48    8.10
  -3   9   1  172.08   11.00
   2  -9  -1  191.08    6.40
  -2   9   1  193.18   11.40
   1  -9  -1  230.28    6.70
  -1   9   1  226.88   12.40
   0  -9  -1  325.97    7.80
   0   9   1  304.27   14.40
   1   9   1    4.80    3.90
   2   9   1   40.50    7.30
   3   9   1    0.30    2.40
   4   9   1  616.14   21.90
   5   9   1  539.95   20.30
   6   9   1   21.20    5.60
  -7  -9  -1  142.59    4.90
  -7  -9  -1  156.78    4.30
   7   9   1  132.99   10.40
  -8  -9  -1 1403.36   29.30
   8   9   1 1392.66   39.30
  -9  -9  -1   83.29    4.00
   9   9   1   84.39    8.90
 -10  -9  -1 1502.45   32.40
  10   9   1 1468.85   42.10
 -11  -9  -1  637.04   16.20
  11   9   1  594.64   23.80
 -12  -9  -1  875.91   21.70
  12   9   1  875.71   30.30
 -13  -9  -1   19.70    3.50
  13   9   1   21.10    6.70
 -14  -9  -1  651.23   18.40
  14   9   1  638.24   25.80
 -15  -9  -1    5.90    3.10
  15   9   1    5.40    5.00
 -16  -9  -1   92.39    6.80
  16   9   1   86.19   12.00
  17   9   1  159.38   14.50
 -18  -9  -1  307.87   13.40
  18   9   1  323.57   19.60
 -19  -9  -1   89.39    8.10
  19   9   1   89.59   13.30
 -20  -9  -1    4.50    4.40
  20   9   1    3.40    6.80
 -21  -9  -1  147.19   10.50
  21   9   1  139.19   15.50
 -22  -9  -1    9.40    5.20
  22   9   1   14.00    8.70
 -23  -9  -1   -3.10    4.30
  23   9   1   -3.30    6.30
 -24  -9  -1  201.48   13.70
  24   9   1  188.88   18.60
 -25  -9  -1   21.40    7.10
  25   9   1   27.90   10.70
 -26  -9  -1   -3.70    5.30
  26   9   1    9.00    8.40
 -27  -9  -1  111.49   13.40
  27   9   1   96.09   18.10
  28   9   1  142.69   20.10
 -29  -9  -1   44.40    9.80
  29   9   1   32.90   11.80
 -30  -9  -1   46.20   10.40
  30   9   1   47.50   14.20
 -31  -9  -1   26.40    9.50
  31   9   1   31.40   12.40
 -32  -9  -1   -7.10    6.70
  32   9   1    1.40    8.50
 -33  -9  -1   46.20   11.20
  33   9   1   97.99   18.90
 -34  -9  -1  129.99   16.10
  34   9   1  109.19   17.70
 -35  -9  -1   19.20    9.50
  35   9   1   26.20   14.90
 -36  -9  -1  -15.50    7.90
  36   9   1   -0.90    9.40
  37   9   1   23.20   10.80
  34 -10  -1   24.30   16.80
  33 -10  -1  210.38   18.90
  32 -10  -1   13.20    9.10
  31 -10  -1  112.39   16.70
  30 -10  -1   33.20   10.80
  29 -10  -1  111.19   16.90
  28 -10  -1    9.90   10.20
  27 -10  -1  239.38   20.20
  26 -10  -1   -3.20    8.10
  25 -10  -1    7.80    9.00
  24 -10  -1  132.79   16.90
 -12  10   1   69.19   10.70
 -11  10   1  762.12   29.20
 -10  10   1    4.20    4.40
  -9  10   1  421.46   20.20
  -8  10   1   63.69   10.10
  -7  10   1  557.24   22.90
  -6  10   1  158.88   11.90
   5 -10  -1  552.74   16.40
  -5  10   1  517.65   21.40
   4 -10  -1  186.08    8.00
  -4  10   1  180.18   12.30
   3 -10  -1  492.05   13.80
  -3  10   1  491.25   20.40
   2 -10  -1   35.80    3.30
  -2  10   1   31.60    6.60
  -1  10   1 1271.17   37.10
   0 -10  -1  158.68    5.20
   0  10   1  139.49   10.70
  -1 -10  -1  418.86   10.30
  -1 -10  -1  421.46    9.80
   1  10   1  414.86   18.10
   2  10   1   60.09    8.50
   3  10   1 1267.27   36.90
   4  10   1   25.00    6.50
   5  10   1   78.89    8.60
   6  10   1  238.98   14.00
  -7 -10  -1 1041.50   21.50
  -7 -10  -1  945.41   21.30
   7  10   1 1065.39   32.70
  -8 -10  -1  196.78    6.00
   8  10   1  179.88   12.60
  -9 -10  -1  621.54   15.10
   9  10   1  636.64   24.70
 -10 -10  -1  280.37    8.60
  10  10   1  250.97   15.30
 -11 -10  -1   68.29    4.60
  11  10   1   57.49    9.30
 -12 -10  -1    1.80    2.10
  12  10   1   -0.60    4.10
 -13 -10  -1  259.67    9.90
  13  10   1  277.77   16.90
 -14 -10  -1   54.99    5.10
  14  10   1   56.59   10.40
 -15 -10  -1  322.47   12.30
  16  10   1    5.00    5.70
 -17 -10  -1  150.48    9.20
  17  10   1  147.09   14.50
 -18 -10  -1   90.39    7.80
  18  10   1  140.69   16.70
 -19 -10  -1  125.39    9.30
  19  10   1  134.79   14.90
 -20 -10  -1   52.99    7.80
  20  10   1   42.90   11.20
 -21 -10  -1   67.09    8.90
  21  10   1   45.80   11.30
 -22 -10  -1   -2.80    4.30
  22  10   1    9.80    7.90
 -23 -10  -1  522.15   21.50
  23  10   1  528.75   29.00
 -24 -10  -1   33.20    7.70
  24  10   1   32.60   12.20
 -25 -10  -1   92.99   11.80
  25  10   1   90.39   17.30
 -26 -10  -1   39.60    8.60
  26  10   1   58.59   14.50
  27  10   1   39.90   13.40
 -28 -10  -1    8.40    6.10
  28  10   1   -3.30    8.50
 -29 -10  -1  366.86   20.70
  29  10   1  351.76   26.20
 -30 -10  -1   21.70    8.40
  30  10   1   14.90   10.90
 -31 -10  -1   15.00    8.60
  31  10   1   11.00   10.80
 -32 -10  -1    6.10    8.00
  32  10   1  -17.20    7.40
 -33 -10  -1   78.79   13.60
  33  10   1   66.99   14.80
 -34 -10  -1  -11.80    6.50
  34  10   1   12.20   12.60
  35  10   1   59.09   18.90
 -36 -10  -1    4.10    8.10
  36  10   1   -4.60   16.30
 -37 -10  -1   14.80    9.70
  37  10   1   50.49   13.60
  34 -11  -1   58.69   12.80
  33 -11  -1   16.20    9.20
  32 -11  -1   64.49   14.20
  31 -11  -1   20.50   10.40
  30 -11  -1   24.90   10.40
  29 -11  -1    4.40    9.90
  28 -11  -1   95.89   15.70
  26 -11  -1  200.48   19.70
  25 -11  -1    6.30    9.40
 -13  11   1    3.10    6.00
 -11  11   1   30.60    7.80
 -10  11   1  791.92   30.80
  -9  11   1   75.49   11.60
  -8  11   1  122.49   11.60
  -7  11   1   74.09   11.60
  -6  11   1  549.54   23.50
   5 -11  -1    8.10    3.60
  -5  11   1    4.40    4.90
   4 -11  -1   54.09    5.30
  -4  11   1   75.29   11.00
   3 -11  -1  257.67    9.60
  -3  11   1  248.18   15.10
   2 -11  -1  732.13   18.60
  -2  11   1  732.73   26.90
   1 -11  -1  100.29    5.00
  -1  11   1  101.59    9.90
   0 -11  -1  133.19    5.30
   0  11   1  144.09   11.50
  -1 -11  -1   26.60    2.90
   1  11   1   25.50    6.80
  -2 -11  -1  573.34   13.30
  -2 -11  -1  609.94   16.10
   2  11   1  606.84   23.70
  -3 -11  -1    7.60    1.90
  -3 -11  -1    7.20    1.30
   3  11   1    1.20    4.00
  -4 -11  -1  650.93   14.30
   4  11   1  698.43   25.70
  -5 -11  -1   21.60    2.10
   5  11   1   27.00    6.80
  -6 -11  -1    1.10    1.00
   6  11   1    1.40    4.20
  -7 -11  -1   26.50    2.20
  -7 -11  -1   29.80    2.30
   7  11   1   33.40    8.00
  -8 -11  -1  428.16   10.90
   8  11   1  420.16   20.20
  -9 -11  -1  101.69    4.70
   9  11   1   93.89   12.00
 -10 -11  -1  268.17    8.70
  10  11   1  257.77   16.10
 -11 -11  -1   45.20    4.10
  11  11   1   44.60    8.60
 -12 -11  -1  346.27   11.30
  12  11   1  328.47   18.90
 -13 -11  -1   17.80    3.50
  13  11   1   11.10    6.70
 -14 -11  -1  219.78    9.70
  14  11   1  256.07   17.30
 -15 -11  -1   20.50    7.20
  15  11   1   24.70    7.70
 -16 -11  -1   25.10    4.90
  16  11   1   29.00    9.20
 -17 -11  -1   26.60    5.20
  17  11   1   31.70    9.20
 -18 -11  -1  506.05   18.00
  18  11   1  490.15   26.10
 -19 -11  -1   97.19    8.50
  19  11   1  103.99   15.80
 -20 -11  -1  208.28   12.10
  20  11   1  209.78   18.70
 -21 -11  -1    9.20    5.00
  21  11   1    9.20    8.30
 -22 -11  -1   51.19    8.40
  22  11   1   55.49   12.70
 -23 -11  -1    1.90    5.40
  23  11   1   -8.10    7.40
 -24 -11  -1  562.94   23.10
  24  11   1  589.34   31.20
 -25 -11  -1    4.70    5.80
  25  11   1  -10.70    7.20
  26  11   1    5.10   10.20
 -27 -11  -1   -0.90    5.90
  27  11   1    7.70    9.50
 -28 -11  -1   47.40   10.10
  28  11   1   43.70   13.70
 -29 -11  -1  -10.30    6.00
  29  11   1    0.00    8.40
 -30 -11  -1   67.79   12.20
  30  11   1   84.19   16.50
 -31 -11  -1    0.90    6.90
  31  11   1   -0.40    9.70
 -32 -11  -1    8.70    7.50
  32  11   1    1.70    9.20
 -33 -11  -1   22.60    9.50
  33  11   1   30.40   13.60
 -34 -11  -1  106.59   18.30
  34  11   1   94.79   28.80
 -35 -11  -1    4.60    8.10
  35  11   1    2.40   13.10
 -36 -11  -1   22.90    9.10
  36  11   1   14.80   10.20
  35 -12  -1    0.60   16.10
  34 -12  -1   17.60   10.20
  33 -12  -1   66.49   14.40
  32 -12  -1  -19.80    8.40
  31 -12  -1  113.99   16.40
  30 -12  -1   17.00   10.80
  29 -12  -1   41.50   12.70
  28 -12  -1   -2.30    9.40
  27 -12  -1   49.99   12.80
  26 -12  -1   13.60    9.90
  25 -12  -1    7.50   12.10
 -13  12   1  518.25   26.10
 -12  12   1   20.20    7.70
 -11  12   1  615.84   28.00
 -10  12   1  113.39   14.20
  -9  12   1  303.27   22.20
  -8  12   1   42.80    8.70
  -7  12   1  229.68   15.90
  -6  12   1   24.90    7.10
   5 -12  -1  254.27   11.40
  -5  12   1  221.78   15.60
   4 -12  -1  142.89    8.20
  -4  12   1  142.39   12.60
   3 -12  -1  110.89    6.70
  -3  12   1   97.39   10.90
   2 -12  -1   93.19    5.90
  -2  12   1   72.99   10.00
   1 -12  -1  345.47   11.00
  -1  12   1  356.16   18.80
   0 -12  -1  142.79    6.10
   0  12   1  128.69   11.90
  -1 -12  -1   80.29    4.30
   1  12   1  100.09   12.70
  -2 -12  -1   -0.70    1.40
   2  12   1   -4.10    3.50
  -3 -12  -1  707.03   15.90
  -3 -12  -1  666.53   15.60
   3  12   1  660.93   26.60
  -4 -12  -1  443.36   11.20
  -4 -12  -1  471.35   11.30
   4  12   1  477.65   21.80
  -5 -12  -1   83.19    3.70
  -5 -12  -1   82.99    3.70
   5  12   1   70.19   10.40
  -6 -12  -1  126.29    4.80
  -6 -12  -1  142.69    5.00
   6  12   1  136.19   12.40
  -7 -12  -1  209.08    6.60
   7  12   1  197.28   14.60
  -8 -12  -1    4.90    2.00
   8  12   1    9.60    5.80
  -9 -12  -1  763.52   18.60
   9  12   1  796.12   31.10
 -10 -12  -1    6.50    2.30
  10  12   1   -2.40    6.40
 -11 -12  -1    6.60    2.60
  11  12   1    1.40    5.20
 -12 -12  -1  108.29    6.20
  12  12   1  126.19   15.50
 -13 -12  -1  237.98    9.80
  13  12   1  241.48   17.70
 -14 -12  -1   38.80    5.30
  14  12   1   37.50    9.70
 -15 -12  -1   67.09    7.00
  15  12   1   63.79   11.70
 -16 -12  -1   -0.60    3.30
  16  12   1   -4.60    5.40
 -17 -12  -1  660.23   21.10
  17  12   1  684.23   31.30
 -18 -12  -1    1.20    3.60
  18  12   1   -5.00    6.50
 -19 -12  -1  386.66   16.20
  19  12   1  395.96   24.70
 -20 -12  -1   16.90    5.70
  20  12   1   12.50    9.00
 -21 -12  -1    8.60    5.10
  21  12   1   -0.80    7.70
 -22 -12  -1   49.30    8.20
  22  12   1   50.39   13.10
 -23 -12  -1  127.29   11.40
  23  12   1  127.39   19.10
 -24 -12  -1   77.19   10.50
  24  12   1   62.09   13.40
 -25 -12  -1   32.30    9.00
 -26 -12  -1   52.69    9.80
  26  12   1   53.49   14.60
 -27 -12  -1   17.80    7.70
  27  12   1    8.10   10.40
 -28 -12  -1   -0.60    6.60
  28  12   1  -11.60    7.00
 -29 -12  -1  184.18   15.80
  29  12   1  190.18   23.80
 -30 -12  -1   37.50    9.60
  30  12   1   19.40   11.90
 -31 -12  -1    9.30    7.50
  31  12   1    3.00   10.20
 -32 -12  -1    7.10    8.90
  32  12   1   10.30   11.70
 -33 -12  -1   45.90   13.40
  33  12   1   49.90   23.50
 -34 -12  -1   15.70    9.20
  34  12   1    0.80   11.90
 -35 -12  -1   96.79   14.60
  35  12   1   68.59   15.80
  34 -13  -1   31.40   10.50
  33 -13  -1  -11.40    9.40
  32 -13  -1   30.20   14.30
  31 -13  -1   17.20    9.30
  30 -13  -1   -9.70    8.60
  29 -13  -1   45.80   12.60
  27 -13  -1  -15.70    7.90
  26 -13  -1   12.80   10.30
  25 -13  -1  151.88   19.80
 -13  13   1  126.49   17.30
 -12  13   1  354.86   22.40
 -11  13   1   41.50   10.80
 -10  13   1  237.58   18.30
  -9  13   1  360.76   21.50
  -8  13   1  415.06   22.80
  -7  13   1    7.70    6.70
  -6  13   1  231.78   16.90
  -5  13   1    6.50    5.50
   4 -13  -1  226.48   10.80
  -4  13   1  232.08   17.40
   3 -13  -1  195.38    9.50
   2 -13  -1  164.78    8.30
  -2  13   1  157.38   17.30
   1 -13  -1   50.89    4.90
  -1  13   1   56.79   11.00
   0 -13  -1   27.40    3.90
   0  13   1   36.80    9.40
  -1 -13  -1   82.09    5.10
   1  13   1  125.49   15.20
  -2 -13  -1   71.59    4.50
   2  13   1   76.99   13.00
  -3 -13  -1   95.19    4.80
   3  13   1  122.19   18.20
  -4 -13  -1  390.26   10.70
  -5 -13  -1  382.36   10.50
   5  13   1  376.36   21.70
  -6 -13  -1    4.60    1.90
   6  13   1    7.90    6.60
  -7 -13  -1  235.08    7.70
   7  13   1  250.07   17.00
  -8 -13  -1  370.16   10.80
   8  13   1  371.16   21.10
  -9 -13  -1   65.29    4.60
   9  13   1   52.19   10.40
 -10 -13  -1   87.39    5.30
  10  13   1   83.29   13.20
 -11 -13  -1  200.28    8.40
  11  13   1  202.78   16.70
  12  13   1  737.03   31.70
 -13 -13  -1  260.87   10.60
  13  13   1  268.97   19.50
 -14 -13  -1  215.98   10.00
  14  13   1  193.38   17.30
 -15 -13  -1   67.69    6.60
  15  13   1   51.39   11.70
 -16 -13  -1    5.90    3.80
  16  13   1    4.50    7.10
 -17 -13  -1   69.29    7.90
  17  13   1   55.09   12.20
 -18 -13  -1   95.99    8.60
  18  13   1   87.39   15.40
 -19 -13  -1   -2.80    3.90
  19  13   1   -2.10    7.30
 -20 -13  -1   59.19    8.50
  20  13   1   67.79   14.70
 -21 -13  -1   12.40    5.40
  21  13   1   30.50   11.30
 -22 -13  -1    5.00    5.00
  22  13   1    5.00    8.40
 -23 -13  -1   16.50    6.30
  23  13   1    4.90    8.80
 -24 -13  -1  175.08   13.50
  24  13   1  154.38   20.60
 -25 -13  -1   44.90    8.90
  25  13   1   69.69   15.60
 -26 -13  -1   -4.30    5.50
  26  13   1  -10.00    8.50
 -27 -13  -1    8.00    6.80
  27  13   1    7.80    9.90
 -28 -13  -1  101.59   13.40
  28  13   1  146.89   21.40
 -29 -13  -1    2.60    6.60
  29  13   1  -10.10    7.90
 -30 -13  -1   33.60    9.50
  30  13   1   13.40   10.60
 -31 -13  -1   89.39   13.20
  31  13   1   70.59   20.90
 -32 -13  -1   45.80   14.50
  32  13   1   48.70   20.50
 -33 -13  -1   -2.10    7.20
  33  13   1   -8.70   10.90
 -34 -13  -1   39.60   10.20
  34  13   1   57.99   14.20
  33 -14  -1   38.20   11.50
  32 -14  -1   -7.10   10.10
  31 -14  -1   58.19   13.80
  30 -14  -1   32.10   12.70
  29 -14  -1   11.20   11.50
  27 -14  -1  119.29   17.50
  26 -14  -1   11.90   11.30
  25 -14  -1   16.80   11.40
 -13  14   1   36.70   10.80
 -12  14   1    2.50    6.80
 -11  14   1   13.40    9.00
 -10  14   1  139.89   18.30
  -9  14   1   16.50    8.10
  -8  14   1   45.30   10.80
  -7  14   1  113.89   14.80
  -6  14   1  212.88   17.50
  -5  14   1  361.96   21.80
  -4  14   1  737.93   31.40
   3 -14  -1  161.98    9.50
  -3  14   1  156.58   15.10
   2 -14  -1   -2.30    3.00
  -2  14   1   -0.50    5.30
   1 -14  -1  215.98    9.60
  -1  14   1  202.78   16.60
   0 -14  -1  366.86   12.70
   0  14   1  396.66   22.10
  -1 -14  -1   -2.50    2.60
   1  14   1    1.50    5.80
  -2 -14  -1  293.47   10.20
   2  14   1  308.77   19.30
  -3 -14  -1  267.27    9.40
   3  14   1  271.67   18.50
  -4 -14  -1  120.69    6.10
   4  14   1  140.09   14.00
  -5 -14  -1    2.30    2.40
   5  14   1   -0.90    5.20
  -6 -14  -1   53.89    4.10
   6  14   1   53.49   10.40
  -7 -14  -1  234.78    8.30
   7  14   1  229.88   17.60
  -8 -14  -1   26.10    3.70
   8  14   1    9.00    6.50
  -9 -14  -1  103.99    5.80
   9  14   1  118.89   15.30
  10  14   1  242.88   18.90
 -11 -14  -1   12.50    3.40
  11  14   1   19.20    8.80
 -12 -14  -1   93.69    6.30
  12  14   1   96.49   14.00
 -13 -14  -1    9.40    3.60
  13  14   1    9.80    8.10
 -14 -14  -1   12.00    3.70
  14  14   1    6.10    8.30
 -15 -14  -1  230.58   11.00
  15  14   1  214.58   19.10
 -16 -14  -1  241.08   11.80
  16  14   1  237.48   20.80
 -17 -14  -1   29.20    6.10
  17  14   1   30.20   11.40
 -18 -14  -1   21.10    5.80
  18  14   1   25.60   10.70
 -19 -14  -1   67.39    8.80
  19  14   1   45.40   12.50
 -20 -14  -1  103.59    9.80
  20  14   1   82.19   16.00
 -21 -14  -1   12.30    5.60
  21  14   1   31.30   11.80
  22  14   1  164.98   30.70
 -23 -14  -1   96.49   11.50
  23  14   1  126.59   19.50
 -24 -14  -1    6.90    6.50
  24  14   1   -4.20    8.60
 -25 -14  -1   21.60    7.30
  25  14   1   24.20   11.60
 -26 -14  -1   71.89   11.00
  26  14   1   52.69   14.70
 -27 -14  -1   27.70    8.30
  27  14   1   19.60   10.90
 -28 -14  -1   -0.50    6.70
  28  14   1   -9.60    8.00
 -29 -14  -1   54.79   10.50
  29  14   1   32.50   12.60
 -30 -14  -1  101.59   14.00
  31  14   1    5.90   10.70
 -32 -14  -1   22.50    9.50
  32  14   1   25.30   19.60
 -33 -14  -1   24.90    8.70
  33  14   1   16.70    9.80
  32 -15  -1  -24.50    9.10
  31 -15  -1   19.70   11.40
  30 -15  -1    7.90   10.40
  29 -15  -1   98.89   16.90
  28 -15  -1   29.20   12.20
  27 -15  -1   21.10   11.80
  26 -15  -1   12.70   11.10
  25 -15  -1  199.38   23.20
 -13  15   1  165.68   17.80
 -12  15   1   66.49   14.20
 -11  15   1  176.38   18.00
 -10  15   1   23.80    9.60
  -9  15   1  156.68   16.60
  -8  15   1    7.00    6.50
  -7  15   1    9.50    7.10
  -6  15   1  227.38   18.50
  -5  15   1  111.29   15.60
  -4  15   1   24.90    8.80
   3 -15  -1  371.86   15.10
  -3  15   1  368.46   22.70
   2 -15  -1    0.10    3.70
  -2  15   1   10.40    7.00
   1 -15  -1   96.39    7.60
  -1  15   1   96.69   14.80
   0 -15  -1    0.80    3.50
   0  15   1    0.70    5.50
   1  15   1  335.27   21.50
  -2 -15  -1   75.69    9.90
   2  15   1   82.39   14.00
  -3 -15  -1   72.69    7.20
   3  15   1   87.49   14.10
  -4 -15  -1    3.60    3.20
   4  15   1   11.40    7.40
  -5 -15  -1  283.77   13.50
   5  15   1  292.77   20.30
   6  15   1   70.59   12.00
  -7 -15  -1   55.29    5.20
   7  15   1   57.79   11.50
  -8 -15  -1  120.39    6.60
   8  15   1  127.39   16.90
  -9 -15  -1   13.90    3.30
   9  15   1    6.10    7.40
 -10 -15  -1   32.70    4.60
  10  15   1   30.60   10.50
 -11 -15  -1  220.58    9.60
  11  15   1  246.08   19.70
 -12 -15  -1    0.90    3.00
  12  15   1    5.50    8.10
 -13 -15  -1   11.40    3.80
  13  15   1   11.00    8.30
 -14 -15  -1  210.28   10.50
  14  15   1  213.68   19.50
 -15 -15  -1  540.85   18.40
  15  15   1  550.24   30.40
 -16 -15  -1   25.50    5.50
  16  15   1   18.00   10.20
 -17 -15  -1  175.08   10.90
  17  15   1  170.78   18.60
 -18 -15  -1   -0.50    4.30
  18  15   1    4.50    8.90
 -19 -15  -1   32.50    6.80
  19  15   1   42.50   13.20
 -20 -15  -1    4.20    7.50
  20  15   1   14.60   12.90
 -21 -15  -1  219.18   13.80
  21  15   1  227.28   21.90
 -22 -15  -1   66.19   10.00
  22  15   1   92.29   18.20
 -23 -15  -1   36.70    8.00
  23  15   1   25.40   11.30
 -24 -15  -1    6.60    6.50
  24  15   1    2.20    8.30
 -25 -15  -1   77.19   10.60
  25  15   1   72.29   15.30
 -26 -15  -1   -4.80    5.40
  26  15   1    1.80   10.00
 -27 -15  -1   50.19    9.90
  27  15   1   52.99   14.80
 -28 -15  -1   -0.20    6.30
  28  15   1    2.50    9.80
 -29 -15  -1   -4.00    6.40
 -30 -15  -1   12.30    8.20
  30  15   1    0.60    8.80
  31  15   1   69.49   15.80
 -32 -15  -1    5.40    6.80
  32  15   1    7.10    9.10
  29 -16  -1  -17.10   12.40
  27 -16  -1   -5.00   10.00
  26 -16  -1    4.30   11.10
  25 -16  -1   -7.20    8.90
  24 -16  -1  231.08   22.00
 -12  16   1   20.30   11.10
 -11  16   1    7.00    9.00
 -10  16   1  173.98   18.60
  -9  16   1   40.70   12.30
  -8  16   1  173.08   18.20
  -7  16   1    5.60    7.10
  -6  16   1   22.50    9.50
  -5  16   1   -0.40    6.50
  -4  16   1  467.85   26.90
  -3  16   1   32.60   10.40
   2 -16  -1    4.90    4.50
  -2  16   1    8.50    7.60
   1 -16  -1    5.80    4.60
  -1  16   1   11.40    8.10
   0 -16  -1  315.87   13.00
   0  16   1  256.37   20.30
  -1 -16  -1    7.60    3.90
   1  16   1    4.00    6.50
  -2 -16  -1  447.96   15.40
   2  16   1  477.75   26.60
  -3 -16  -1   16.60    4.30
   3  16   1   20.40    8.70
  -4 -16  -1   11.40    3.70
   4  16   1   24.70    9.50
  -5 -16  -1   90.89    6.40
   5  16   1   88.29   15.10
  -6 -16  -1  162.58    7.90
   6  16   1  177.08   17.40
  -7 -16  -1   15.50    3.50
   7  16   1   19.00    9.00
  -8 -16  -1   11.20    3.30
   8  16   1    9.20    7.40
  -9 -16  -1    4.70    3.00
   9  16   1   12.80    8.80
 -10 -16  -1  112.29    7.20
  10  16   1   90.79   15.00
 -11 -16  -1   37.00    5.30
  11  16   1   17.10    9.40
 -12 -16  -1   22.40    4.50
  12  16   1    7.40    8.60
 -13 -16  -1   14.70    4.50
  13  16   1    4.40    8.20
 -14 -16  -1   34.50    5.90
  14  16   1   30.90   11.60
 -15 -16  -1    9.00    4.50
  15  16   1    2.70    8.00
 -16 -16  -1  382.46   15.80
  16  16   1  413.66   27.60
 -17 -16  -1   11.60    4.90
  17  16   1   -3.40    8.20
 -18 -16  -1  119.79   15.40
  18  16   1   88.69   17.90
 -19 -16  -1   -0.60    4.80
  19  16   1    1.60    9.00
 -20 -16  -1   58.39    8.70
  20  16   1   94.39   18.30
 -21 -16  -1   12.80    6.00
  21  16   1    6.40   10.10
 -22 -16  -1  164.48   12.80
  22  16   1  181.68   22.80
 -23 -16  -1    7.40    5.90
  23  16   1   10.70    9.50
 -24 -16  -1   32.20    8.00
  24  16   1   24.60   11.90
 -25 -16  -1    2.40    5.90
  25  16   1    5.40    9.40
 -26 -16  -1   91.29   12.40
  26  16   1   90.09   17.60
 -27 -16  -1   10.10    6.60
  27  16   1   -6.80    9.60
  28  16   1   13.80   13.40
 -29 -16  -1    7.20    6.70
  29  16   1   21.40   13.30
 -30 -16  -1    7.40    6.10
  30  16   1   14.10    9.60
  29 -17  -1   59.49   20.90
  27 -17  -1  -10.90    9.00
  26 -17  -1   10.40   11.50
  25 -17  -1  146.49   20.70
  24 -17  -1   10.10   11.10
 -12  17   1   12.70    9.60
 -11  17   1   28.60   11.60
 -10  17   1   70.29   14.10
  -9  17   1  286.27   23.60
  -8  17   1   35.50   11.00
  -7  17   1   -2.70    7.00
  -6  17   1   18.90    9.50
  -5  17   1  168.48   18.80
  -4  17   1    3.00    8.30
  -3  17   1  183.48   19.10
  -2  17   1   10.70    8.60
   1 -17  -1  293.67   13.90
  -1  17   1  288.57   22.10
   0 -17  -1   -3.00    4.20
   0  17   1   -6.90    6.00
  -1 -17  -1  276.77   12.60
   1  17   1  302.97   22.50
  -2 -17  -1   11.30    4.40
   2  17   1    5.80    7.80
  -3 -17  -1    8.60    4.20
   3  17   1   10.80    8.30
  -4 -17  -1    4.40    3.50
   4  17   1  -10.00    6.50
  -5 -17  -1  392.66   13.90
   5  17   1  379.56   25.30
  -6 -17  -1    4.60    3.70
   6  17   1    6.20    7.90
  -7 -17  -1   59.89    6.00
   7  17   1   81.59   15.30
  -8 -17  -1   20.70    4.70
   8  17   1    6.20    8.30
  -9 -17  -1    4.40    3.60
   9  17   1   10.60    9.70
 -10 -17  -1  112.09    7.60
  10  17   1  117.29   18.30
 -11 -17  -1  176.78    9.30
  11  17   1  162.28   21.90
 -12 -17  -1   69.09    6.80
  12  17   1   74.69   16.10
 -13 -17  -1   71.79    7.20
  13  17   1   67.29   14.80
 -14 -17  -1   50.99    7.00
  14  17   1   54.19   15.70
 -15 -17  -1  120.89    9.30
  15  17   1  164.48   25.00
  16  17   1    5.50    9.60
 -17 -17  -1   65.79    8.20
  17  17   1   54.39   15.20
 -18 -17  -1   33.60    6.90
  18  17   1   41.00   13.80
 -19 -17  -1   38.00    7.30
  19  17   1   45.10   14.50
 -20 -17  -1   11.00    5.00
  20  17   1   21.80   12.00
 -21 -17  -1  221.98   14.10
  21  17   1  245.98   23.10
 -22 -17  -1    3.90    5.10
  22  17   1   16.50   10.80
 -23 -17  -1   17.90    6.40
  23  17   1    9.50   10.20
 -24 -17  -1    8.60    6.20
  24  17   1    6.50   10.00
 -25 -17  -1   66.69   10.10
  25  17   1   64.99   15.50
 -26 -17  -1    5.20    8.30
 -27 -17  -1   36.30    9.20
  27  17   1   41.00   12.80
  28  17   1   12.10    8.40
 -29 -17  -1   -3.50    5.80
  29  17   1    4.90    9.50
  27 -18  -1   21.00   10.50
  26 -18  -1   90.99   20.20
  25 -18  -1  -14.60    9.10
  24 -18  -1  138.19   19.10
  23 -18  -1   36.90   12.80
 -11  18   1  113.19   20.60
  -9  18   1   41.40   13.60
  -8  18   1   20.40   11.90
  -7  18   1   37.40   12.40
  -6  18   1   51.09   13.40
  -5  18   1   20.80    9.80
  -4  18   1  163.98   22.20
  -3  18   1   14.30    9.60
  -2  18   1   -6.40    7.30
  -1  18   1   48.30   12.50
   0 -18  -1  300.57   14.70
   0  18   1  308.67   23.80
  -1 -18  -1   -5.00    4.40
   1  18   1    3.50    7.70
  -2 -18  -1  286.17   13.40
   2  18   1  274.57   22.30
  -3 -18  -1   63.49    7.40
   3  18   1   77.89   16.20
  -4 -18  -1    1.20    3.80
   4  18   1   -0.90    8.00
  -5 -18  -1   26.10    5.40
   5  18   1   15.70   10.30
  -6 -18  -1  184.18   10.10
   6  18   1  166.88   21.40
  -7 -18  -1   50.49    6.50
   7  18   1   52.09   14.20
  -8 -18  -1   33.50    5.60
   8  18   1   40.30   12.50
  -9 -18  -1   17.20    5.10
   9  18   1   20.10   10.20
 -10 -18  -1  178.38    9.80
  10  18   1  166.58   23.70
 -11 -18  -1    2.00    4.00
  11  18   1    1.10   12.30
 -12 -18  -1   48.10    6.60
  12  18   1   56.09   14.00
  13  18   1   21.40   11.30
 -14 -18  -1    1.60    4.20
  14  18   1    2.40    8.80
 -15 -18  -1   33.00    6.60
  15  18   1   19.40   11.80
 -16 -18  -1   74.79    9.00
  16  18   1   56.39   15.50
 -17 -18  -1    6.90    5.20
  17  18   1    8.30    9.80
 -18 -18  -1    0.00    4.90
  18  18   1    8.90   10.60
 -19 -18  -1   13.60    5.40
  19  18   1   21.70   11.30
 -20 -18  -1   97.69   10.80
  20  18   1  127.89   19.10
 -21 -18  -1   26.80    7.30
  21  18   1   38.90   12.50
 -22 -18  -1   30.70    7.40
  22  18   1   26.40   12.00
 -23 -18  -1  136.89   12.40
  23  18   1   83.69   16.80
  24  18   1   36.20   16.80
 -25 -18  -1    1.00    6.50
  25  18   1   -6.00    9.00
  26  18   1  110.79   21.80
 -27 -18  -1   -0.40    6.00
  27  18   1   19.10   10.20
  25 -19  -1   60.59   14.10
  24 -19  -1   35.10   13.70
  23 -19  -1   14.20   10.70
 -11  19   1   -2.50   10.00
 -10  19   1   70.09   17.00
  -9  19   1  117.99   21.00
  -8  19   1   27.60   12.10
  -7  19   1   -3.00    8.60
  -6  19   1   37.30   13.60
  -5  19   1  122.39   19.00
  -4  19   1   61.99   15.40
  -3  19   1   26.30   13.90
  -2  19   1   92.09   26.40
  -1 -19  -1   58.39    8.20
  -2 -19  -1   36.20    6.80
   2  19   1   20.20   17.70
  -3 -19  -1   17.70    5.60
   3  19   1    3.80   12.80
  -4 -19  -1   65.89    7.80
   4  19   1   62.09   15.40
  -5 -19  -1   23.60    5.70
   5  19   1    3.00    9.70
  -6 -19  -1    0.60    4.30
   6  19   1   -9.20    7.00
  -7 -19  -1   82.49    7.90
   7  19   1   73.69   16.70
  -8 -19  -1  127.99   11.30
   8  19   1  116.89   19.50
   9  19   1   30.30   11.30
 -10 -19  -1    7.60    4.40
  10  19   1   18.90   11.50
 -11 -19  -1   64.49    7.70
  11  19   1   71.29   16.60
 -12 -19  -1   91.99    8.40
  12  19   1   81.79   15.90
 -13 -19  -1    4.40    4.50
  13  19   1   16.90   11.10
 -14 -19  -1   32.40    6.50
  14  19   1   25.40   12.20
 -15 -19  -1  127.29   10.20
  15  19   1  118.69   19.70
 -16 -19  -1    3.10    4.70
  16  19   1    6.70   10.00
 -17 -19  -1   33.70    6.70
  17  19   1   18.60   10.90
 -18 -19  -1   56.69    7.80
  18  19   1   70.19   16.80
 -19 -19  -1    2.40    4.90
  19  19   1    5.40    8.90
 -20 -19  -1   27.50    7.00
  20  19   1   15.70   11.50
 -21 -19  -1   68.49    9.50
  21  19   1   67.89   15.10
 -22 -19  -1    3.30    9.50
  22  19   1    0.90   16.60
 -23 -19  -1    8.90    6.10
 -24 -19  -1   89.49   12.30
  24  19   1   79.79   20.60
 -25 -19  -1    8.00    6.60
  25  19   1   23.20   10.40
  23 -20  -1   -1.80    9.10
 -10  20   1   -1.80    9.50
  -9  20   1   17.50   11.80
  -8  20   1    4.00    9.90
  -7  20   1   33.20   12.90
  -6  20   1   20.90   11.90
  -5  20   1    9.80   10.40
  -4  20   1  122.29   19.40
  -3  20   1   80.79   16.80
  -2  20   1    8.40   10.90
  -1  20   1   79.69   17.20
   0  20   1   30.10   11.90
   1  20   1   -0.90    9.90
   2  20   1   25.20   11.60
  -3 -20  -1  163.98   11.20
   3  20   1  202.68   26.50
  -4 -20  -1   21.10    5.70
   4  20   1    0.00    8.90
  -5 -20  -1   31.30    6.80
   5  20   1   31.50   13.00
  -6 -20  -1   15.60    5.00
   6  20   1   16.30   10.60
  -7 -20  -1   19.20    5.70
   7  20   1   21.80   11.50
  -8 -20  -1    0.20    4.60
   8  20   1   14.00   10.90
  -9 -20  -1  100.79    8.90
   9  20   1  120.89   20.60
 -10 -20  -1   14.70    5.30
  10  20   1   17.40   10.50
 -11 -20  -1   -2.10    4.50
  11  20   1  -13.40    8.60
 -12 -20  -1   -8.80    4.00
  12  20   1   -3.80    9.60
 -13 -20  -1  147.29    9.90
  13  20   1  162.38   22.90
 -14 -20  -1    5.30    4.70
  14  20   1   -3.50    8.60
 -15 -20  -1   38.10    6.50
  15  20   1   43.20   13.40
 -16 -20  -1   55.19    7.60
  16  20   1   38.60   13.80
 -17 -20  -1   45.40    7.20
  17  20   1   32.30   12.20
 -18 -20  -1   26.60    6.40
  18  20   1   17.80   10.80
  19  20   1   49.60   17.40
 -20 -20  -1   89.79   10.00
  20  20   1   75.69   15.60
  21  20   1    3.60   13.70
 -22 -20  -1   -1.00    4.80
  22  20   1   13.60   11.60
 -23 -20  -1    4.00    5.80
  23  20   1   14.70   10.80
  -9  21   1   18.00   11.00
  -8  21   1   72.39   17.40
  -7  21   1   12.70   12.10
  -6  21   1   36.00   15.10
  -5  21   1   28.50   13.50
  -4  21   1   18.30   12.00
  -3  21   1    9.00   10.60
  -2  21   1   72.89   17.60
  -1  21   1   11.90   10.80
   0  21   1   22.70   12.00
   1  21   1   24.80   12.10
   2  21   1   31.90   13.00
   3  21   1    6.10   10.40
   4  21   1  144.19   20.60
  -5 -21  -1   -4.10    4.60
   5  21   1    3.40    9.30
  -6 -21  -1   10.20    5.30
   6  21   1   -2.90    9.30
  -7 -21  -1   -3.90    4.40
   7  21   1   -8.90    9.60
  -8 -21  -1  119.49    8.70
   8  21   1  103.59   18.80
  -9 -21  -1    6.10    3.70
   9  21   1    5.60    9.30
 -10 -21  -1   27.30    5.30
  10  21   1   29.40   12.60
 -11 -21  -1   24.10    5.10
  11  21   1   27.90   12.60
 -12 -21  -1   91.09    8.30
  12  21   1  120.59   20.60
 -13 -21  -1   -7.80    4.20
  13  21   1    2.40   11.10
 -14 -21  -1   91.09    8.80
  14  21   1   63.59   15.40
  15  21   1    6.80   10.60
 -16 -21  -1   13.60    5.20
  17  21   1    6.00    9.90
 -18 -21  -1   20.30    6.50
  18  21   1   41.20   15.90
 -19 -21  -1    2.20    4.90
  19  21   1   -0.10   13.70
 -20 -21  -1   30.50    6.50
  20  21   1   65.89   15.00
  -8  22   1    2.60   10.80
  -7  22   1  102.49   18.40
  -6  22   1    3.00   10.00
  -5  22   1   69.39   17.30
  -4  22   1   35.70   13.90
  -3  22   1   68.59   16.00
  -2  22   1   12.40   10.80
  -1  22   1  129.59   20.90
   0  22   1   10.00   11.50
   1  22   1  -20.50    8.00
   2  22   1   -4.10    9.20
   3  22   1   95.19   16.80
   4  22   1   55.49   15.00
   5  22   1   15.90   11.60
   6  22   1   11.60   10.60
   7  22   1   69.69   15.50
  -8 -22  -1    3.10    4.20
   8  22   1   -6.80    9.30
  -9 -22  -1   67.39    8.90
   9  22   1   94.99   19.00
  10  22   1   -5.50    9.40
 -11 -22  -1   -1.20    4.40
  11  22   1    5.20   10.40
 -12 -22  -1   -7.20    4.00
  12  22   1   -8.60   13.50
  13  22   1   45.60   13.80
  14  22   1    5.30    9.30
  15  22   1   67.29   24.70
 -16 -22  -1    6.80    4.70
  16  22   1   -7.20    8.00
 -17 -22  -1   13.70    4.90
  17  22   1   12.70   15.60
  -6  23   1   82.99   19.10
  -4  23   1   -2.30   11.80
  -3  23   1   47.90   18.00
  -2  23   1   -1.80   11.10
  -1  23   1   -5.00    9.70
   0  23   1   -5.60    9.40
   1  23   1   15.80   11.40
   2  23   1    6.60   10.90
   3  23   1   -6.80   11.20
   4  23   1   31.60   19.20
   5  23   1   12.50   13.70
   6  23   1   29.10   14.00
   7  23   1   22.00   12.50
   8  23   1  129.69   19.00
   9  23   1    6.60   10.60
  11  23   1   14.00   11.20
  12  23   1   26.30   11.30
 -13 -23  -1   -6.60    6.10
  13  23   1   28.50   11.50
  -4  24   1    0.50   10.20
  -3  24   1   -1.20    9.90
  -2  24   1  -16.20    8.90
  -1  24   1   28.80   12.30
   0  24   1   30.90   14.10
   1  24   1   -3.20    7.90
   2  24   1   25.90   12.30
   3  24   1    3.40    9.40
   4  24   1   -4.00    7.90
   5  24   1   62.89   16.20
   6  24   1   39.70   13.20
   6  24  -2   -3.70   12.10
   5  24  -2    5.80   10.30
   4  24  -2   47.60   13.70
   3  24  -2    1.80    9.20
   2  24  -2   33.20   12.20
   1  24  -2   47.70   14.40
   0  24  -2    3.80    9.90
  -1  24  -2    1.40    9.00
  -2  24  -2   57.09   14.00
  -3  24  -2   19.90   12.00
  13  23  -2   69.49   14.60
  12  23  -2   29.80   10.90
  11  23  -2    4.60    9.20
  10  23  -2   44.10   20.50
   8  23  -2    7.30    9.30
   7  23  -2    4.10   10.20
   6  23  -2   22.80   12.30
   5  23  -2   39.00   16.80
   4  23  -2   12.90   19.20
   3  23  -2   -3.00   14.00
   2  23  -2   15.60   13.20
   1  23  -2   -9.10    9.50
   0  23  -2   18.70   14.20
  -1  23  -2   43.90   16.60
  -2  23  -2    1.40   10.60
  -3  23  -2    0.80   16.20
  -5  23  -2   29.70   19.90
  17  22  -2  -11.10    6.70
  16  22  -2   18.00    9.90
  15  22  -2    6.90   10.30
  14  22  -2  150.08   24.20
  13  22  -2   17.70   10.80
  12  22  -2   25.40   18.90
  11  22  -2   -1.90   11.30
  10  22  -2   49.70   15.20
   9  22  -2   -4.50    8.50
   8  22  -2   66.09   16.10
   7  22  -2   -3.60    9.60
   6  22  -2   -5.00    8.20
   5  22  -2   12.80   11.20
   4  22  -2   93.79   17.20
   3  22  -2   -5.50    9.40
   2  22  -2   68.89   17.40
   1  22  -2   23.60   11.80
   0  22  -2   39.40   12.20
  -1  22  -2   20.40   12.40
  -2  22  -2  118.59   19.80
  -3  22  -2   17.00   11.00
  -4  22  -2    7.40   11.10
  -5  22  -2    4.90   10.90
  -6  22  -2   76.89   17.50
  16 -22   2   39.10   11.60
  17 -22   2    0.20    7.30
  20  21  -2   30.50   10.90
 -20 -21   2   32.20    5.70
  19  21  -2  140.69   19.80
 -19 -21   2  109.89    8.40
  18  21  -2    5.70   16.10
 -18 -21   2    2.30    3.90
  17  21  -2   48.10   13.20
  16  21  -2   12.60   16.60
 -16 -21   2   -3.20    4.20
  15  21  -2    8.80   10.50
  14  21  -2  -23.10    7.20
 -14 -21   2    2.10    4.70
  13  21  -2   63.09   17.00
 -13 -21   2   64.59    6.10
  12  21  -2  -11.10    7.70
 -12 -21   2    5.20    3.80
  11  21  -2  -13.40    6.90
 -11 -21   2    9.80    3.80
  10  21  -2    5.60    9.60
 -10 -21   2   -0.20    3.20
   9  21  -2  181.18   23.80
  -9 -21   2  106.49    7.20
   8  21  -2    0.20    7.60
  -8 -21   2   -4.40    3.60
   7  21  -2   25.90   12.00
   6  21  -2   14.20   10.40
   5  21  -2   35.80   12.60
   4  21  -2   -1.70    9.10
   3  21  -2  150.48   22.80
   2  21  -2    9.70   10.00
   1  21  -2    6.30   10.30
   0  21  -2   17.30   12.10
  -1  21  -2   63.09   15.00
  -2  21  -2  -10.80    9.70
  -3  21  -2   62.99   17.50
  -4  21  -2    5.90    9.70
  -5  21  -2    8.80   10.90
  -6  21  -2   22.30   11.70
  -7  21  -2  105.39   20.10
  18 -21   2   -5.20    8.10
  20 -21   2   54.69   12.60
  23  20  -2   19.20   10.10
 -23 -20   2   -6.40    5.00
  22  20  -2  -11.50    7.10
 -22 -20   2   -5.10    4.60
  21  20  -2   26.90   16.20
 -21 -20   2   23.90    8.80
  20  20  -2   35.70   10.70
 -20 -20   2   37.30    7.40
  19  20  -2   14.00   13.70
 -19 -20   2  -12.10    6.10
  18  20  -2   55.39   15.00
 -18 -20   2   42.80    7.70
  17  20  -2   11.90    9.80
 -17 -20   2    4.70    4.00
  16  20  -2   -9.10    9.10
 -16 -20   2   11.70    4.00
  15  20  -2   -2.40    9.10
 -15 -20   2   -0.70    3.30
  14  20  -2  194.68   21.40
 -14 -20   2  163.98    9.10
  13  20  -2   13.40   10.90
 -13 -20   2   11.70    4.20
  12  20  -2   23.60   12.20
 -12 -20   2   21.90    4.60
  11  20  -2   11.60    9.70
 -11 -20   2   19.00    4.20
  10  20  -2  115.39   19.20
 -10 -20   2   70.59    6.80
   9  20  -2    0.10    7.20
  -9 -20   2   -2.40    3.80
   8  20  -2   70.79   14.80
  -8 -20   2   71.09    6.70
   7  20  -2   -3.80    8.50
  -7 -20   2    2.90    3.90
   6  20  -2   -7.70    7.20
  -6 -20   2    6.40    4.10
   5  20  -2   46.10   13.00
  -5 -20   2   63.29    6.90
   4  20  -2   93.39   18.00
   3  20  -2   58.39   14.40
   2  20  -2   23.10   11.90
   1  20  -2   47.00   13.70
   0  20  -2   21.90   12.50
  -1  20  -2   -0.30    9.00
  -2  20  -2  135.29   20.30
  -3  20  -2   30.70   12.50
  -4  20  -2   16.70   11.60
  -5  20  -2    6.40   10.80
  -6  20  -2   59.59   15.60
  -7  20  -2    7.60   10.50
  -8  20  -2   11.30   10.20
  19 -20   2   27.10   10.80
  20 -20   2    5.10   10.90
  21 -20   2   -6.80    8.80
  22 -20   2    5.00   13.90
  23 -20   2   -0.70    8.40
  25  19  -2   52.89   11.80
 -25 -19   2   59.59    8.50
  24  19  -2    7.00    8.20
 -24 -19   2   -1.80    5.30
  23  19  -2   77.59   15.40
 -23 -19   2   86.79   10.80
  22  19  -2   16.70   15.70
 -22 -19   2   15.50    7.90
  21  19  -2   12.60    9.40
 -21 -19   2    1.30    5.00
  20  19  -2  122.19   19.70
 -20 -19   2  100.39    9.50
  19  19  -2   11.20    8.20
 -19 -19   2   30.90    6.50
  18  19  -2    1.50    8.10
 -18 -19   2    9.10    4.90
  17  19  -2   -3.00    9.70
 -17 -19   2   15.40    4.60
  16  19  -2   49.80   13.50
 -16 -19   2   46.50    6.60
  15  19  -2   36.50   12.20
 -15 -19   2   22.80    5.60
  14  19  -2   25.60   12.80
 -14 -19   2   35.20    5.60
  13  19  -2   51.39   12.90
 -13 -19   2   26.60    5.70
  12  19  -2  126.89   19.80
 -12 -19   2  107.09    7.50
  11  19  -2    0.80    9.10
 -11 -19   2    6.30    4.00
  10  19  -2   34.70   11.50
   9  19  -2  107.99   18.30
  -9 -19   2   88.39    6.70
   8  19  -2    8.20    8.80
  -8 -19   2    3.50    3.40
   7  19  -2    2.50    8.50
  -7 -19   2   -2.60    3.50
   6  19  -2  100.19   17.40
  -6 -19   2  109.19    7.60
   5  19  -2  115.99   22.60
  -5 -19   2   90.79    7.10
   4  19  -2   19.00   14.00
  -4 -19   2   24.90    5.10
  -3 -19   2   35.10    6.00
   2  19  -2   56.79   16.40
   1  19  -2    0.50   11.60
   0  19  -2   41.10   16.30
  -1  19  -2   73.39   28.50
  -3  19  -2   37.70   17.00
  -4  19  -2   54.79   15.10
  -5  19  -2   16.50   10.50
  -6  19  -2   48.30   14.80
  -7  19  -2  185.98   23.60
  -8  19  -2   15.90   11.10
  -9  19  -2   11.60   11.60
  20 -19   2   61.39   13.60
  21 -19   2    8.40    9.60
  22 -19   2   19.60   17.50
  23 -19   2   51.59   13.90
  24 -19   2   37.60   19.10
  25 -19   2   23.70   10.20
  27  18  -2   20.00    8.90
 -27 -18   2   36.10    8.00
  26  18  -2   19.90   10.40
  25  18  -2   19.10    9.70
 -25 -18   2   17.10    6.40
  24  18  -2   37.70   18.10
  23  18  -2   58.69   14.10
 -23 -18   2   81.09    9.60
  22  18  -2   47.00   14.30
 -22 -18   2   36.50    7.50
  21  18  -2   29.70   11.80
 -21 -18   2   16.00    5.80
  20  18  -2   -6.10    7.50
 -20 -18   2   -1.50    3.90
 -19 -18   2    8.20    4.90
  18  18  -2   48.70   13.80
 -18 -18   2   59.29    7.40
  17  18  -2   98.39   18.10
 -17 -18   2  104.59    8.40
  16  18  -2    8.00    9.10
 -16 -18   2   36.60    5.90
  15  18  -2   11.80    9.00
 -15 -18   2    9.40    4.30
  14  18  -2   77.39   17.50
  13  18  -2   35.00   11.40
 -13 -18   2   49.20    6.10
  12  18  -2   21.60    9.80
 -12 -18   2   39.10    5.50
  11  18  -2  223.88   30.50
 -11 -18   2  190.78    9.00
  10  18  -2   51.29   14.20
 -10 -18   2   61.29    5.70
   9  18  -2   10.60    9.10
  -9 -18   2   20.00    4.00
   8  18  -2   41.30   12.50
  -8 -18   2   32.20    4.80
   7  18  -2  249.48   21.50
  -7 -18   2  202.88    9.00
   6  18  -2   -0.80    7.20
  -6 -18   2    4.70    3.50
   5  18  -2  135.89   18.30
  -5 -18   2  129.09    7.70
   4  18  -2    7.70    8.80
  -4 -18   2    9.40    3.80
   3  18  -2  -10.70    6.10
  -3 -18   2    7.90    4.10
   2  18  -2   47.30   12.10
  -2 -18   2   47.60    6.50
   1  18  -2  347.47   24.70
   0  18  -2   81.39   16.80
  -1  18  -2    5.90    8.50
  -2  18  -2  121.49   18.70
  -3  18  -2   54.19   13.90
  -4  18  -2    9.00    9.20
  -5  18  -2  437.76   28.20
  -6  18  -2   66.59   16.00
  -7  18  -2   50.09   15.30
  -8  18  -2  114.99   19.10
  -9  18  -2   16.80   10.50
 -10  18  -2   30.60   21.50
  21 -18   2   34.10   11.70
  22 -18   2   91.29   16.20
  23 -18   2  177.48   21.20
  24 -18   2    9.90   11.10
  25 -18   2   66.09   14.00
  26 -18   2   66.69   22.90
  27 -18   2   18.40   10.60
  29  17  -2   -4.00    9.00
 -29 -17   2    2.90    6.00
  28  17  -2   56.09   13.20
  27  17  -2   17.70   11.30
 -27 -17   2    0.90    6.10
 -26 -17   2  108.79   15.40
  25  17  -2    9.20    8.90
 -25 -17   2   11.50    6.90
  24  17  -2   19.40   10.80
 -24 -17   2    1.60    5.30
  23  17  -2   17.90   10.30
 -23 -17   2   -2.80    5.10
  22  17  -2  152.98   21.70
 -22 -17   2  135.59   11.40
  21  17  -2   46.90   15.30
 -21 -17   2   51.19    7.90
  20  17  -2   22.20   11.80
 -20 -17   2   20.50    6.20
  19  17  -2    5.00    9.40
 -19 -17   2    7.40    5.00
  18  17  -2  121.69   20.30
 -18 -17   2  121.19    9.40
  17  17  -2    5.10    9.00
 -17 -17   2    1.40    4.00
  16  17  -2  191.98   20.00
 -16 -17   2  145.79    9.70
  15  17  -2   17.30   18.10
 -15 -17   2    5.10    4.00
  14  17  -2    2.70    9.00
 -14 -17   2   23.50    4.70
  13  17  -2   -3.60    7.70
 -13 -17   2   21.20    4.20
  12  17  -2  217.78   20.20
 -12 -17   2  196.88    8.90
  11  17  -2   12.20    8.90
 -11 -17   2   18.30    3.80
  10  17  -2  242.78   20.30
 -10 -17   2  241.78    9.30
   9  17  -2   90.09   15.70
  -9 -17   2   90.19    5.70
   8  17  -2   -1.90    7.30
  -8 -17   2    8.10    2.90
   7  17  -2    7.20    8.30
  -7 -17   2    7.10    2.80
   6  17  -2  166.88   17.50
  -6 -17   2  179.88    7.60
   5  17  -2   12.90    9.00
  -5 -17   2    0.90    2.80
   4  17  -2   -3.90    7.00
  -4 -17   2    0.20    2.80
   3  17  -2   20.30    9.20
  -3 -17   2   28.30    4.30
   2  17  -2  274.67   21.30
  -2 -17   2  253.57   10.50
   1  17  -2    4.30    7.70
  -1 -17   2    1.80    3.60
   0  17  -2  136.39   17.70
   0 -17   2  161.48    9.40
  -1  17  -2    9.00    8.10
  -2  17  -2   96.69   16.40
  -3  17  -2   17.50    9.30
  -4  17  -2   88.89   14.90
  -5  17  -2   14.60    9.30
  -6  17  -2    4.50    7.10
  -7  17  -2   -1.30    7.10
  -8  17  -2  103.49   18.10
  -9  17  -2   19.20    9.60
 -10  17  -2  313.87   24.50
 -11  17  -2   -3.50    7.50
  22 -17   2   71.39   15.40
  23 -17   2   17.00   10.00
  24 -17   2  109.49   17.10
  25 -17   2    6.00    9.70
  26 -17   2   65.29   20.50
  27 -17   2   -2.30    8.70
  28 -17   2   18.70   16.80
  29 -17   2    7.30    9.60
  30  16  -2    7.80    8.80
 -30 -16   2  -11.00    6.30
  29  16  -2   -3.80   13.50
 -29 -16   2  -10.60    5.20
  28  16  -2   20.20   12.10
  27  16  -2   78.69   15.00
 -27 -16   2  103.19   12.30
  26  16  -2   23.00   10.70
 -26 -16   2   20.30    7.50
  25  16  -2   84.59   16.50
 -25 -16   2   73.99   10.40
  24  16  -2   15.80   10.40
 -24 -16   2    9.30    5.90
  23  16  -2   61.29   15.00
 -23 -16   2   46.00    8.60
 -22 -16   2   -0.20    4.90
  21  16  -2  228.88   22.10
 -21 -16   2  235.78   13.60
  20  16  -2   59.89   14.40
 -20 -16   2   41.50    7.40
  19  16  -2   29.50   11.30
 -19 -16   2   25.30    8.10
  18  16  -2    1.80   16.50
 -18 -16   2    0.90    3.90
  17  16  -2  204.48   20.00
 -17 -16   2  206.78   11.00
  16  16  -2   -0.60    8.10
 -16 -16   2   -1.30    3.20
  15  16  -2   23.30    9.60
 -15 -16   2   24.20    4.80
  14  16  -2   12.10    8.80
 -14 -16   2    6.20    3.50
  13  16  -2   40.40   12.00
 -13 -16   2   58.29    5.40
  12  16  -2    8.10    8.70
 -12 -16   2   16.50    3.60
  11  16  -2  236.38   19.80
 -11 -16   2  244.38    9.10
  10  16  -2    3.70    7.10
 -10 -16   2    6.10    2.60
   9  16  -2    9.60    7.60
  -9 -16   2   16.50    3.00
   8  16  -2   21.20    9.50
  -8 -16   2   13.10    2.80
   7  16  -2  282.27   20.90
  -7 -16   2  295.57    9.10
   6  16  -2   16.70    8.40
  -6 -16   2   13.50    3.10
   5  16  -2  209.18   18.40
  -5 -16   2  197.98    9.00
   4  16  -2    7.10    7.40
  -4 -16   2    3.90    2.70
   3  16  -2   -5.10    5.40
  -3 -16   2    1.80    2.80
   2  16  -2   19.60    8.60
  -2 -16   2   28.30    4.10
   1  16  -2  568.04   28.60
  -1 -16   2  545.25   16.50
   0  16  -2   34.60   11.10
   0 -16   2   30.90    5.10
  -1  16  -2   -0.60    7.00
   1 -16   2   -4.10    3.30
  -2  16  -2   17.30    7.60
  -3  16  -2  105.69   16.90
  -4  16  -2    1.40    7.20
  -5  16  -2  385.46   24.60
  -6  16  -2  158.28   20.20
  -7  16  -2   51.99   11.60
  -8  16  -2   -7.40    7.00
  -9  16  -2  243.78   21.00
 -10  16  -2    7.00    7.80
 -11  16  -2   82.79   15.60
  22 -16   2    6.20    9.90
  23 -16   2   86.39   15.50
  24 -16   2   24.60   12.10
  25 -16   2   17.70   12.20
  26 -16   2    3.30    9.60
  27 -16   2    1.60    9.80
  28 -16   2  -12.00   11.90
  29 -16   2   80.99   22.00
  30 -16   2    0.00    8.90
  32  15  -2   55.79   13.90
 -32 -15   2   72.09   11.20
  31  15  -2    2.50    7.80
 -31 -15   2   -4.50    7.10
  30  15  -2   25.90   10.90
 -30 -15   2   63.69   12.80
  29  15  -2   27.60   11.70
 -29 -15   2   42.50    9.40
  28  15  -2  156.18   21.10
 -28 -15   2  115.69   13.30
  27  15  -2    9.30    9.10
 -27 -15   2    5.20    5.90
  26  15  -2  126.69   19.20
 -26 -15   2  120.39   13.60
  25  15  -2   -1.40    8.70
 -25 -15   2    8.80    5.90
  24  15  -2   -9.10    7.70
 -24 -15   2    1.40    5.20
  23  15  -2    4.40   11.30
 -23 -15   2    9.10    5.70
  22  15  -2  187.08   19.90
 -22 -15   2  170.88   12.20
  21  15  -2   -2.20    8.50
 -21 -15   2   -6.10    4.00
  20  15  -2   48.40   12.40
 -20 -15   2   50.69    8.00
  19  15  -2   74.79   14.80
 -19 -15   2   89.59    8.40
  18  15  -2   15.40   10.00
 -18 -15   2   13.30    5.00
  17  15  -2   16.40    8.40
 -17 -15   2   33.10    5.90
  16  15  -2  115.49   17.00
 -16 -15   2   99.39    7.80
  15  15  -2   42.90   11.90
 -15 -15   2   49.99    6.10
  14  15  -2    2.90    7.80
 -14 -15   2    2.60    2.80
  13  15  -2  128.39   17.40
 -13 -15   2  111.79    6.60
  12  15  -2  175.28   16.90
 -12 -15   2  165.48    7.40
  11  15  -2    4.30    6.60
 -11 -15   2    1.50    2.00
  10  15  -2  105.59   15.30
 -10 -15   2  105.09    5.60
   9  15  -2   29.20    9.70
  -9 -15   2   15.60    2.60
   8  15  -2   57.19   11.60
  -8 -15   2   50.59    3.30
   7  15  -2   99.69   14.20
  -7 -15   2   83.19    3.90
   6  15  -2  239.88   18.30
   5  15  -2   52.09   11.00
  -5 -15   2   63.49    3.40
   4  15  -2   16.90    8.00
  -4 -15   2   21.50    2.90
   3  15  -2   18.10    8.20
  -3 -15   2    9.30    2.60
   2  15  -2  433.96   24.00
  -2 -15   2  401.66   11.90
   1  15  -2   15.30    8.50
  -1 -15   2   17.20    3.50
   0  15  -2  164.08   15.80
   0 -15   2  142.19    7.40
  -1  15  -2  128.59   16.50
   1 -15   2  108.39   10.20
  -2  15  -2  283.97   19.90
   2 -15   2  251.27   11.90
  -3  15  -2   25.80    8.70
  -4  15  -2  596.94   29.10
  -5  15  -2   -1.30    6.70
  -6  15  -2    9.00    7.30
  -7  15  -2    1.80    6.40
  -8  15  -2   52.89   12.50
  -9  15  -2   -1.20    7.50
 -10  15  -2  297.67   21.90
 -11  15  -2   91.29   15.60
  23 -15   2   -7.70    8.00
  24 -15   2  110.49   17.80
  25 -15   2   23.30   12.00
  26 -15   2   20.50   11.80
  27 -15   2   -0.80    8.80
  28 -15   2   66.89   14.40
  30 -15   2   63.59   14.00
  31 -15   2   27.90   11.60
  32 -15   2   24.90    9.70
  33  14  -2   44.00   11.50
 -33 -14   2   29.20    9.00
  32  14  -2   11.10   13.00
 -32 -14   2   10.60    7.90
  31  14  -2   29.90   12.30
 -31 -14   2   33.40   15.20
  30  14  -2    0.40    7.90
 -30 -14   2   14.30    7.80
  29  14  -2   12.20   10.50
 -29 -14   2    5.90    7.20
  28  14  -2   71.99   14.50
 -28 -14   2   39.00    8.80
  27  14  -2   70.29   15.50
 -27 -14   2  100.79   12.90
  26  14  -2    5.00    8.50
 -26 -14   2    1.70    5.80
  25  14  -2   46.80   15.50
 -25 -14   2   59.19    9.60
  24  14  -2   34.40   12.70
 -24 -14   2   19.90    6.70
  23  14  -2   54.69   13.90
 -23 -14   2   46.50    8.30
  22  14  -2    7.70    8.90
 -22 -14   2    6.80    7.60
  21  14  -2  141.99   19.80
 -21 -14   2  155.38   11.10
  20  14  -2  149.88   19.60
 -20 -14   2  123.09   10.10
  19  14  -2   62.29   13.30
 -19 -14   2   58.79    8.10
  18  14  -2   49.90   11.90
 -18 -14   2   66.59    7.80
  17  14  -2   98.49   15.90
 -17 -14   2  114.79    8.30
  16  14  -2   94.89   14.60
 -16 -14   2   90.29    7.00
  15  14  -2  173.68   20.30
 -15 -14   2  128.59    7.70
  14  14  -2  173.28   16.90
 -14 -14   2  202.68    8.90
  13  14  -2   57.19   12.00
 -13 -14   2   64.39    5.00
  12  14  -2    8.00    7.50
 -12 -14   2    6.30    2.70
  11  14  -2  265.57   19.20
 -11 -14   2  298.17    9.20
  10  14  -2   58.39   12.00
 -10 -14   2   49.00    3.50
   9  14  -2   -1.80    5.10
  -9 -14   2    1.60    1.50
   8  14  -2  214.28   16.70
   7  14  -2  512.05   25.10
   6  14  -2  183.48   15.50
   5  14  -2  272.57   18.40
   4  14  -2  292.67   18.90
   3  14  -2   74.49   12.60
   2  14  -2  111.29   13.90
  -2 -14   2  107.99    4.70
   1  14  -2  297.67   19.00
  -1 -14   2  264.37    8.60
   0  14  -2  122.09   13.30
   0 -14   2  121.69    6.10
  -1  14  -2   96.79   13.80
   1 -14   2   96.59    6.10
  -2  14  -2  440.76   23.10
   2 -14   2  426.06   14.20
  -3  14  -2  245.78   17.70
  -4  14  -2   58.19   11.70
  -5  14  -2   96.59   15.30
  -6  14  -2   13.60    8.00
  -7  14  -2   37.20   10.10
  -8  14  -2    4.90    6.40
  -9  14  -2  282.67   20.50
 -10  14  -2   50.39   11.50
 -11  14  -2   32.40    9.90
 -12  14  -2  126.69   16.80
  23 -14   2   84.19   16.00
  24 -14   2   -9.90    8.50
  25 -14   2  107.19   16.50
  26 -14   2   68.29   15.20
  27 -14   2   39.70   12.50
  28 -14   2   71.99   15.40
  29 -14   2   31.20   14.00
  30 -14   2   10.80    9.70
  31 -14   2   14.10   10.40
  32 -14   2   25.40   10.00
  33 -14   2   74.09   13.30
  34  13  -2   25.00    9.00
 -34 -13   2    2.40   10.10
 -33 -13   2   51.79   11.30
  32  13  -2   41.90   19.40
 -32 -13   2   98.29   15.30
  31  13  -2    1.00    8.50
 -31 -13   2  -10.90    6.10
  30  13  -2   16.10   10.80
 -30 -13   2    3.80    7.00
  29  13  -2   76.19   16.10
 -29 -13   2   99.99   13.20
  28  13  -2    1.50    9.10
 -28 -13   2    1.40    5.90
  27  13  -2   -1.90    7.70
 -27 -13   2   15.50    6.80
  26  13  -2   27.00   15.60
 -26 -13   2   53.69    9.50
  25  13  -2  181.88   22.70
 -25 -13   2  125.49   11.90
  24  13  -2   -2.40   15.40
 -24 -13   2    3.20    5.20
  23  13  -2   79.59   16.10
 -23 -13   2   63.29    9.30
  22  13  -2   96.69   15.90
 -22 -13   2   97.69    9.90
  21  13  -2   36.20   12.00
 -21 -13   2   30.40    6.90
  20  13  -2    7.10    7.80
 -20 -13   2    4.30    4.60
  19  13  -2  215.98   19.10
 -19 -13   2  277.07   13.00
  18  13  -2   75.39   13.80
 -18 -13   2   87.19    7.70
  17  13  -2  124.79   16.20
 -17 -13   2  170.98    9.70
  16  13  -2  421.56   24.10
 -16 -13   2  422.56   14.80
  15  13  -2   74.49   13.00
 -15 -13   2   82.39    6.30
  14  13  -2   -7.70    5.60
 -14 -13   2    1.00    2.70
  13  13  -2  183.58   16.10
  12  13  -2  140.09   14.10
 -12 -13   2  133.89    6.20
  11  13  -2   10.20    6.70
 -11 -13   2   11.10    2.40
  10  13  -2  412.96   22.20
 -10 -13   2  413.86   10.70
   9  13  -2  923.71   34.40
   8  13  -2   -6.00    4.60
   7  13  -2   16.20    8.60
   6  13  -2   67.79   14.90
   5  13  -2  171.58   14.50
   4  13  -2  194.38   14.70
   3  13  -2  268.07   16.90
   2  13  -2  164.88   13.60
   1  13  -2   14.70    6.60
  -1 -13   2   15.90    1.70
  -1 -13   2   12.40    1.90
   0  13  -2   47.40    9.70
   0 -13   2   56.19    3.70
  -1  13  -2  122.99   15.30
   1 -13   2   94.99    5.30
  -2  13  -2   78.19   11.90
   2 -13   2   77.79    5.30
  -3  13  -2  131.59   14.60
   3 -13   2  140.99    7.60
  -5  13  -2  122.29   12.80
  -6  13  -2   20.50    7.80
  -7  13  -2  415.86   22.50
  -8  13  -2   87.79   14.10
  -9  13  -2   30.70   10.20
 -10  13  -2  409.96   23.50
 -11  13  -2  610.54   29.20
 -12  13  -2   10.00    7.10
  23 -13   2   52.79   16.60
  24 -13   2   27.10   11.30
  25 -13   2   39.20   12.40
  26 -13   2   58.79   14.20
  27 -13   2   52.79   14.10
  28 -13   2   37.80   13.00
  29 -13   2  -10.00    8.40
  30 -13   2   84.29   16.10
  31 -13   2  132.29   17.90
  32 -13   2   25.70   10.90
  33 -13   2   12.50    9.50
  34 -13   2    4.40   10.10
  35  12  -2   26.60    9.70
 -35 -12   2   -6.50    9.80
  34  12  -2  146.69   28.80
 -34 -12   2  151.38   16.70
  33  12  -2   39.70   22.50
 -33 -12   2   32.40    9.40
  32  12  -2   -7.90    7.90
 -32 -12   2   -2.40    7.00
  31  12  -2   29.10   11.10
 -31 -12   2   10.80    8.10
  30  12  -2  128.99   20.00
 -30 -12   2  152.18   14.30
  29  12  -2    4.70    9.60
 -29 -12   2   11.60    7.60
  28  12  -2   47.80   13.00
 -28 -12   2   38.40    9.30
 -27 -12   2   11.70    6.80
  26  12  -2   71.89   16.50
 -26 -12   2   78.59   11.00
  25  12  -2   25.00   11.30
  24  12  -2  273.47   22.10
 -24 -12   2  255.17   15.10
  23  12  -2   17.90    9.40
 -23 -12   2   21.90    6.60
  22  12  -2   37.20   10.80
 -22 -12   2   45.10    7.60
  21  12  -2   -1.00    7.70
 -21 -12   2    5.80    4.90
  20  12  -2  110.59   16.20
 -20 -12   2  106.49    8.90
  19  12  -2   26.90    9.80
 -19 -12   2   42.20    7.00
  18  12  -2  147.99   15.90
 -18 -12   2  137.69    9.20
  17  12  -2  189.88   17.00
 -17 -12   2  200.98   10.30
  16  12  -2   12.80    7.10
 -16 -12   2    4.20    3.40
  15  12  -2   -3.90    5.70
 -15 -12   2    0.90    2.90
  14  12  -2  997.40   36.30
 -14 -12   2  996.30   25.10
  13  12  -2    9.20    6.40
 -13 -12   2    5.90    2.70
  12  12  -2  147.99   13.70
 -12 -12   2  154.08    6.50
 -11 -12   2  117.79    5.10
  10  12  -2   56.39   10.10
 -10 -12   2   55.19    3.30
 -10 -12   2   54.89    3.00
   9  12  -2   11.50    6.40
   8  12  -2  189.18   14.20
   7  12  -2   52.49    9.70
   6  12  -2  111.69   11.00
   5  12  -2    4.10    4.00
   4  12  -2  910.21   31.60
   3  12  -2   29.50    7.10
   2  12  -2  129.49   11.70
   1  12  -2  195.88   13.70
   0  12  -2  341.27   18.00
   0 -12   2  324.07    8.40
  -1  12  -2   82.89   11.60
   1 -12   2   66.69    3.90
  -2  12  -2  561.44   24.00
   2 -12   2  571.24   15.20
  -3  12  -2  140.89   12.50
   3 -12   2  134.39    6.90
  -4  12  -2   69.39   11.30
  -5  12  -2   13.10    6.20
  -6  12  -2  757.42   29.70
  -7  12  -2   66.59   10.80
  -8  12  -2   91.49   13.00
  -9  12  -2   -3.00    7.20
 -10  12  -2  171.88   15.00
 -11  12  -2   25.60    7.80
 -12  12  -2  668.43   29.60
  23 -12   2  123.69   17.20
  24 -12   2   17.10   10.30
  26 -12   2  274.17   22.20
  27 -12   2   25.20   11.40
  29 -12   2   12.30   10.10
  30 -12   2   19.10   10.60
  31 -12   2   13.40    9.40
  32 -12   2  144.89   17.50
  33 -12   2   11.40    9.10
  34 -12   2   12.50   10.30
  35 -12   2   -3.00   12.00
  36  11  -2    1.90    7.60
 -36 -11   2   -6.00    7.50
 -35 -11   2   43.50   11.20
  34  11  -2   18.30   18.20
 -34 -11   2   24.80    8.70
  33  11  -2   18.30   10.20
 -33 -11   2   30.80   10.00
  32  11  -2   15.90    9.40
 -32 -11   2    0.20    7.20
  31  11  -2   22.80   11.20
 -31 -11   2   29.10    9.20
  30  11  -2    0.90    9.20
 -30 -11   2    0.90    6.80
  29  11  -2  128.99   18.90
 -29 -11   2  168.68   14.80
  28  11  -2   -4.70   11.10
 -28 -11   2    8.30    6.50
  27  11  -2  134.09   21.20
 -27 -11   2   97.89   12.70
  26  11  -2   25.60   11.30
  25  11  -2  153.98   20.50
 -25 -11   2  127.89   11.80
  24  11  -2   -1.50    7.40
 -24 -11   2   -2.90    4.60
  23  11  -2  520.65   28.20
 -23 -11   2  518.25   20.80
  22  11  -2   25.30    9.20
 -22 -11   2   27.20    5.90
  21  11  -2  152.38   16.20
 -21 -11   2  156.88   11.00
  20  11  -2   80.49   13.90
 -20 -11   2   59.59    8.00
  19  11  -2  563.24   27.80
 -19 -11   2  570.14   19.50
  18  11  -2    8.30    7.40
 -18 -11   2    7.60    4.10
  17  11  -2  224.58   17.00
 -17 -11   2  195.88   10.00
  16  11  -2    8.40    6.80
 -16 -11   2    2.00    3.00
  15  11  -2  113.39   12.10
 -15 -11   2  114.19    6.90
 -14 -11   2   36.50    4.60
  13  11  -2   -0.10    4.90
 -13 -11   2    3.60    2.30
  12  11  -2  158.78   13.20
 -12 -11   2  153.78    6.30
  11  11  -2   37.10    8.00
 -11 -11   2   45.10    3.20
  10  11  -2    6.90    4.90
 -10 -11   2    5.90    1.40
   9  11  -2 1206.98   37.80
   8  11  -2   -1.00    3.70
   7  11  -2   37.80    8.20
   6  11  -2    9.60    5.40
   5  11  -2  243.78   14.40
   4  11  -2   13.30    5.10
   3  11  -2 1662.43   45.90
   2  11  -2   24.70    6.70
   1  11  -2   24.20    6.10
   0  11  -2   55.29    8.40
  -1  11  -2  640.44   24.30
   1 -11   2  651.53   17.10
   1 -11   2  578.24   13.70
  -2  11  -2  229.98   14.40
   2 -11   2  230.78    7.50
  -3  11  -2  307.57   16.70
   3 -11   2  331.77   10.40
  -4  11  -2    2.00    4.10
   4 -11   2    5.90    2.70
  -5  11  -2  364.76   18.60
  -6  11  -2  127.89   11.60
  -7  11  -2 1000.20   34.20
  -8  11  -2   13.30    6.40
  -9  11  -2   26.80    8.30
 -10  11  -2    7.90    5.40
 -11  11  -2  430.96   22.20
  23 -11   2  252.07   20.10
  24 -11   2   10.70    8.40
  25 -11   2   45.00   11.80
  26 -11   2   -1.00    8.10
  27 -11   2   51.39   13.50
  28 -11   2   24.20    9.90
  29 -11   2   58.79   13.30
  30 -11   2   40.10   11.60
  31 -11   2  161.68   19.00
  32 -11   2   17.60   10.40
  33 -11   2   96.69   17.30
  34 -11   2    6.00   15.90
  35 -11   2    3.70   16.50
  37  10  -2   -3.50    8.00
 -37 -10   2    2.80    7.40
  36  10  -2   30.80   16.20
 -36 -10   2    3.20    8.40
  35  10  -2   -1.30   10.60
 -35 -10   2    4.20    9.30
  34  10  -2   97.69   17.10
 -34 -10   2   84.99   13.90
  33  10  -2   33.90   12.10
 -33 -10   2    9.60    8.50
  32  10  -2   10.90    9.70
 -32 -10   2   12.30    7.50
  31  10  -2    9.20    9.70
 -31 -10   2   14.20    7.90
  30  10  -2   52.49   13.50
 -30 -10   2   52.39   10.70
  29  10  -2    5.00   11.90
 -29 -10   2   15.80    7.50
  28  10  -2  131.49   29.30
 -28 -10   2  130.09   13.30
  27  10  -2    8.00    9.40
 -27 -10   2   17.80   11.10
  26  10  -2   30.80   11.60
 -26 -10   2   20.90   12.10
  25  10  -2   30.90   11.50
 -25 -10   2   27.30    7.60
  24  10  -2  106.59   16.50
 -24 -10   2   83.49   11.10
  23  10  -2   -0.80    6.10
 -23 -10   2    0.60    4.20
  22  10  -2   35.40   10.90
 -22 -10   2   30.70    6.70
  21  10  -2   17.60    8.60
 -21 -10   2   17.80    5.50
  20  10  -2  575.74   27.70
 -20 -10   2  577.34   20.20
  19  10  -2   11.80    7.00
 -19 -10   2   11.00    4.80
  18  10  -2  326.17   20.00
 -18 -10   2  336.77   13.60
  17  10  -2    0.50    5.40
 -17 -10   2    4.90    3.40
 -16 -10   2   33.90    4.90
  15  10  -2  104.29   13.00
 -15 -10   2   84.59    6.00
  14  10  -2  946.21   33.20
 -14 -10   2  978.60   24.20
  13  10  -2   96.89   10.50
 -13 -10   2   97.49    5.40
  12  10  -2   16.00    6.00
 -12 -10   2   16.90    2.90
  11  10  -2    5.80    4.70
 -11 -10   2    8.70    2.00
  10  10  -2 1077.09   33.40
 -10 -10   2  943.81   21.60
 -10 -10   2 1042.20   22.10
   9  10  -2    2.80    3.90
   8  10  -2  330.67   16.30
   7  10  -2   74.99    8.40
   6  10  -2    2.00    3.80
   5  10  -2   78.79    9.70
   4  10  -2  781.42   26.20
   3  10  -2  104.89    9.10
   2  10  -2  247.58   13.40
   1  10  -2    3.90    4.00
   0  10  -2  165.48   11.20
  -1  10  -2  269.97   14.30
  -2  10  -2 1836.52   48.10
   2 -10   2 1764.42   37.30
  -3  10  -2  176.38   11.80
   3 -10   2  165.98    6.60
  -4  10  -2   -2.10    3.40
   4 -10   2    1.10    1.90
  -5  10  -2  106.49    9.90
  -6  10  -2  381.96   18.30
  -7  10  -2   33.20    6.70
  -8  10  -2  114.69   10.70
  -9  10  -2    1.20    4.10
 -10  10  -2   30.70    7.00
 -11  10  -2  182.18   14.00
  22 -10   2  360.76   22.00
  23 -10   2  125.19   16.60
  24 -10   2   40.40   10.90
  25 -10   2   58.89   12.70
  26 -10   2  312.47   22.00
  27 -10   2   11.90   15.30
  29 -10   2   24.40   11.00
  30 -10   2   26.10   10.90
  31 -10   2   13.80   10.50
  32 -10   2   45.40   11.30
  33 -10   2    2.20    9.70
  38   9  -2   12.50    9.40
 -38  -9   2    4.70    7.70
  37   9  -2   20.60   11.20
 -37  -9   2   42.20   13.80
  36   9  -2   13.80    9.80
  35   9  -2  141.09   20.70
 -35  -9   2   83.99   13.60
  34   9  -2   26.70   11.80
 -34  -9   2   16.10    8.50
  33   9  -2   40.80   11.80
 -33  -9   2   18.70    8.70
  32   9  -2   32.00   12.60
 -32  -9   2   36.00    9.80
  31   9  -2   49.00   14.40
 -31  -9   2   58.69   11.40
  30   9  -2   50.19   18.90
 -30  -9   2   39.90   10.70
  29   9  -2  267.37   26.70
 -29  -9   2  284.97   18.60
  28   9  -2  124.09   19.80
  27   9  -2   16.60   10.30
 -27  -9   2   12.70    6.80
  26   9  -2   36.30   11.60
 -26  -9   2   24.00    7.70
  25   9  -2  184.68   18.10
 -25  -9   2  183.88   13.30
  24   9  -2   60.09   12.20
 -24  -9   2   60.39    9.40
  23   9  -2   95.29   14.60
 -23  -9   2   80.29    9.90
  22   9  -2   83.19   14.10
 -22  -9   2   71.49    9.40
  21   9  -2  128.39   16.70
 -21  -9   2  153.88   10.50
  20   9  -2  118.29   15.50
 -20  -9   2  107.49    8.80
  19   9  -2  206.58   16.20
 -19  -9   2  214.78   11.20
  18   9  -2   65.19   11.50
 -18  -9   2   65.49    7.20
  17   9  -2   82.49   12.60
 -17  -9   2   69.89    6.20
  16   9  -2  290.57   17.20
 -16  -9   2  274.07   11.20
  15   9  -2   77.89   11.10
 -15  -9   2   52.39    5.10
  14   9  -2   29.40    7.10
 -14  -9   2   34.00    4.30
  13   9  -2 1341.27   40.00
 -13  -9   2 1350.06   30.80
  12   9  -2   15.30    5.40
 -12  -9   2   14.50    2.80
  11   9  -2   64.09    8.60
 -11  -9   2   66.49    3.70
  10   9  -2  252.77   13.80
 -10  -9   2  242.18    7.00
   9   9  -2 1411.66   39.30
   8   9  -2    5.10    4.20
   7   9  -2   16.00    5.30
   6   9  -2   66.29    9.10
   5   9  -2 1231.28   34.40
   4   9  -2   11.80    4.00
   3   9  -2  575.14   20.40
   2   9  -2  698.83   23.20
   1   9  -2  171.98   10.50
   0   9  -2   16.50    4.80
  -1   9  -2  380.56   16.20
  -2   9  -2  232.28   12.60
   2  -9   2  233.98    6.20
  -3   9  -2  214.68   12.10
   3  -9   2  226.08    7.10
  -4   9  -2  469.75   18.70
  -5   9  -2  411.26   17.60
  -6   9  -2   58.69    8.40
  -7   9  -2  921.51   30.00
  -8   9  -2    7.40    4.80
  -9   9  -2   10.50    5.60
 -10   9  -2  858.41   29.90
 -11   9  -2  970.60   32.80
  22  -9   2    8.30    7.80
  23  -9   2  456.55   24.10
  24  -9   2   48.10   11.10
  25  -9   2    6.80    8.10
  26  -9   2   90.19   18.70
  27  -9   2  101.29   15.20
  28  -9   2   12.80    8.70
  29  -9   2   19.30   15.60
  30  -9   2   77.09   13.30
  31  -9   2  115.89   15.90
  32  -9   2   22.50    9.90
  33  -9   2   62.59   12.10
  34  -9   2   15.70   11.20
  38   8  -2   14.10    8.30
 -38  -8   2   10.60   10.80
  37   8  -2   37.60   13.10
 -37  -8   2   44.50   11.10
  36   8  -2   32.20   13.20
 -36  -8   2    4.00    7.90
  35   8  -2   36.00   12.50
 -35  -8   2   22.60    9.70
  34   8  -2   95.69   16.60
 -34  -8   2   95.89   14.40
  33   8  -2  119.19   19.70
 -33  -8   2   97.49   14.30
  32   8  -2   -6.50    7.50
 -32  -8   2   -9.00    6.30
  31   8  -2   98.89   24.80
 -31  -8   2  101.59   14.00
  30   8  -2   36.80   13.70
 -30  -8   2   44.90   10.10
  29   8  -2   -3.00    7.80
  28   8  -2  176.48   21.60
 -28  -8   2  148.09   14.20
  27   8  -2  181.18   18.70
 -27  -8   2  187.58   14.50
  26   8  -2    6.50    8.60
 -26  -8   2   10.90    5.90
  25   8  -2   34.50   10.30
 -25  -8   2   41.80    8.30
  24   8  -2  350.56   22.50
 -24  -8   2  357.86   17.60
  23   8  -2  102.79   15.30
 -23  -8   2   85.89   10.10
  22   8  -2  179.88   16.60
 -22  -8   2  233.78   13.00
  21   8  -2  347.87   20.70
 -21  -8   2  334.17   15.30
  20   8  -2   92.69   13.40
 -20  -8   2   83.69    9.00
 -19  -8   2   35.50    6.00
  18   8  -2  228.48   15.70
 -18  -8   2  231.98   12.20
  17   8  -2  234.88   15.20
 -17  -8   2  236.08   10.70
  16   8  -2    0.10    4.40
 -16  -8   2    3.50    3.10
  15   8  -2  312.77   16.50
 -15  -8   2  271.87   10.70
  14   8  -2  396.86   18.50
 -14  -8   2  408.46   12.70
  13   8  -2  212.08   13.10
 -13  -8   2  224.58    8.30
  12   8  -2  109.29    9.70
 -12  -8   2  113.19    5.40
  11   8  -2  355.96   16.30
 -11  -8   2  348.87    9.80
  10   8  -2  343.07   15.70
 -10  -8   2  353.46    9.00
   9   8  -2  141.99    9.90
   8   8  -2  293.87   13.60
   7   8  -2 1251.77   34.20
   6   8  -2  366.66   15.10
   5   8  -2  162.98    9.80
   4   8  -2 1124.39   31.00
   3   8  -2    7.00    3.90
  -1   8  -2  221.28   11.70
  -2   8  -2  978.70   27.90
   2  -8   2  923.91   19.40
  -3   8  -2  232.08   11.80
   3  -8   2  233.98    6.90
  -4   8  -2    4.70    3.10
   4  -8   2    2.80    1.60
  -5   8  -2 1148.49   32.80
  -6   8  -2  303.67   14.50
  -7   8  -2  267.57   13.70
  -8   8  -2  235.58   13.30
  -9   8  -2 1516.95   42.10
 -10   8  -2   68.69    9.10
  21  -8   2   33.50    8.90
  22  -8   2  185.88   15.60
  23  -8   2    7.80    6.80
  24  -8   2  123.69   14.90
  25  -8   2  121.89   16.00
  26  -8   2  277.47   19.90
  27  -8   2   57.29   12.10
  28  -8   2  163.28   18.40
  29  -8   2  134.29   18.00
  30  -8   2   75.59   13.50
  31  -8   2   19.70    8.50
  32  -8   2   96.09   14.90
  33  -8   2   46.40   11.90
  38  -8   2   25.20   10.60
  39   7  -2   17.70    9.30
 -39  -7   2   21.50   10.00
  38   7  -2   36.90   15.80
 -38  -7   2   47.70   13.90
  37   7  -2   23.10   13.40
 -37  -7   2   -0.30   12.40
  36   7  -2  138.39   19.80
 -36  -7   2  106.49   15.00
  35   7  -2   75.09   14.90
 -35  -7   2   67.99   12.80
  34   7  -2   11.70   10.10
 -34  -7   2   -4.30    6.40
  33   7  -2   13.70    9.60
 -33  -7   2   26.90    9.90
 -32  -7   2  107.99   14.50
  31   7  -2   97.19   16.50
 -31  -7   2   90.19   12.80
  30   7  -2  216.78   22.10
 -30  -7   2  219.98   17.20
  29   7  -2   15.30    9.90
 -29  -7   2   19.80    8.00
  28   7  -2  303.47   23.10
 -28  -7   2  364.66   19.70
  27   7  -2   56.69   13.10
 -27  -7   2   48.90    9.40
  26   7  -2  144.29   17.40
 -26  -7   2  139.59   12.40
  25   7  -2  155.98   19.50
 -25  -7   2  129.39   11.70
  24   7  -2    2.10    7.00
 -24  -7   2   16.50    6.60
  23   7  -2   85.59   13.80
 -23  -7   2   68.89    9.00
  22   7  -2  238.28   17.50
 -22  -7   2  224.38   12.90
  21   7  -2   16.00    7.60
 -21  -7   2   17.60    5.40
  20   7  -2   94.89   17.50
 -20  -7   2   88.99    8.00
  19   7  -2  288.47   17.40
  18   7  -2  130.59   11.90
 -18  -7   2  123.09    8.20
  17   7  -2   18.00    6.40
 -17  -7   2   20.00    4.40
  16   7  -2  822.32   28.70
 -16  -7   2  834.42   22.90
  15   7  -2   26.00    7.00
 -15  -7   2   14.30    3.70
  14   7  -2   17.10    5.50
 -14  -7   2   14.70    3.40
  13   7  -2   65.29    9.10
 -13  -7   2   53.39    4.30
  12   7  -2 1161.68   34.00
 -12  -7   2 1235.28   27.50
  11   7  -2   41.00    7.20
  10   7  -2  807.42   25.10
 -10  -7   2  783.22   17.90
   9   7  -2  475.65   17.60
  -9  -7   2  465.55   10.50
   8   7  -2 1459.55   40.60
   7   7  -2  106.89    7.60
   6   7  -2  638.94   20.10
   5   7  -2    8.00    3.10
   4   7  -2  578.74   18.50
   3   7  -2   83.99    6.20
   2   7  -2  510.65   16.90
   1   7  -2    9.90    3.50
   0   7  -2 1663.63   40.50
  -1   7  -2  979.50   27.00
  -2   7  -2   26.40    4.50
  -3   7  -2  154.38    8.70
   3  -7   2  136.19    4.60
  -4   7  -2 1569.64   39.60
   4  -7   2 1575.64   33.80
  -5   7  -2   17.60    4.30
  -6   7  -2   28.20    5.30
  -7   7  -2 1009.80   29.50
  -8   7  -2 1255.87   35.20
  -9   7  -2  136.59    9.80
  20  -7   2  246.28   15.80
  21  -7   2   -4.40    5.80
  22  -7   2   41.00    9.60
  23  -7   2   13.40    7.40
  24  -7   2  340.57   20.00
  25  -7   2   20.00    8.90
  26  -7   2  212.98   17.10
  27  -7   2   44.90   10.60
  28  -7   2  276.67   19.20
  29  -7   2   -3.50    7.20
  30  -7   2  170.78   16.30
  31  -7   2   12.60    8.70
  32  -7   2   27.70   10.30
  33  -7   2   23.20   10.00
  37  -7   2   10.40   13.30
  38  -7   2    1.00    9.00
  39  -7   2    9.40    9.30
  39   6  -2   32.90   10.20
  38   6  -2   18.70   11.00
 -38  -6   2   50.89   11.70
  37   6  -2  117.09   17.70
 -37  -6   2  139.89   17.30
  36   6  -2   11.10   10.20
 -36  -6   2   10.70    8.40
  35   6  -2   68.49   15.60
 -35  -6   2   59.79   12.00
  34   6  -2    8.70   10.60
 -34  -6   2    1.20    7.40
 -33  -6   2  155.68   15.80
  32   6  -2   -9.90    8.90
 -32  -6   2   -9.10    6.10
  31   6  -2  113.09   26.80
 -31  -6   2  112.29   14.00
  30   6  -2   11.30    9.20
 -30  -6   2    3.70    7.60
  29   6  -2    8.80    8.90
 -29  -6   2    9.70    7.30
  28   6  -2   -0.10    8.10
 -28  -6   2   15.20    7.20
  27   6  -2   32.80   11.70
 -27  -6   2   47.90    9.60
  26   6  -2    7.70    8.10
 -26  -6   2   -2.60    5.30
  25   6  -2  120.49   15.60
 -25  -6   2  141.89   11.80
  24   6  -2  120.59   15.80
 -24  -6   2  121.59   10.90
  23   6  -2  200.18   16.30
 -23  -6   2  203.68   12.60
  22   6  -2    1.10    5.80
 -22  -6   2    5.00    4.90
 -21  -6   2  329.87   14.80
  20   6  -2    4.20    6.00
 -20  -6   2    3.20    3.90
  19   6  -2   25.30    6.70
 -19  -6   2   20.30    5.10
  18   6  -2   41.30    8.30
 -18  -6   2   45.40    6.50
  17   6  -2  850.31   29.20
 -17  -6   2  876.61   24.30
  16   6  -2   87.09    9.20
 -16  -6   2  102.09    6.90
  15   6  -2  779.52   26.50
 -15  -6   2  821.12   21.80
  14   6  -2   56.89    8.20
 -14  -6   2   62.39    5.10
  13   6  -2  481.85   18.70
 -13  -6   2  514.15   14.40
  12   6  -2    1.70    3.20
 -12  -6   2   -0.20    1.60
  11   6  -2 1737.03   43.60
 -11  -6   2 1732.53   37.30
 -10  -6   2  292.17    8.30
   9   6  -2  209.38   10.40
  -9  -6   2  199.38    5.70
   8   6  -2   99.19    7.10
   7   6  -2 3132.49   68.89
   6   6  -2  912.01   24.80
   5   6  -2 2188.28   49.70
   4   6  -2  152.28    7.80
   3   6  -2   57.89    5.00
   2   6  -2  175.98    8.30
   1   6  -2  960.10   25.20
   0   6  -2    4.30    2.20
  -1   6  -2    4.20    2.40
  -2   6  -2  311.87   11.90
  -3   6  -2 1193.18   30.10
   3  -6   2 1145.69   24.50
  -4   6  -2  638.34   19.50
  -5   6  -2  545.35   17.90
  -6   6  -2    9.10    3.70
  -7   6  -2  351.06   14.30
  -8   6  -2   84.79    8.40
  -9   6  -2 1210.68   33.50
 -15   6  -2  821.82   21.80
 -17   6  -2   73.09    5.80
 -18   6  -2   27.70    5.00
 -19   6  -2  668.33   20.80
  19  -6   2  697.83   25.60
 -20   6  -2   31.80    5.20
  20  -6   2   31.90    8.40
 -21   6  -2  214.58   11.20
  21  -6   2  179.88   15.40
 -22   6  -2   27.10    6.70
  22  -6   2   47.30    9.70
 -23   6  -2  221.28   12.50
  23  -6   2  247.48   16.00
 -24   6  -2   -4.80    4.70
  24  -6   2   -9.00    5.10
 -25   6  -2  461.35   25.50
  25  -6   2  507.95   23.90
  26  -6   2   58.99   10.90
  27  -6   2   75.29   11.80
  28  -6   2   11.70    7.90
  29  -6   2  381.76   21.30
  30  -6   2   19.10    8.60
  31  -6   2  108.79   14.00
  32  -6   2   -9.50    8.30
  36  -6   2   -1.10    7.50
  37  -6   2   15.90   10.10
  38  -6   2    4.80    8.00
  39  -6   2   55.69   13.20
  40   5  -2   24.80   10.20
 -40  -5   2   20.00    9.40
  39   5  -2   18.70   11.90
 -39  -5   2   39.90   17.50
  38   5  -2   75.69   16.00
  37   5  -2   -0.60    9.90
 -37  -5   2   16.90    9.70
  36   5  -2  148.39   20.90
 -36  -5   2  121.79   16.60
  35   5  -2   29.20   11.90
 -35  -5   2    7.10    8.60
  34   5  -2   18.40   16.40
 -34  -5   2    4.20    8.00
  33   5  -2   -6.80    7.50
 -33  -5   2   12.80    8.10
  32   5  -2  164.68   21.30
 -32  -5   2  172.48   15.90
  31   5  -2  -15.70    7.70
  30   5  -2   22.50   11.60
 -30  -5   2   28.50    8.70
  29   5  -2   54.69   12.60
 -29  -5   2   62.89   10.80
  28   5  -2  209.88   18.70
 -28  -5   2  196.88   15.20
  27   5  -2   40.30   11.30
 -27  -5   2   37.20    8.50
  26   5  -2  267.17   19.60
 -26  -5   2  276.17   16.10
  25   5  -2    9.40    7.70
 -25  -5   2   13.80    5.90
  24   5  -2   21.90    8.80
 -24  -5   2   29.20    7.00
  23   5  -2   -1.00    5.90
 -23  -5   2    3.30    4.50
  22   5  -2  533.25   24.90
 -22  -5   2  535.65   20.30
  21   5  -2  101.59   11.30
 -21  -5   2   89.09    8.30
  20   5  -2  176.38   13.30
 -20  -5   2  166.98   10.40
  19   5  -2   54.19    9.40
 -19  -5   2   30.00    5.60
  18   5  -2  477.35   20.50
 -18  -5   2  487.95   17.00
  17   5  -2  108.29    9.90
 -17  -5   2  113.39    7.50
  16   5  -2  523.15   20.60
 -16  -5   2  560.44   17.20
  15   5  -2   31.40    6.20
 -15  -5   2   34.10    4.80
  14   5  -2   94.39    8.30
 -14  -5   2   94.39    5.80
  13   5  -2   30.80    6.00
 -13  -5   2   23.00    3.70
  12   5  -2 2599.94   60.09
 -12  -5   2 2591.44   54.69
  11   5  -2    8.70    3.70
 -11  -5   2    4.40    1.80
  10   5  -2  789.62   23.10
 -10  -5   2  798.32   18.40
   9   5  -2   47.30    5.20
  -9  -5   2   43.00    2.60
   8   5  -2    7.30    2.90
  -8  -5   2    9.50    1.20
   7   5  -2  205.38    9.10
   6   5  -2  255.97   10.10
   5   5  -2   25.90    3.60
   4   5  -2   23.90    3.50
   3   5  -2   10.50    2.70
   2   5  -2 1197.58   28.70
   1   5  -2  296.97   10.40
   0   5  -2  265.47    9.80
  -1   5  -2  259.27    9.80
  -2   5  -2 2622.14   57.09
  -3   5  -2  149.99    7.40
   3  -5   2  157.88    5.60
  -4   5  -2 3731.73   79.39
  -5   5  -2  411.56   14.20
  -7   5  -2  183.98    9.40
 -12   5  -2   36.90    3.70
 -13   5  -2    4.20    2.40
 -14   5  -2 2420.96   53.19
 -15   5  -2   59.69    5.30
 -16   5  -2    2.10    2.80
 -17   5  -2  133.89    8.30
 -18   5  -2  241.28   10.90
  18  -5   2  230.28   13.40
 -19   5  -2   60.39    7.10
  19  -5   2   57.39    9.10
 -20   5  -2  192.38   11.40
  20  -5   2  182.08   12.70
 -21   5  -2   14.50    5.00
  21  -5   2    6.10    5.90
 -22   5  -2   28.60    5.90
 -23   5  -2   33.90    6.80
  23  -5   2   31.70    8.80
 -24   5  -2  117.89    9.90
  24  -5   2  112.79   13.40
 -25   5  -2    9.20    5.40
  25  -5   2    1.90    6.90
 -26   5  -2  108.39   10.50
  26  -5   2  134.89   13.40
 -27   5  -2  107.79   10.70
  27  -5   2  109.39   13.80
 -28   5  -2   86.79   10.50
  28  -5   2   87.19   12.10
 -29   5  -2  -17.60    6.10
  29  -5   2   24.50    9.00
  30  -5   2  319.97   18.70
  31  -5   2   35.50    9.20
  35  -5   2   -5.10    6.70
  36  -5   2   35.20   11.10
  37  -5   2    6.80    8.80
  38  -5   2   98.49   18.20
  39  -5   2  -15.30   11.20
  40   4  -2   45.50   11.70
 -40  -4   2    9.50    8.50
  39   4  -2    4.40   11.90
 -39  -4   2    1.00   12.40
 -38  -4   2   13.70   11.40
  37   4  -2  141.09   21.80
 -37  -4   2  109.49   16.50
  36   4  -2    7.70   10.30
 -36  -4   2   23.20   10.40
  35   4  -2   18.30   11.50
 -35  -4   2   24.70    9.40
  34   4  -2   32.60   12.70
 -34  -4   2   40.70   10.00
  33   4  -2  112.89   18.40
 -33  -4   2  136.89   16.20
  32   4  -2  -10.10    7.00
 -32  -4   2    2.70    6.90
  31   4  -2  217.38   20.40
 -31  -4   2  232.78   17.50
  30   4  -2   20.70   10.20
 -30  -4   2   22.80    9.10
  29   4  -2    4.80    7.70
 -29  -4   2   -0.10    5.80
  28   4  -2   80.99   14.90
 -28  -4   2   64.39   10.70
  27   4  -2  155.48   16.30
 -27  -4   2  163.78   13.20
  26   4  -2    8.30    7.50
 -26  -4   2    2.40    5.60
  25   4  -2  650.53   28.90
 -25  -4   2  645.74   24.70
  24   4  -2   32.80    9.50
 -24  -4   2   24.60    6.60
  23   4  -2   63.79   11.50
 -23  -4   2   50.99    7.90
  22   4  -2   19.20    7.20
 -22  -4   2   15.30    5.20
  21   4  -2  532.85   23.10
  20   4  -2  143.79   11.90
 -20  -4   2  152.18    9.70
  19   4  -2   38.30    7.40
 -19  -4   2   32.10    5.70
  18   4  -2   41.00    7.20
 -18  -4   2   48.10    6.50
  17   4  -2  703.73   24.50
 -17  -4   2  740.73   21.60
  16   4  -2    1.60    3.90
 -16  -4   2    6.20    3.00
  15   4  -2 1522.05   40.30
 -15  -4   2 1556.84   36.50
  14   4  -2  114.69    8.70
 -14  -4   2  118.39    6.60
  13   4  -2 1516.05   38.80
 -13  -4   2 1536.15   34.90
  12   4  -2   28.10    4.80
 -12  -4   2   22.80    3.70
  11   4  -2 1733.43   42.20
 -11  -4   2 1788.92   38.30
  10   4  -2   10.80    3.40
 -10  -4   2   10.30    2.10
   9   4  -2   12.20    3.40
  -9  -4   2   10.60    1.70
   8   4  -2  255.67   10.00
  -8  -4   2  256.57    6.90
   7   4  -2  218.98    8.80
   6   4  -2  183.98    7.80
   5   4  -2    2.30    1.70
   4   4  -2 2233.68   48.20
   3   4  -2  462.05   14.10
   2   4  -2  415.86   12.00
   1   4  -2 1046.30   24.60
   0   4  -2 1183.98   27.40
  -2   4  -2  391.46   12.00
  -3   4  -2 6194.68  125.39
  -4   4  -2   22.40    3.70
  -5   4  -2 4920.51  101.89
  -6   4  -2   58.39    4.90
 -10   4  -2   20.60    3.00
 -11   4  -2 1165.18   28.20
 -12   4  -2  400.96   12.60
 -13   4  -2  257.67    9.80
 -14   4  -2  473.75   15.00
 -15   4  -2  180.28    8.70
 -16   4  -2   50.69    5.90
  16  -4   2   57.49    7.80
 -17   4  -2   91.89    7.00
  17  -4   2   88.49    8.40
 -18   4  -2   27.90    5.70
  18  -4   2   23.10    5.80
 -19   4  -2  552.24   18.90
  19  -4   2  557.64   21.30
 -20   4  -2  173.58   10.40
  20  -4   2  178.88   12.00
 -21   4  -2  155.08   10.10
  21  -4   2  118.99   11.10
 -22   4  -2  178.38   11.10
  22  -4   2  168.48   12.90
 -23   4  -2  431.76   17.90
  23  -4   2  425.36   19.80
 -24   4  -2    9.30    5.10
  24  -4   2    7.00    5.90
 -25   4  -2  978.20   31.00
  25  -4   2  994.00   33.20
 -26   4  -2   46.80    8.10
  26  -4   2   43.20   12.20
  27  -4   2   42.70    8.60
 -28   4  -2   -3.80    5.40
  28  -4   2    8.80    6.90
 -29   4  -2  113.19   12.50
  29  -4   2  178.68   14.30
 -30   4  -2   10.50    6.70
  30  -4   2   -1.60    7.30
 -31   4  -2    3.30    6.80
 -32   4  -2   -1.00    8.80
  34  -4   2   37.70   11.80
  35  -4   2  117.49   18.30
  36  -4   2    6.80   10.60
  37  -4   2   13.40    8.90
  38  -4   2   27.20   15.60
  39  -4   2   29.70   13.30
  40  -4   2    9.80    9.60
  40   3  -2   15.80   10.10
 -40  -3   2  -16.20    8.00
  39   3  -2   33.20   12.60
 -39  -3   2   39.90   13.10
  38   3  -2   31.70   12.30
 -38  -3   2   51.09   12.80
  37   3  -2   -1.70    9.30
 -37  -3   2   11.30    8.50
  36   3  -2  163.18   21.50
 -36  -3   2  162.78   18.10
  35   3  -2   78.09   17.90
 -35  -3   2   35.50   13.10
  34   3  -2   16.70   10.20
 -34  -3   2   21.80    8.70
  33   3  -2   41.00   12.80
 -33  -3   2   37.50   10.00
  32   3  -2  194.28   39.10
  31   3  -2   -3.60    8.20
 -31  -3   2   27.90    9.00
  30   3  -2  132.99   18.40
 -30  -3   2  139.19   13.80
  29   3  -2   61.59   13.80
 -29  -3   2   33.90    9.30
  28   3  -2  303.87   21.30
 -28  -3   2  314.27   18.20
  27   3  -2   17.10    7.80
 -27  -3   2    6.90    6.50
  26   3  -2  261.37   18.80
 -26  -3   2  244.48   15.30
  25   3  -2  174.78   15.60
 -25  -3   2  220.98   14.00
  24   3  -2   26.90    8.90
 -24  -3   2   35.10    7.40
  23   3  -2  405.26   20.70
 -23  -3   2  389.66   17.40
  22   3  -2  206.28   14.60
 -22  -3   2  242.88   13.10
  21   3  -2  265.77   15.40
 -21  -3   2  272.97   13.40
  20   3  -2  162.98   11.90
 -20  -3   2  165.38   10.20
  19   3  -2  396.96   17.50
 -19  -3   2  381.96   15.20
  18   3  -2   40.00    7.10
 -18  -3   2   50.19    6.40
  17   3  -2   34.90    6.40
 -17  -3   2   39.60    5.60
  16   3  -2  165.18   10.20
 -16  -3   2  168.18    8.60
  15   3  -2   88.19    7.60
 -15  -3   2   84.19    6.00
  14   3  -2  701.93   21.40
 -14  -3   2  662.83   18.80
  13   3  -2    2.10    2.90
 -13  -3   2    1.20    2.10
  12   3  -2 3072.39   67.89
 -12  -3   2 3140.69   68.69
  11   3  -2  150.08    8.00
 -11  -3   2  156.08    6.30
  10   3  -2 1462.15   34.70
 -10  -3   2 1451.85   31.90
   9   3  -2 1419.96   33.60
  -9  -3   2 1437.36   30.80
   8   3  -2   11.90    3.00
  -8  -3   2   12.60    1.90
   7   3  -2  222.88    8.40
  -7  -3   2  220.78    6.00
  -6  -3   2 1640.74   32.90
   5   3  -2 2619.84   54.89
   4   3  -2   25.90    2.60
   3   3  -2 6790.92  134.79
   2   3  -2  858.01   20.60
   0   3  -2 2978.10   61.99
  -1   3  -2 1871.71   39.80
  -2   3  -2 1633.64   35.50
  -5   3  -2  342.47   11.30
  -8   3  -2  267.97    8.40
  -9   3  -2  186.48    7.00
 -10   3  -2 1850.91   40.50
 -11   3  -2  177.48    7.50
 -12   3  -2  473.25   14.40
 -13   3  -2   73.19    9.00
  14  -3   2 2043.40   48.60
 -15   3  -2  456.55   16.30
  15  -3   2  455.15   16.90
 -16   3  -2  370.36   13.70
  16  -3   2  377.96   15.40
 -17   3  -2  357.86   13.70
  17  -3   2  345.57   15.10
 -18   3  -2   59.69    7.10
  18  -3   2   50.89    7.70
 -19   3  -2    2.20    3.30
  19  -3   2   -8.00    5.00
 -20   3  -2   92.29    8.20
  20  -3   2   93.19    9.20
 -21   3  -2  495.35   18.30
  21  -3   2  433.86   19.00
 -22   3  -2    9.20    4.50
  22  -3   2   -0.10    4.80
 -23   3  -2  142.49   10.50
  23  -3   2  132.29   11.30
 -24   3  -2  197.68   12.60
  24  -3   2  185.08   13.00
 -25   3  -2   29.90    6.90
  25  -3   2   26.30    7.20
 -26   3  -2  356.86   23.00
  26  -3   2  338.17   17.80
 -27   3  -2  244.58   15.20
  27  -3   2  289.37   16.70
 -28   3  -2  243.38   15.40
  28  -3   2  253.47   15.70
 -29   3  -2    8.10    6.10
  29  -3   2    1.70    8.00
 -30   3  -2  117.49   13.10
 -31   3  -2   73.89   10.90
 -33   3  -2   36.30   10.10
  33  -3   2   39.60   11.80
 -34   3  -2   61.89   10.50
  35  -3   2   -3.80    8.90
  36  -3   2    6.00    9.60
  37  -3   2   14.50   11.00
  38  -3   2   13.80   12.50
  39  -3   2   -2.70    8.60
  40  -3   2  110.79   17.00
  40   2  -2   19.20   10.60
 -40  -2   2   -5.80    8.20
  39   2  -2   14.50   10.80
 -39  -2   2   11.60    9.50
  38   2  -2   50.49   14.40
 -38  -2   2  102.89   14.50
  37   2  -2   89.89   17.20
 -37  -2   2   79.29   12.80
 -36  -2   2    2.70    8.10
  35   2  -2   48.70   14.20
 -35  -2   2   52.69   11.00
  34   2  -2   58.39   14.30
 -34  -2   2   50.89   10.30
  33   2  -2   72.99   15.90
 -33  -2   2   60.79   11.20
  32   2  -2   43.40   13.80
 -32  -2   2   29.10    9.10
  31   2  -2   13.50    9.10
 -31  -2   2   25.30    8.30
  30   2  -2   50.59   11.90
 -30  -2   2   57.99   10.90
  29   2  -2    2.90    7.20
 -29  -2   2   -2.60    5.70
  28   2  -2  128.79   16.40
 -28  -2   2  127.39   12.80
  27   2  -2    7.30    7.20
 -27  -2   2   -0.30    5.40
  26   2  -2  132.89   14.30
 -26  -2   2  150.18   12.20
  25   2  -2   20.70    8.20
 -25  -2   2   24.40    7.20
  24   2  -2  655.13   26.90
 -24  -2   2  684.53   24.70
  23   2  -2  260.37   21.10
 -23  -2   2  255.97   14.00
  22   2  -2  177.08   13.00
 -22  -2   2  167.08   15.90
  21   2  -2   95.89    9.70
 -21  -2   2  110.49    8.90
  20   2  -2  646.74   23.60
 -20  -2   2  667.33   21.80
  19   2  -2   28.00    6.10
 -19  -2   2   22.80    5.10
  18   2  -2  353.26   15.30
 -18  -2   2  344.47   13.80
  17   2  -2  802.52   24.40
 -17  -2   2  780.52   22.80
 -16  -2   2   32.50    4.70
 -15  -2   2    3.40    2.50
 -14  -2   2 2414.46   53.09
 -13  -2   2  397.46   12.70
 -12  -2   2  235.18    8.70
 -11  -2   2 2015.80   43.60
 -10  -2   2 1654.93   36.00
   9   2  -2  266.27    9.10
  -9  -2   2  247.58    7.90
   8   2  -2  239.18    8.30
  -8  -2   2  240.78    7.20
  -7  -2   2 1446.96   30.40
   6   2  -2  528.45   13.70
  -6  -2   2  541.35   12.20
   5   2  -2  182.58    6.20
  -5  -2   2  168.68    4.50
  -3   2  -2   26.40    2.80
  -7   2  -2  289.47    8.50
  -8   2  -2    2.50    1.40
  -9   2  -2   45.60    3.50
 -10   2  -2   89.89    5.00
 -11   2  -2  309.97   10.40
  11  -2   2  313.57   11.60
 -12   2  -2 1722.03   39.40
  12  -2   2 1760.32   41.00
 -13   2  -2 1030.90   26.20
  13  -2   2 1056.49   27.80
 -14   2  -2   87.39    5.90
  14  -2   2   87.09    6.90
 -15   2  -2  856.21   24.80
  15  -2   2  904.91   27.80
 -16   2  -2 1276.47   32.30
  16  -2   2 1255.77   33.50
 -17   2  -2    3.50    3.30
  17  -2   2   -3.50    3.60
 -18   2  -2  800.22   24.00
  18  -2   2  832.72   25.40
 -19   2  -2   56.79    6.90
  19  -2   2   58.69    7.90
 -20   2  -2  243.88   12.70
  20  -2   2  261.57   13.40
 -21   2  -2    0.30    6.30
  21  -2   2    3.10    4.40
 -22   2  -2  353.76   15.70
  22  -2   2  331.07   16.00
 -23   2  -2   31.30    6.80
  23  -2   2   32.60    6.80
 -24   2  -2   41.30    7.30
  24  -2   2   35.90    8.10
 -25   2  -2   78.59   15.70
  25  -2   2   56.39    8.10
 -26   2  -2  594.94   23.40
  26  -2   2  563.54   22.30
 -27   2  -2   43.20    8.40
  27  -2   2   35.40    7.70
 -28   2  -2  145.69   12.40
  28  -2   2  140.49   17.20
 -29   2  -2  316.27   17.90
 -30   2  -2    4.60    6.30
 -31   2  -2    8.70    6.30
  31  -2   2   14.40    7.70
 -32   2  -2   59.19   10.70
  32  -2   2   43.60   10.60
 -33   2  -2    9.00    8.00
  33  -2   2   13.20   10.00
 -34   2  -2   -0.20    7.10
  34  -2   2   11.10    8.60
 -35   2  -2   17.40    9.20
  35  -2   2   19.90   11.20
 -36   2  -2  161.28   15.50
  36  -2   2  124.09   19.50
  37  -2   2    6.00   10.70
  38  -2   2   48.00   14.40
  39  -2   2   63.79   15.10
  40  -2   2    7.20   10.20
  40   1  -2   18.70   10.00
 -40  -1   2   -9.00    8.80
  39   1  -2  115.79   19.20
 -39  -1   2  122.39   20.60
  38   1  -2    5.80    9.50
 -38  -1   2   41.50   10.10
  37   1  -2   -7.00    8.60
 -37  -1   2    4.30    7.90
  36   1  -2   25.00   11.70
 -36  -1   2   43.90    9.80
  35   1  -2  145.09   20.30
 -35  -1   2  144.39   17.00
  34   1  -2   24.90   11.90
 -34  -1   2    5.70    7.80
  33   1  -2  121.29   18.80
 -33  -1   2  106.29   14.50
  32   1  -2   24.20   11.30
 -32  -1   2   34.70   10.50
  31   1  -2   51.59   12.60
 -31  -1   2   50.29   10.30
  30   1  -2    9.20    8.60
 -30  -1   2    6.10    6.40
  29   1  -2  382.76   23.30
 -29  -1   2  379.26   20.40
  28   1  -2    6.40    6.90
 -28  -1   2    9.50    6.30
  27   1  -2   41.00    9.90
 -27  -1   2   40.80    8.90
  26   1  -2  117.39   13.10
 -26  -1   2  116.19   11.20
  25   1  -2  312.27   18.30
 -25  -1   2  349.67   17.10
  24   1  -2   13.60    5.80
 -24  -1   2    8.50    5.40
 -23  -1   2  745.13   25.50
 -22  -1   2   49.40    7.30
 -21  -1   2  179.88   11.00
  20   1  -2   11.30    4.00
 -20  -1   2   19.00    5.20
  19   1  -2  980.70   26.00
 -19  -1   2 1017.20   28.30
  18   1  -2   78.69    5.80
 -18  -1   2   69.19    6.50
  17   1  -2   45.90    5.10
 -17  -1   2   33.20    5.50
  16   1  -2   56.49    4.60
 -16  -1   2   60.49    5.60
  15   1  -2   75.29    5.10
 -15  -1   2   73.99    5.90
  14   1  -2   86.89    5.60
 -14  -1   2   78.09    5.70
 -13  -1   2 1412.26   35.00
 -12  -1   2  284.77    9.90
 -11  -1   2   52.09    3.90
 -10  -1   2  371.86   11.00
  -9  -1   2 1691.33   36.40
  -8  -1   2  173.58    6.10
  -7  -1   2 2388.16   49.00
  -6  -1   2 1135.79   24.30
  -5  -1   2 5223.98  102.79
  -6   1  -2  696.43   16.10
   6  -1   2  677.23   16.80
  -7   1  -2 2431.46   50.59
   7  -1   2 2452.35   54.29
  -8   1  -2 2029.70   43.00
   8  -1   2 2023.90   44.00
  -9   1  -2  222.98    7.90
   9  -1   2  231.38    8.60
 -10   1  -2   68.89    4.40
  10  -1   2   71.59    5.00
 -11   1  -2 3043.60   64.39
  11  -1   2 3069.59   65.49
 -12   1  -2   41.40    4.00
  12  -1   2   45.20    5.30
 -13   1  -2  589.54   17.30
  13  -1   2  621.74   18.40
 -14   1  -2   67.69    5.60
  14  -1   2   70.99    6.40
 -15   1  -2  453.65   15.00
  15  -1   2  430.86   15.90
 -16   1  -2  221.58   10.30
  16  -1   2  214.38   10.80
 -17   1  -2 1430.96   36.10
  17  -1   2 1416.36   36.60
 -18   1  -2   20.60    4.90
  18  -1   2   33.30    6.10
 -19   1  -2   36.50    6.40
 -20   1  -2   41.60    6.50
  20  -1   2   44.20    7.00
 -21   1  -2  573.54   20.40
  21  -1   2  541.15   20.00
 -22   1  -2   12.70    4.80
  22  -1   2    8.50    4.70
 -23   1  -2  234.58   13.50
  23  -1   2  245.68   13.10
  24  -1   2   31.40    6.90
 -25   1  -2    8.20    6.70
  25  -1   2    4.40    5.30
 -26   1  -2    5.00    5.20
  26  -1   2    0.70    5.80
 -27   1  -2  281.17   16.50
 -28   1  -2   29.40    8.50
 -29   1  -2   33.40    8.30
  29  -1   2   27.90    9.30
 -30   1  -2   10.40    7.10
  30  -1   2    5.00    7.30
 -31   1  -2   95.99   13.20
  31  -1   2   71.59   13.40
 -32   1  -2   32.80    9.70
  32  -1   2   46.50   14.90
  33  -1   2  129.89   19.40
 -34   1  -2   28.40    9.00
  34  -1   2   22.20   10.50
 -35   1  -2    1.40    7.90
  35  -1   2   14.50   11.00
 -36   1  -2   68.69   11.90
  36  -1   2   51.29   15.10
 -37   1  -2  208.58   17.20
  37  -1   2  219.18   22.70
  38  -1   2   16.50   12.00
  39  -1   2   39.20   13.50
  40  -1   2   33.30   12.40
  41   0  -2   19.20   10.70
  40   0  -2  144.89   20.30
 -40   0   2  121.09   15.90
  39   0  -2   16.00   13.40
  38   0  -2    0.80    9.70
 -38   0   2   18.70   10.70
 -37   0   2   -0.20    8.60
  36   0  -2  133.29   21.10
 -36   0   2  140.99   16.10
  35   0  -2    3.40    9.70
 -35   0   2    3.50    7.10
  34   0  -2  209.68   20.60
 -34   0   2  216.28   17.20
  33   0  -2   -8.50    7.50
  32   0  -2   15.50    9.60
 -32   0   2   10.00    7.80
  31   0  -2    0.60    7.70
 -31   0   2    6.40    6.40
  30   0  -2   87.09   14.80
 -30   0   2   73.09   11.60
  29   0  -2   -8.70    6.50
 -29   0   2   -1.70    6.10
  28   0  -2  250.87   17.90
 -28   0   2  271.47   16.70
  27   0  -2   -1.70    5.10
 -27   0   2    3.20    5.20
 -26   0   2   21.20    7.00
 -25   0   2   14.90    5.80
 -24   0   2 1065.59   32.70
  23   0  -2    7.40    4.20
 -23   0   2    0.60    4.10
  22   0  -2  289.87   12.80
 -22   0   2  308.57   14.70
  21   0  -2    7.70    3.80
 -21   0   2    0.80    3.50
  20   0  -2  404.06   14.60
 -20   0   2  362.16   15.40
  19   0  -2    1.30    2.90
 -19   0   2   -6.00    2.60
  18   0  -2  163.08    8.70
 -18   0   2  138.89    8.90
  17   0  -2    3.00    2.60
 -17   0   2    1.40    2.80
  16   0  -2  314.97   11.90
 -16   0   2  282.87   11.70
  15   0  -2    2.40    2.40
 -15   0   2   -0.50    2.20
  14   0  -2  384.66   13.00
 -14   0   2  378.96   12.90
  13   0  -2   -1.90    1.90
 -13   0   2   -1.60    1.60
 -12   0   2    5.40    2.00
  11   0  -2    4.50    2.00
 -11   0   2   -0.50    1.60
  10   0  -2 2391.16   51.79
 -10   0   2 2444.56   51.29
  -9   0   2    0.30    1.20
  -8   0   2 1755.02   37.40
  -7   0   2    0.10    1.10
  -6   0   2   13.10    1.90
  -5   0   2    1.30    1.00
  -5   0  -2    0.60    0.90
  -6   0  -2  109.79    4.30
   6   0   2  105.79    4.60
  -7   0  -2    0.30    1.10
   7   0   2    0.10    1.40
  -8   0  -2 4830.42   94.69
   8   0   2 4568.64   95.09
  -9   0  -2    4.70    1.60
   9   0   2    0.40    1.80
 -10   0  -2  177.68    7.00
  10   0   2  162.48    7.20
 -11   0  -2    0.50    1.60
  11   0   2    2.70    1.80
 -12   0  -2 2226.08   48.60
  12   0   2 2195.08   49.00
 -13   0  -2   -2.60    1.80
 -14   0  -2  107.29    6.70
  14   0   2  116.09    7.00
 -15   0  -2    4.10    3.10
  15   0   2    4.00    3.40
 -16   0  -2 1346.37   33.70
  16   0   2 1330.57   33.60
 -17   0  -2    1.90    3.10
  17   0   2    2.50    3.10
 -18   0  -2  835.42   24.40
  18   0   2  793.82   23.70
 -19   0  -2   -3.00    3.20
  19   0   2    2.20    3.60
 -20   0  -2  229.68   12.00
  20   0   2  245.68   11.70
 -21   0  -2   -2.50    3.30
  21   0   2    5.70    3.50
 -22   0  -2  774.82   25.40
  22   0   2  729.63   23.40
 -23   0  -2    5.10    4.70
  23   0   2    7.80    4.40
 -24   0  -2   24.90    6.40
  24   0   2   18.40    5.40
 -25   0  -2   -6.40    4.10
 -26   0  -2  382.26   18.80
 -27   0  -2   -0.80    4.70
  27   0   2    1.80    6.00
 -28   0  -2  211.28   15.70
  28   0   2  163.98   16.00
 -29   0  -2    2.00    6.00
  29   0   2   -0.90    5.90
 -30   0  -2  210.18   15.80
  30   0   2  197.18   18.60
 -31   0  -2    6.00    6.90
  31   0   2    3.10    7.60
 -32   0  -2   22.90    9.00
  32   0   2   39.20   14.10
 -33   0  -2   19.30   14.90
  33   0   2    0.70    9.80
 -34   0  -2   16.00    9.20
  34   0   2   36.80   12.80
 -35   0  -2    1.00    8.90
  35   0   2   -4.20    8.90
 -36   0  -2  101.69   13.90
  36   0   2   83.39   17.00
 -37   0  -2   -6.90    7.80
  37   0   2    2.10   10.60
 -38   0  -2   84.69   20.30
  38   0   2   87.19   17.00
 -39   0  -2   18.50   10.80
  39   0   2   -6.70    8.40
  40   0   2   23.60   10.80
  40  -1  -2    4.90   10.00
  39  -1  -2  119.89   20.70
  38  -1  -2   44.30   14.50
  37  -1  -2   18.90   10.50
 -37   1   2   -8.80    7.80
  36  -1  -2   27.30   12.00
 -36   1   2   26.30    9.10
  35  -1  -2  120.89   18.80
 -35   1   2  138.49   15.90
  34  -1  -2   12.30    9.90
 -34   1   2    3.70    7.90
  33  -1  -2  102.29   15.70
 -33   1   2  139.89   19.40
  32  -1  -2   30.70   12.10
 -32   1   2   44.20    9.80
  31  -1  -2   77.29   13.60
 -31   1   2   74.19   11.60
  30  -1  -2   21.20    8.00
 -30   1   2    4.70    6.30
 -29   1   2  378.86   19.60
 -28   1   2    2.60    5.60
 -27   1   2   41.00   12.90
 -26   1   2  120.69   11.40
  25  -1  -2  342.37   15.90
 -25   1   2  324.07   16.60
  24  -1  -2   17.20    6.00
 -24   1   2   12.00    6.70
  23  -1  -2  745.43   24.30
 -23   1   2  734.33   25.10
  22  -1  -2   65.69    8.10
 -22   1   2   49.30    7.60
  21  -1  -2  190.48   10.90
 -21   1   2  177.18   11.00
  20  -1  -2   12.80    4.30
 -20   1   2   11.80    4.20
  19  -1  -2 1013.00   28.90
 -19   1   2 1038.70   28.90
  18  -1  -2   76.19    6.90
 -18   1   2   71.39    6.70
  17  -1  -2   46.20    6.30
 -17   1   2   35.80    5.60
  16  -1  -2   65.69    7.50
 -16   1   2   60.59    6.70
  15  -1  -2   79.79    6.70
 -15   1   2   87.99    6.20
 -13   1   2 1482.35   34.80
 -12   1   2  290.57   10.30
 -11   1   2   52.69    4.00
 -10   1   2  400.86   11.90
  -9   1   2 1811.62   39.20
  -8   1   2  182.18    6.60
  -6   1   2 1105.59   24.20
  -5   1   2 5377.56  106.39
  -4  -1  -2  388.36    9.30
  -5  -1  -2 1031.60   22.30
  -7  -1  -2 2385.66   49.30
  -8  -1  -2 2048.59   43.30
  -9  -1  -2  213.78    7.50
   9   1   2  220.68    8.00
 -10  -1  -2   79.79    4.60
 -11  -1  -2 3086.49   64.89
  11   1   2 3088.09   64.69
 -12  -1  -2   43.20    4.10
  12   1   2   43.90    3.90
 -13  -1  -2  614.64   18.50
  13   1   2  597.14   21.30
 -14  -1  -2   78.59    5.90
  14   1   2   89.49    6.50
 -15  -1  -2  465.75   15.20
  15   1   2  445.16   14.40
 -16  -1  -2  222.48   10.30
  16   1   2  218.68    9.60
 -17  -1  -2 1410.36   35.90
  17   1   2 1440.96   34.90
 -18  -1  -2   24.70    5.20
  18   1   2   28.20    4.30
 -19  -1  -2   42.30    6.50
  19   1   2   42.50    5.30
 -20  -1  -2   49.70    7.60
  20   1   2   62.29    5.60
 -21  -1  -2  551.54   20.20
  21   1   2  546.55   17.90
 -22  -1  -2    6.60    4.50
  22   1   2    6.00    4.20
 -23  -1  -2  228.48   13.70
  23   1   2  242.78   15.30
 -24  -1  -2   29.20    7.00
  24   1   2   26.40    7.90
 -25  -1  -2    2.90    5.30
  25   1   2    7.20    6.30
 -26  -1  -2   -1.70    4.80
  26   1   2    7.00    7.30
 -27  -1  -2  259.17   16.10
  27   1   2  285.37   19.70
 -28  -1  -2   32.60    8.30
  28   1   2   35.50   11.20
 -29  -1  -2   16.60    7.90
  29   1   2   11.10    8.60
  30   1   2   19.80    9.80
 -31  -1  -2   68.39   11.90
  31   1   2   89.29   15.80
 -32  -1  -2   41.20   10.10
  32   1   2   37.80   13.50
 -33  -1  -2  107.39   14.30
  33   1   2  151.88   22.20
 -34  -1  -2    5.30    7.60
  34   1   2   24.40   11.40
 -35  -1  -2   14.30    8.30
  35   1   2   16.80   12.30
 -36  -1  -2   37.70   10.70
  36   1   2   42.50   14.10
 -37  -1  -2  159.78   16.30
  37   1   2  202.88   22.30
  38   1   2   12.90   10.70
 -39  -1  -2   36.00   13.50
  39   1   2   28.30   11.90
 -40  -1  -2   16.40   10.40
  40   1   2   28.40   12.00
  40  -2  -2   -9.40    7.50
  39  -2  -2   -0.70    9.50
  37  -2  -2   72.39   15.10
 -37   2   2   58.39   13.60
  36  -2  -2   -2.90    9.70
 -36   2   2   -7.60    8.30
  35  -2  -2   30.50   11.90
 -35   2   2   53.89   10.60
  34  -2  -2   66.69   13.90
 -34   2   2   78.49   11.80
  33  -2  -2   46.40   11.90
 -33   2   2   24.40    8.90
  32  -2  -2   32.50   11.80
 -32   2   2   27.30    9.00
 -31   2   2   14.20    7.40
 -30   2   2   59.79   10.30
 -29   2   2   11.10    6.90
 -28   2   2  129.29   12.20
  27  -2  -2   44.00    9.40
 -27   2   2    2.70    5.40
  26  -2  -2  144.39   11.40
 -26   2   2  149.79   12.30
  25  -2  -2   17.70    5.20
 -25   2   2    7.30    5.10
  24  -2  -2  705.73   25.00
 -24   2   2  739.83   26.60
  23  -2  -2  277.27   14.30
 -23   2   2  258.07   15.60
  22  -2  -2  172.58   11.40
 -22   2   2  142.29   10.30
  21  -2  -2  102.89    9.10
 -21   2   2   99.49    8.80
  20  -2  -2  622.94   21.80
 -20   2   2  650.53   21.30
  19  -2  -2   33.40    6.40
 -19   2   2   24.30    5.00
  18  -2  -2  339.07   14.80
 -18   2   2  360.76   14.00
  17  -2  -2  939.01   34.30
 -17   2   2  755.42   23.20
  16  -2  -2   33.00    6.70
 -16   2   2   38.80    5.40
 -15   2   2    3.20    2.80
 -14   2   2 2429.06   53.79
 -13   2   2  375.06   12.50
 -12   2   2  243.98    9.30
 -11   2   2 2052.39   45.00
 -10   2   2 1764.22   38.90
  -9   2   2  259.07    8.70
  -8   2   2  253.17    8.20
  -7   2   2 1478.85   32.00
  -6   2   2  532.15   13.20
  -4   2   2 4521.25   91.19
   3  -2  -2 1720.03   35.60
   3   2   2   27.90    2.70
  -4  -2  -2 2165.48   43.10
   4   2   2 2115.99   45.20
  -5  -2  -2  219.68    6.20
   5   2   2  222.48    7.70
  -6  -2  -2 3051.89   61.09
   6   2   2 3005.80   63.09
  -7  -2  -2  288.97    8.30
   7   2   2  295.87    9.80
  -8  -2  -2    3.70    1.50
   8   2   2   -0.10    1.40
  -9  -2  -2   34.50    3.00
   9   2   2   33.20    3.60
 -10  -2  -2   78.29    4.50
  10   2   2   85.29    5.50
 -11  -2  -2  333.07   10.70
 -12  -2  -2 1705.93   39.80
 -13  -2  -2 1007.00   25.30
 -14  -2  -2   85.99    5.90
 -15  -2  -2  818.22   22.70
 -16  -2  -2 1193.88   30.70
 -17  -2  -2   -1.60    2.80
  17   2   2    5.50    3.40
 -18  -2  -2  757.22   23.00
  18   2   2  764.92   25.40
 -19  -2  -2   48.10    6.50
  19   2   2   43.20    6.60
 -20  -2  -2  262.17   12.80
  20   2   2  247.28   14.50
 -21  -2  -2    0.90    3.50
  21   2   2    3.40    4.30
  22   2   2  336.97   20.70
 -23  -2  -2   21.00    6.00
  23   2   2   23.70    8.00
 -24  -2  -2   46.20    8.50
  24   2   2   30.20    8.30
 -25  -2  -2   56.29    8.90
  25   2   2   63.09   12.50
 -26  -2  -2  576.54   23.50
  26   2   2  549.15   26.90
 -27  -2  -2   40.60    8.60
  27   2   2   31.50   10.30
 -28  -2  -2  150.48   13.60
  28   2   2  152.88   16.80
 -29  -2  -2  335.87   19.00
  29   2   2  316.57   22.80
 -30  -2  -2  -11.10    5.70
  30   2   2    7.50    9.80
 -31  -2  -2   38.50   10.10
  31   2   2   13.20    9.60
  32   2   2   69.99   15.60
 -33  -2  -2    0.60    7.60
  33   2   2   15.40   10.10
 -34  -2  -2   22.80    8.80
  34   2   2    6.80   10.60
 -35  -2  -2   18.20    9.70
  35   2   2   23.40   13.30
 -36  -2  -2  142.19   16.70
  36   2   2  169.28   22.70
 -37  -2  -2   16.50    9.60
  37   2   2   15.30   12.30
  38   2   2   39.50   13.10
 -39  -2  -2   18.90   12.40
  39   2   2   41.30   13.30
 -40  -2  -2   -3.40    8.50
  40   2   2   -4.70    8.70
  40  -3  -2   22.90    9.70
  39  -3  -2   42.20   13.00
  38  -3  -2   62.59   17.10
  37  -3  -2    6.40    9.60
  36  -3  -2  168.08   20.70
  35  -3  -2   60.39   14.60
 -35   3   2   59.19   11.30
  34  -3  -2   10.30    9.10
 -34   3   2   -3.10    7.60
  33  -3  -2   57.29   13.00
 -33   3   2   51.39   10.00
 -32   3   2  146.29   13.80
 -31   3   2   20.10    7.80
 -30   3   2  151.08   12.90
 -29   3   2   66.49   10.10
  28  -3  -2  277.97   16.10
 -28   3   2  300.47   16.80
  27  -3  -2   -2.50    5.10
 -27   3   2    5.20    5.30
  26  -3  -2  268.37   15.60
 -26   3   2  259.67   15.20
  25  -3  -2  192.18   13.50
 -25   3   2  222.08   13.70
  24  -3  -2   39.00    7.30
 -24   3   2   21.00    6.40
  23  -3  -2  409.46   18.30
 -23   3   2  388.76   17.20
  22  -3  -2  239.58   13.80
 -22   3   2  225.68   12.60
  21  -3  -2  259.17   14.10
 -21   3   2  273.57   13.30
  20  -3  -2  180.98   11.70
 -20   3   2  167.38   10.20
  19  -3  -2  417.96   17.50
 -18   3   2   41.30    6.50
 -17   3   2   31.30    5.10
 -16   3   2  163.48    8.80
 -15   3   2   72.89    6.00
 -14   3   2  695.73   19.70
 -13   3   2    4.00    2.60
 -12   3   2 3166.38   67.19
 -11   3   2  158.28    7.00
 -10   3   2 1460.75   33.00
  -9   3   2 1474.15   32.90
  -8   3   2    7.10    1.90
  -7   3   2  222.38    9.10
  -7   3   2  226.28    7.30
  -6   3   2 1818.72   41.00
  -4   3   2   33.70    4.10
   3  -3  -2 6751.02  132.89
   2  -3  -2  809.72   17.50
  -2   3   2  811.42   19.50
  -1   3   2  588.14   15.00
   0   3   2 2815.82   58.29
   1   3   2 1832.32   39.30
   2   3   2 1677.23   36.60
   3   3   2  120.69    5.50
  -4  -3  -2 5444.96  107.09
   4   3   2 5494.15  111.99
  -5  -3  -2  314.87    8.50
   5   3   2  326.47   10.50
  -6  -3  -2  135.89    4.60
  -7  -3  -2   89.49    3.90
   7   3   2   98.19    5.80
  -8  -3  -2  266.47    8.10
   8   3   2  285.87   10.60
  -9  -3  -2  203.68    7.10
   9   3   2  204.88    9.20
 -10  -3  -2 1827.82   39.00
  10   3   2 1742.73   41.90
 -11  -3  -2  172.88    7.20
  11   3   2  170.88    9.00
 -12  -3  -2  460.35   13.70
  12   3   2  448.86   17.80
 -13  -3  -2   58.99    4.80
  13   3   2   71.49    6.40
 -14  -3  -2 1943.41   44.70
  14   3   2 1999.30   48.30
 -15  -3  -2  451.15   14.80
  15   3   2  428.16   17.10
 -16  -3  -2  355.66   13.50
  16   3   2  377.76   16.20
 -17  -3  -2  362.96   13.80
  17   3   2  336.47   15.90
 -18  -3  -2   45.90    6.40
  18   3   2   49.90    8.40
 -19  -3  -2   -1.80    3.00
  19   3   2   -0.70    3.70
 -20  -3  -2  108.59    8.70
  20   3   2  109.79   10.80
 -21  -3  -2  413.46   17.30
  21   3   2  449.06   21.00
 -22  -3  -2    3.80    4.80
  22   3   2    5.60    5.80
 -23  -3  -2  134.59   10.80
  23   3   2  133.69   13.60
 -24  -3  -2  206.68   13.60
  24   3   2  199.58   16.20
 -25  -3  -2   22.80    7.10
  25   3   2   26.60    9.40
 -26  -3  -2  289.57   16.70
  26   3   2  279.27   20.60
 -27  -3  -2  247.28   16.10
  27   3   2  232.88   19.20
 -28  -3  -2  204.88   15.50
  28   3   2  258.27   20.80
 -29  -3  -2   16.60    6.80
  29   3   2   -4.00    6.80
 -30  -3  -2  131.09   15.00
  30   3   2  144.09   21.00
 -31  -3  -2   78.39   12.70
  31   3   2   78.99   15.60
 -32  -3  -2   -1.40    8.10
  32   3   2    3.70    9.40
 -33  -3  -2   66.79   12.10
  33   3   2   52.79   15.10
 -34  -3  -2  169.08   21.40
  34   3   2  173.88   23.40
 -35  -3  -2   -2.30    7.20
  35   3   2  -17.80    8.30
 -36  -3  -2   12.10    8.80
  36   3   2    9.40   11.60
 -37  -3  -2    2.40    8.10
  37   3   2   34.10   13.10
  38   3   2   25.20   13.50
 -39  -3  -2   -0.10   12.20
  39   3   2    0.70    9.60
 -40  -3  -2  112.89   14.20
  40   3   2  112.99   18.50
  40  -4  -2   32.90   11.00
  39  -4  -2    7.50   10.10
  38  -4  -2   32.10   13.70
  37  -4  -2   80.49   14.20
  36  -4  -2   -1.70    7.10
  35  -4  -2    6.60    9.40
 -33   4   2   67.29   10.90
 -32   4   2    1.10    6.90
 -31   4   2  231.98   15.70
 -30   4   2   28.30    8.10
  29  -4  -2   14.60    6.60
 -29   4   2    3.80    5.80
 -28   4   2   97.89   11.40
  27  -4  -2  175.88   13.60
 -27   4   2  180.78   13.10
  26  -4  -2   -8.30    5.30
 -26   4   2   12.20    7.00
  25  -4  -2  606.74   24.70
 -25   4   2  620.74   23.00
  24  -4  -2   37.00    8.00
 -24   4   2   33.80    7.20
  23  -4  -2   62.79    9.30
 -23   4   2   45.30    7.30
  22  -4  -2   20.00    6.60
 -22   4   2   21.80    5.60
  21  -4  -2  490.85   20.70
 -21   4   2  521.65   18.90
  20  -4  -2  152.98   13.20
 -20   4   2  182.88   10.30
 -19   4   2   46.90    6.50
 -18   4   2   52.79    6.50
 -17   4   2  697.63   22.80
 -16   4   2    1.50    2.70
 -15   4   2 1527.55   36.70
 -14   4   2  130.99    7.20
 -13   4   2 1561.04   36.50
 -12   4   2   39.50    4.70
 -11   4   2 1784.62   39.80
  -9   4   2    9.40    2.10
  -8   4   2  266.27   11.00
  -7   4   2  224.28    9.70
  -6   4   2  181.58    8.30
  -5   4   2    1.10    1.90
   4  -4  -2 2217.18   46.30
  -4   4   2 2231.28   48.80
   3  -4  -2  443.66   11.20
  -3   4   2  461.45   13.60
   2  -4  -2  392.06    9.60
  -2   4   2  407.46   12.30
   1  -4  -2 1023.30   21.20
  -1   4   2 1020.00   24.60
   0   4   2 1198.18   28.10
   1   4   2 2707.93   57.49
   2   4   2  383.86   11.90
   3   4   2 6034.40  122.19
  -4  -4  -2   15.20    1.20
   4   4   2   23.30    3.90
   5   4   2 5154.58  105.99
  -6  -4  -2   65.19    2.90
   6   4   2   51.09    4.60
  -7  -4  -2  591.74   13.90
   7   4   2  583.34   17.60
  -8  -4  -2   28.40    2.50
   8   4   2   27.20    4.80
  -9  -4  -2 1563.94   33.60
   9   4   2 1530.85   37.80
 -10  -4  -2   19.80    2.70
  10   4   2   20.70    4.60
 -11  -4  -2 1107.09   31.10
 -12  -4  -2  384.96   12.20
  12   4   2  397.16   15.50
 -13  -4  -2  247.98    9.70
  13   4   2  262.27   12.70
 -14  -4  -2  455.75   14.60
  14   4   2  465.95   18.10
 -15  -4  -2  153.68    8.10
  15   4   2  159.98   10.90
 -16  -4  -2   56.79    6.20
  16   4   2   59.59    8.70
 -17  -4  -2   78.39    6.80
  17   4   2   89.19    9.10
 -18  -4  -2   21.60    4.90
  18   4   2   37.30    8.00
 -19  -4  -2  561.24   19.50
  19   4   2  560.04   23.30
 -20  -4  -2  174.28   10.60
  20   4   2  167.28   13.30
 -21  -4  -2  129.49    9.90
  21   4   2  127.39   17.10
 -22  -4  -2  152.98   11.10
  22   4   2  169.48   14.50
 -23  -4  -2  385.96   18.00
  23   4   2  452.65   23.10
 -24  -4  -2   15.90    6.30
  24   4   2   19.40    8.70
 -25  -4  -2  952.00   31.90
  25   4   2  966.20   37.70
 -26  -4  -2   29.60    8.00
  26   4   2   52.69   11.70
 -27  -4  -2   26.70    7.70
  27   4   2   28.90   10.50
 -28  -4  -2    5.70    6.30
  28   4   2   -0.80    8.80
 -29  -4  -2  153.28   14.10
  29   4   2  121.09   17.00
 -30  -4  -2   11.50    7.30
  30   4   2    3.70    9.10
 -31  -4  -2    5.20    7.70
  31   4   2   -1.70   10.60
 -32  -4  -2   69.39   12.50
  32   4   2   97.09   17.00
 -33  -4  -2   63.09   12.60
  33   4   2   39.00   12.80
 -34  -4  -2   47.30   11.60
  34   4   2   16.30   11.80
 -35  -4  -2  106.79   16.60
  35   4   2   97.79   17.90
 -36  -4  -2    7.50    8.60
  36   4   2    3.50   11.50
 -37  -4  -2   -2.70    7.50
  37   4   2    7.10   10.00
 -38  -4  -2   11.90   12.90
 -39  -4  -2   66.89   13.70
  39   4   2   97.29   24.00
 -40  -4  -2   10.80    9.10
  40  -5  -2   16.10   10.50
  37  -5  -2   -5.20    7.80
  36  -5  -2   83.99   13.60
  31  -5  -2    2.10   10.10
 -31   5   2   13.60    7.70
  30  -5  -2   35.50    8.50
 -30   5   2   22.90    7.10
  29  -5  -2   70.49   10.90
 -29   5   2   75.49   10.20
  28  -5  -2  185.98   14.90
 -28   5   2  183.48   13.20
  27  -5  -2   20.50    8.00
 -27   5   2   21.50    6.80
  26  -5  -2  268.07   17.20
 -26   5   2  268.07   14.70
  25  -5  -2    9.20    6.10
 -25   5   2    6.70    4.80
  24  -5  -2   19.70    7.20
 -24   5   2   47.90    7.60
  23  -5  -2    6.40    5.80
 -23   5   2   -3.70    4.00
  22  -5  -2  541.35   22.60
 -22   5   2  510.25   19.20
  21  -5  -2   95.59   14.20
 -21   5   2  104.89    8.60
 -20   5   2  159.38    9.90
 -19   5   2   46.50    6.60
 -18   5   2  492.25   17.10
 -17   5   2  118.99    7.60
 -16   5   2  578.44   18.00
 -15   5   2   41.00    5.40
 -14   5   2   91.89    6.00
 -13   5   2   20.40    3.60
 -12   5   2 2531.65   55.49
 -11   5   2    9.30    2.40
 -10   5   2  839.12   20.50
  -9   5   2   59.19    7.20
  -8   5   2    7.70    2.90
  -7   5   2  212.38    9.90
   5  -5  -2   34.00    3.20
  -5   5   2   25.70    3.70
   4  -5  -2   26.20    2.90
  -4   5   2   37.10    5.20
   3  -5  -2    6.50    1.60
  -3   5   2    8.60    2.90
   2  -5  -2 1181.78   25.20
  -2   5   2 1208.98   29.40
   1  -5  -2  288.77    7.30
   0  -5  -2  271.97    6.10
   0   5   2  265.57   10.10
   1   5   2  257.07    9.90
   2   5   2 2605.74   56.79
   3   5   2  138.39    7.10
  -4  -5  -2 3778.52   74.59
   4   5   2 3862.11   80.99
  -5  -5  -2  422.26    9.50
   5   5   2  422.16   14.20
  -6  -5  -2   80.89    3.10
   6   5   2   74.69    5.80
  -7  -5  -2  176.38    5.50
   7   5   2  171.48    8.90
  -8  -5  -2  617.64   14.70
   8   5   2  594.24   19.00
  -9  -5  -2    4.20    1.50
   9   5   2    0.70    2.40
 -10  -5  -2 2435.46   49.99
  10   5   2 2287.37   57.09
 -11  -5  -2  231.98    8.50
  11   5   2  237.58   11.70
 -12  -5  -2   42.70    4.10
  12   5   2   57.29    7.80
 -13  -5  -2    3.40    2.50
  13   5   2    0.90    3.30
 -14  -5  -2 2468.45   53.49
  14   5   2 2356.76   58.89
 -15  -5  -2   51.99    5.80
  15   5   2   61.69    8.80
 -16  -5  -2   -0.60    2.60
  16   5   2    3.60    4.10
 -17  -5  -2  137.19    8.60
  17   5   2  134.49   11.30
 -18  -5  -2  226.48   11.10
  18   5   2  211.68   14.20
 -19  -5  -2   46.20    6.60
  19   5   2   75.99   12.10
  20   5   2  194.38   14.70
 -21  -5  -2    0.90    4.20
  21   5   2    4.70    5.50
 -22  -5  -2   24.50    6.50
  22   5   2   35.70   10.00
 -23  -5  -2   33.20    7.30
  23   5   2   33.00    9.10
 -24  -5  -2  111.49   10.60
  24   5   2   81.89   14.10
 -25  -5  -2    5.40    5.30
  25   5   2    7.60    8.30
 -26  -5  -2  147.49   12.60
  26   5   2  144.99   18.20
 -27  -5  -2   87.89   11.20
  27   5   2  101.19   15.70
 -28  -5  -2   79.89   11.90
  28   5   2   58.09   13.00
 -29  -5  -2   19.30    7.70
  29   5   2   20.70   10.50
 -30  -5  -2  262.77   18.10
  30   5   2  291.37   23.70
 -31  -5  -2   24.80   10.10
  31   5   2   13.80   10.90
 -32  -5  -2   -4.40    6.70
  32   5   2   15.40   11.60
 -33  -5  -2    3.10    7.60
  33   5   2   11.60   10.80
 -34  -5  -2   76.09   13.30
  34   5   2   57.59   15.10
 -35  -5  -2   -2.60    7.40
  35   5   2   -0.60   10.20
 -36  -5  -2   30.30   10.50
  36   5   2   53.49   14.70
 -37  -5  -2   56.19   12.20
  37   5   2   58.69   14.10
 -38  -5  -2  102.59   15.20
  38   5   2   46.40   15.00
 -39  -5  -2   11.30    8.40
  39   5   2   -3.40    9.90
  38  -6  -2   15.00    9.80
  37  -6  -2  107.19   16.90
  31  -6  -2  123.29   15.00
  30  -6  -2   16.70    8.70
  29  -6  -2    8.50    7.00
  28  -6  -2   15.90    7.60
  27  -6  -2   32.60    9.10
 -27   6   2   21.60    7.60
  26  -6  -2    1.40    5.90
 -26   6   2   -5.90    4.70
  25  -6  -2  135.49   13.70
 -25   6   2  148.79   10.80
  24  -6  -2  144.69   13.60
 -24   6   2  111.19    9.90
  23  -6  -2  165.38   14.00
 -23   6   2  191.48   11.20
  22  -6  -2   16.80    7.40
 -22   6   2   -2.70    4.20
 -21   6   2  311.67   14.00
 -20   6   2   12.90    4.20
 -19   6   2   31.20    5.10
 -18   6   2   20.60    4.70
 -17   6   2  800.42   22.70
 -16   6   2  110.59    6.80
 -15   6   2  789.32   21.40
 -13   6   2  466.65   14.00
 -10   6   2  281.47   13.50
  -9   6   2  215.58   11.30
  -8   6   2  101.09    8.50
  -7   6   2 3188.28   71.49
  -6   6   2  959.00   26.90
   5  -6  -2 2311.57   49.40
  -5   6   2 2327.97   53.49
   4  -6  -2  151.38    5.90
  -4   6   2  151.78    8.30
   3  -6  -2   55.89    3.20
  -3   6   2   59.79    5.20
   2  -6  -2  184.68    5.80
  -2   6   2  207.08    9.50
   1  -6  -2  906.01   19.80
  -1   6   2  974.70   25.50
   0   6   2    7.40    3.10
   1   6   2    3.00    2.40
   2   6   2  324.17   12.20
   3   6   2 1142.59   29.50
   4   6   2  637.74   19.30
  -5  -6  -2  553.84   11.80
   5   6   2  536.45   17.70
  -6  -6  -2    5.90    1.10
   6   6   2    2.80    2.80
  -7  -6  -2  344.57    8.80
   7   6   2  324.47   13.40
  -8  -6  -2   99.99    4.20
  -9  -6  -2 1274.07   27.80
   9   6   2 1238.58   33.80
  10   6   2   23.00    5.30
 -11  -6  -2  526.55   14.40
  11   6   2  518.85   19.40
 -12  -6  -2   35.80    4.20
  12   6   2   27.60    6.00
 -13  -6  -2  296.87   10.70
  13   6   2  303.17   15.00
 -14  -6  -2   39.40    4.90
  14   6   2   47.60    8.10
 -15  -6  -2  878.31   23.40
  15   6   2  813.82   28.30
 -16  -6  -2    9.60    3.50
  16   6   2    6.40    4.50
 -17  -6  -2   68.89    6.50
  17   6   2   55.39    8.50
 -18  -6  -2   25.90    5.30
  18   6   2   39.90    8.90
 -19  -6  -2  610.94   21.00
  19   6   2  654.23   26.50
 -20  -6  -2   29.60    6.30
  20   6   2   26.40    8.10
 -21  -6  -2  218.98   12.50
  21   6   2  236.18   16.90
 -22  -6  -2   43.20    7.30
  22   6   2   40.30    9.90
 -23  -6  -2  227.68   13.60
  23   6   2  208.48   17.50
 -24  -6  -2    2.10    5.10
  24   6   2   -7.60    6.00
 -25  -6  -2  488.55   21.60
  25   6   2  514.35   27.50
 -26  -6  -2   42.60    8.60
  26   6   2   49.60   12.90
 -27  -6  -2   91.19   12.50
  27   6   2   87.29   16.10
 -28  -6  -2   -1.10    5.40
  28   6   2    3.40    8.30
 -29  -6  -2  362.36   20.50
  29   6   2  348.07   25.30
 -30  -6  -2    2.20   10.30
  30   6   2    3.80    8.70
 -31  -6  -2  115.99   15.30
  31   6   2  127.39   20.50
 -32  -6  -2   14.80    9.10
  32   6   2   22.20   11.70
 -33  -6  -2   68.19   12.80
  33   6   2   65.39   16.10
 -34  -6  -2   10.30    8.80
  34   6   2   -4.00    9.70
 -35  -6  -2  119.39   15.80
  35   6   2  159.38   23.50
 -36  -6  -2   -3.10    7.00
  36   6   2    4.80   10.30
 -37  -6  -2   16.70   11.70
  37   6   2    3.00   11.70
 -38  -6  -2   -0.30   10.70
  38   6   2  -11.30    8.10
 -39  -6  -2   80.79   12.70
  39   6   2   57.49   15.40
  38  -7  -2   27.00   10.20
  31  -7  -2  106.19   14.70
  30  -7  -2  215.88   17.80
  29  -7  -2   33.90    8.90
  28  -7  -2  373.96   21.90
  27  -7  -2   59.69   11.10
  26  -7  -2  155.98   14.90
  25  -7  -2  157.28   15.00
  24  -7  -2   16.40    8.60
  23  -7  -2   98.19   13.00
 -22   7   2  231.88   14.30
 -21   7   2   22.70    5.50
 -20   7   2   89.79    7.50
 -19   7   2  280.87   11.60
 -18   7   2  104.49    7.20
 -16   7   2  782.22   21.10
 -11   7   2   31.10    7.10
 -10   7   2  827.12   26.90
  -9   7   2  478.35   18.80
  -8   7   2 1552.64   41.00
  -7   7   2  113.99    8.50
   6  -7  -2  663.13   18.90
  -6   7   2  691.83   22.10
   5  -7  -2    6.40    2.20
  -5   7   2    7.00    4.50
   4  -7  -2  602.64   15.70
  -4   7   2  621.44   20.20
   3  -7  -2   92.79    4.30
  -3   7   2   80.99    6.60
   2  -7  -2  463.25   11.70
  -2   7   2  488.95   16.80
   1  -7  -2   12.00    1.60
  -1   7   2   11.00    3.70
   0  -7  -2 1661.23   33.60
   0   7   2 1657.73   40.80
  -1  -7  -2  929.41   19.00
   1   7   2  933.41   26.20
   2   7   2   19.90    4.30
   3   7   2  147.19    8.60
   4   7   2 1576.44   39.50
  -5  -7  -2   26.20    1.40
  -6  -7  -2   23.30    1.70
   6   7   2   28.50    5.60
  -7  -7  -2 1057.89   22.20
   7   7   2  991.60   29.20
  -8  -7  -2 1286.07   27.70
   8   7   2 1281.57   35.10
  -9  -7  -2  137.09    5.50
   9   7   2  142.79    9.80
 -10  -7  -2 1741.23   37.50
  10   7   2 1711.63   44.90
 -11  -7  -2   60.69    4.40
  11   7   2   62.59    8.80
 -12  -7  -2  350.36   11.40
  12   7   2  355.06   16.70
 -13  -7  -2  161.48    7.50
  13   7   2  139.79   11.00
 -14  -7  -2  449.66   14.40
  14   7   2  449.36   19.90
 -15  -7  -2  430.96   14.60
  15   7   2  434.66   19.90
 -16  -7  -2  120.99    7.70
  16   7   2  115.89   11.20
 -17  -7  -2   23.50    5.00
  17   7   2   23.20    7.10
 -18  -7  -2  156.68    9.60
  18   7   2  164.98   14.00
 -19  -7  -2   -1.20    3.40
  19   7   2   -0.60    7.80
 -20  -7  -2  222.88   12.20
  20   7   2  272.77   18.10
 -21  -7  -2    2.50    4.20
  21   7   2   -1.10    6.00
 -22  -7  -2   37.50    7.40
  22   7   2   36.20   10.10
 -23  -7  -2    7.60    5.10
  23   7   2    8.40    7.80
 -24  -7  -2  344.67   17.50
  24   7   2  307.57   21.80
 -25  -7  -2   22.10    7.20
  25   7   2   27.40    9.90
 -26  -7  -2  231.28   15.40
  26   7   2  219.08   19.90
 -27  -7  -2   32.60    8.60
  27   7   2   49.60   13.70
 -28  -7  -2  207.58   15.90
  28   7   2  228.48   21.20
 -29  -7  -2    0.40    6.60
  29   7   2   -0.80    9.20
 -30  -7  -2  176.18   15.60
  30   7   2  173.28   23.80
 -31  -7  -2   14.10    7.90
  31   7   2    9.40   11.20
 -32  -7  -2    7.30    8.40
  32   7   2    3.60   10.50
 -33  -7  -2    5.30    7.70
  33   7   2    3.70   11.20
 -34  -7  -2  125.99   16.40
  34   7   2  113.49   20.60
 -35  -7  -2   10.70    8.60
  35   7   2    0.80    8.20
 -36  -7  -2   67.69   13.20
  36   7   2   70.19   15.50
 -37  -7  -2   16.40   11.30
  37   7   2   17.70   14.90
  38  -8  -2   10.00    9.80
  33  -8  -2  108.69   15.60
  32  -8  -2  -10.60    8.10
  30  -8  -2   59.99   13.10
  29  -8  -2   -1.00    7.80
  28  -8  -2  160.58   18.40
  27  -8  -2  174.48   16.80
  26  -8  -2   14.50    8.40
  25  -8  -2   53.79   11.70
  24  -8  -2  358.26   21.00
 -12   8   2  116.59   10.50
 -11   8   2  308.17   16.00
 -10   8   2  349.07   16.90
  -9   8   2  146.99   10.70
  -8   8   2  308.47   15.00
  -7   8   2 1283.17   36.30
   6  -8  -2  343.97   12.10
  -6   8   2  361.86   15.70
   5  -8  -2  181.78    7.70
  -5   8   2  172.78   10.50
   4  -8  -2 1131.39   26.50
  -4   8   2 1134.89   32.20
   3  -8  -2    4.80    1.90
  -3   8   2    0.80    2.80
   2  -8  -2  880.81   20.40
  -2   8   2  912.01   27.00
   1  -8  -2  223.78    6.70
  -1   8   2  238.28   11.80
   0  -8  -2  237.78    6.40
   0   8   2  229.48   11.60
  -1  -8  -2  213.48    5.40
   1   8   2  207.28   11.10
  -2  -8  -2  945.51   19.40
   2   8   2  972.40   28.00
   3   8   2  235.78   11.90
   4   8   2    7.70    4.00
  -5  -8  -2 1120.79   23.10
   5   8   2 1134.89   32.10
  -6  -8  -2  295.97    7.50
   6   8   2  305.17   14.10
  -7  -8  -2  273.37    7.40
   7   8   2  266.07   13.40
  -8  -8  -2  231.28    7.10
   8   8   2  231.18   12.80
  -9  -8  -2 1609.44   33.90
   9   8   2 1524.05   42.30
 -10  -8  -2   73.39    4.40
  10   8   2   85.79   10.20
 -11  -8  -2   46.70    4.10
  11   8   2   70.79   10.10
 -12  -8  -2  526.85   14.90
  12   8   2  509.85   21.20
 -13  -8  -2  392.86   12.80
  13   8   2  396.46   18.80
 -14  -8  -2    5.30    2.80
  14   8   2    4.00    4.90
 -15  -8  -2   82.39    6.30
  15   8   2   73.09   10.40
 -16  -8  -2  552.64   17.80
  16   8   2  557.04   24.10
 -17  -8  -2   27.40    5.20
  17   8   2   17.00    6.90
 -18  -8  -2  402.16   15.60
  18   8   2  372.36   21.80
 -19  -8  -2  314.17   14.20
  19   8   2  335.37   20.20
 -20  -8  -2    8.90    4.70
  20   8   2    9.20    7.40
 -21  -8  -2   38.00    7.10
  21   8   2   28.60   10.30
 -22  -8  -2  168.88   11.90
  22   8   2  183.18   17.10
 -23  -8  -2    4.00    5.00
  23   8   2    7.50    8.60
 -24  -8  -2  105.29   10.80
  24   8   2  147.09   18.70
 -25  -8  -2  123.19   12.00
  25   8   2  152.28   19.10
 -26  -8  -2  264.57   16.40
  26   8   2  268.87   22.30
 -27  -8  -2   46.40    9.10
  27   8   2   36.40   12.30
 -28  -8  -2  129.79   14.70
  28   8   2  109.79   18.30
 -29  -8  -2  140.59   16.30
 -30  -8  -2   79.49   12.20
  30   8   2   69.79   15.70
 -31  -8  -2   21.30    8.70
  31   8   2    4.50    9.30
 -32  -8  -2   49.99   11.30
  32   8   2   54.89   15.90
 -33  -8  -2   51.69   12.60
  33   8   2   29.10   12.60
 -34  -8  -2   10.20    8.50
  34   8   2    8.80   11.40
 -35  -8  -2  133.49   17.10
  35   8   2   85.49   16.30
 -36  -8  -2   37.30   12.20
  36   8   2   22.00   13.80
 -37  -8  -2   -0.10    7.70
  37   8   2   -0.30   10.00
 -38  -8  -2   50.19   11.90
  38   8   2   33.80   11.80
  33  -9  -2   27.40   10.40
  32  -9  -2   20.70    9.30
  31  -9  -2   66.89   12.40
  30  -9  -2   47.90   13.10
  29  -9  -2  277.77   20.40
  28  -9  -2   88.49   13.60
  27  -9  -2    3.20    8.80
  26  -9  -2   38.90   11.90
  25  -9  -2  180.68   17.10
 -12   9   2   10.60    4.90
 -11   9   2   63.09    9.70
 -10   9   2  242.28   14.70
  -9   9   2 1420.46   41.30
  -8   9   2    3.30    4.20
  -7   9   2    9.70    4.80
   6  -9  -2   52.79    6.00
  -6   9   2   72.69    9.60
   5  -9  -2 1240.78   29.40
  -5   9   2 1166.28   34.80
   4  -9  -2   14.40    3.10
  -4   9   2   16.80    5.40
   3  -9  -2  584.24   15.40
  -3   9   2  563.24   21.10
   2  -9  -2  730.43   18.00
  -2   9   2  761.82   25.00
   1  -9  -2  177.58    6.10
  -1   9   2  164.58   10.80
   0  -9  -2   14.40    2.00
   0   9   2    6.20    3.60
  -1  -9  -2  361.16    8.90
   1   9   2  364.36   15.80
  -2  -9  -2  228.38    5.90
   2   9   2  234.58   12.70
  -3  -9  -2  219.28    5.60
   3   9   2  224.38   12.50
  -4  -9  -2  464.35   10.30
   4   9   2  452.85   18.40
  -5  -9  -2  397.66    9.20
   5   9   2  381.56   16.80
  -6  -9  -2   57.29    2.80
   6   9   2   60.09    8.30
  -7  -9  -2  889.51   19.60
   7   9   2  873.31   28.40
  -8  -9  -2   14.90    2.20
   8   9   2   14.30    4.90
  -9  -9  -2    3.80    1.80
   9   9   2    1.60    3.90
 -10  -9  -2  869.31   20.80
  10   9   2  860.81   29.30
 -11  -9  -2 1064.49   25.00
  11   9   2 1028.80   33.70
 -12  -9  -2    5.50    2.30
  12   9   2   -1.60    3.90
 -13  -9  -2   47.90    4.70
  13   9   2   64.09    9.90
 -14  -9  -2  150.48    7.90
  14   9   2  139.79   12.50
 -15  -9  -2  188.48    9.20
  15   9   2  174.08   14.10
 -16  -9  -2   14.40    3.90
  16   9   2    7.50    6.70
 -17  -9  -2  505.35   17.50
  17   9   2  484.45   23.80
 -18  -9  -2  131.69    9.00
  18   9   2   90.49   12.40
 -19  -9  -2    1.40    3.60
  19   9   2    2.20    6.60
 -20  -9  -2  100.79    9.00
  20   9   2  142.99   18.00
 -21  -9  -2  386.66   17.00
  21   9   2  373.66   23.10
 -22  -9  -2    3.80    4.30
  22   9   2   -6.00    6.40
 -23  -9  -2  480.65   20.60
  23   9   2  506.75   27.70
 -24  -9  -2   25.00    7.50
  24   9   2   46.90   12.20
 -25  -9  -2   11.20    6.50
  25   9   2    1.60    8.70
 -26  -9  -2   92.09   11.80
  26   9   2   85.79   16.50
 -27  -9  -2   79.39   11.80
  27   9   2   94.99   17.20
 -28  -9  -2    7.90    9.50
  28   9   2    0.60    9.10
 -29  -9  -2    0.40    6.40
  29   9   2    0.20    9.00
 -30  -9  -2  110.29   14.50
  30   9   2   97.89   19.40
 -31  -9  -2   78.79   12.90
  31   9   2  117.09   20.90
 -32  -9  -2   11.20    8.10
  32   9   2   15.60   11.40
 -33  -9  -2  104.09   14.70
  33   9   2   47.10   14.30
 -34  -9  -2   10.10    9.00
  34   9   2   49.10   15.00
 -35  -9  -2   18.80    9.90
  35   9   2   26.70   11.80
 -36  -9  -2   12.10    8.30
  36   9   2  -12.50    7.70
 -37  -9  -2   96.19   20.20
  37   9   2   81.49   15.20
  34 -10  -2  100.99   18.60
  33 -10  -2   34.30   11.90
  32 -10  -2   48.70   11.70
  31 -10  -2   32.40   11.50
  30 -10  -2   67.49   13.10
  29 -10  -2   28.30   11.50
  28 -10  -2  102.49   16.30
  27 -10  -2    1.90    8.90
  26 -10  -2   30.70   15.00
  25 -10  -2   16.10    9.10
 -13  10   2   77.99   10.50
 -12  10   2    9.40    5.70
 -11  10   2    1.10    4.40
 -10  10   2 1006.00   34.30
  -9  10   2   -1.30    3.70
  -8  10   2  342.77   17.80
  -7  10   2   89.09   11.90
   6 -10  -2   -1.10    2.50
  -6  10   2   -4.30    3.20
   5 -10  -2   59.09    5.50
  -5  10   2   65.69    9.70
   4 -10  -2  839.72   22.00
  -4  10   2  860.21   28.90
   3 -10  -2  100.39    5.70
  -3  10   2   83.69    8.90
   2 -10  -2  245.18    8.40
  -2  10   2  224.58   13.30
   1 -10  -2    8.50    2.20
  -1  10   2    1.40    3.90
   0  10   2  152.98   11.00
  -1 -10  -2  283.57    8.00
   1  10   2  294.97   15.10
  -2 -10  -2 1813.32   37.30
   2  10   2 1813.92   48.10
  -3 -10  -2  160.28    5.00
   3  10   2  170.28   11.70
  -4 -10  -2    1.00    1.10
   4  10   2   -1.30    3.90
  -5 -10  -2  110.19    4.00
   5  10   2  106.99    9.90
   6  10   2  347.37   17.10
  -7 -10  -2   47.70    3.10
   7  10   2   50.69    8.30
  -8 -10  -2  149.79    5.60
   8  10   2  134.29   11.30
  -9 -10  -2    2.60    1.60
   9  10   2    3.00    4.50
 -10 -10  -2   41.40    3.80
  10  10   2   49.99    9.00
 -11 -10  -2  205.38    8.00
  11  10   2  191.78   13.70
 -12 -10  -2  308.77   10.70
  12  10   2  292.67   17.30
 -13 -10  -2   56.59    5.10
  13  10   2   72.59   11.30
 -14 -10  -2   39.30    5.10
  14  10   2   30.80    8.60
 -15 -10  -2   42.10    5.60
  15  10   2   43.20    9.70
 -16 -10  -2  507.95   17.20
  16  10   2  509.75   24.90
 -17 -10  -2   23.40    4.90
  17  10   2   10.30    7.30
 -18 -10  -2  121.59    8.90
  18  10   2  145.39   17.50
 -19 -10  -2   80.69    8.00
  19  10   2   83.49   14.50
 -20 -10  -2  280.47   14.10
  20  10   2  263.27   20.40
 -21 -10  -2   28.50    7.10
  21  10   2   61.29   14.30
 -22 -10  -2  345.17   16.60
  22  10   2  332.87   23.20
 -23 -10  -2  143.39   11.70
  23  10   2  133.89   18.00
 -24 -10  -2   43.40    8.60
  24  10   2   48.40   13.10
 -25 -10  -2   57.99   10.00
  25  10   2   50.69   13.70
 -26 -10  -2  291.07   17.20
  26  10   2  249.78   22.70
 -27 -10  -2   -3.70   10.20
  27  10   2    4.40   15.40
 -28 -10  -2   73.49   12.30
  28  10   2   48.10   13.80
 -29 -10  -2    8.70    7.50
  29  10   2    4.30   10.20
 -30 -10  -2   15.90    7.60
  30  10   2    7.80   10.20
 -31 -10  -2    3.70    7.70
  31  10   2   -0.50    9.90
 -32 -10  -2   47.20   11.30
  32  10   2   52.89   14.40
 -33 -10  -2    1.90    8.00
  33  10   2   -3.60    8.20
 -34 -10  -2   21.80    9.00
  34  10   2   18.30   12.00
  35  10   2    3.10   10.60
 -36 -10  -2   44.70   15.30
  36  10   2   -3.10   12.50
 -37 -10  -2    3.70    8.10
  37  10   2   16.50   10.70
  34 -11  -2    8.90   10.70
  33 -11  -2   18.40    9.90
  32 -11  -2   -5.70    8.70
  31 -11  -2   34.10   11.30
  30 -11  -2   12.30    8.90
  29 -11  -2  210.38   19.50
  28 -11  -2   12.70   10.10
  27 -11  -2  154.78   28.10
  26 -11  -2   10.70    9.70
  25 -11  -2  146.29   18.50
 -13  11   2    3.80    5.60
 -11  11   2   78.69   12.30
 -10  11   2   -1.80    4.10
  -9  11   2 1175.38   38.80
  -8  11   2    1.10    3.80
  -7  11   2   30.20    7.60
   6 -11  -2    8.50    3.40
  -6  11   2    6.70    5.20
   5 -11  -2  255.37   10.80
  -5  11   2  228.58   14.70
   4 -11  -2   10.70    3.40
  -4  11   2   17.40    6.00
   3 -11  -2 1636.24   37.80
  -3  11   2 1667.13   46.90
   2 -11  -2   18.20    3.50
  -2  11   2   29.10    7.90
   1 -11  -2   18.70    3.10
  -1  11   2   23.90    6.80
   0 -11  -2   63.49    4.20
   0  11   2   67.99   10.00
  -1 -11  -2  625.94   15.40
   1  11   2  610.84   24.10
  -2 -11  -2  231.38    7.30
   2  11   2  245.18   14.60
  -3 -11  -2  332.97    9.00
   3  11   2  337.37   17.20
  -4 -11  -2    5.30    1.60
   4  11   2    0.90    3.90
  -5 -11  -2  323.37    8.70
   5  11   2  316.27   17.00
  -6 -11  -2  129.39    4.90
   6  11   2  103.49   10.60
  -7 -11  -2 1007.00   22.80
   7  11   2 1026.20   34.10
  -8 -11  -2    5.80    2.10
   8  11   2    8.30    5.40
  -9 -11  -2   20.90    3.00
   9  11   2   19.80    6.90
 -10 -11  -2   19.40    3.20
  10  11   2   19.20    7.00
 -11 -11  -2  417.06   12.90
  11  11   2  444.36   21.70
 -12 -11  -2   51.29    4.80
  12  11   2   45.40   12.40
 -13 -11  -2  319.57   11.60
  13  11   2  309.67   18.90
 -14 -11  -2   -0.20    2.70
  14  11   2  -11.90    4.00
 -15 -11  -2  229.08   10.50
  15  11   2  220.28   17.00
 -16 -11  -2   72.19    6.80
  16  11   2   87.49   13.50
 -17 -11  -2  343.57   14.10
  17  11   2  315.17   21.00
 -18 -11  -2    7.20    4.10
  18  11   2   24.10    8.50
 -19 -11  -2   27.70    6.10
  19  11   2   23.40    9.40
 -20 -11  -2    7.80    4.70
  20  11   2   -4.30    6.40
 -21 -11  -2  260.17   14.30
  21  11   2  263.57   21.20
 -22 -11  -2   14.30    5.70
  22  11   2    0.90    7.90
 -23 -11  -2  233.78   14.50
  23  11   2  240.58   21.30
 -24 -11  -2   27.90    7.40
  24  11   2   23.60   11.10
 -25 -11  -2   65.49   10.40
  25  11   2   60.19   15.40
 -26 -11  -2   -6.30    6.10
  26  11   2    5.20   12.90
 -27 -11  -2   64.39   11.20
  27  11   2   55.49   14.30
 -28 -11  -2   13.10    7.60
  28  11   2    9.40   10.50
 -29 -11  -2   49.50   10.90
  29  11   2   60.49   15.20
 -30 -11  -2   15.30    8.20
  30  11   2   25.30   11.20
 -31 -11  -2  170.08   16.40
  31  11   2  163.18   23.00
 -32 -11  -2   33.70   10.40
  32  11   2   63.49   16.40
 -33 -11  -2   57.89   11.80
  33  11   2   94.59   18.60
 -34 -11  -2    6.70   13.20
  34  11   2   19.70   14.90
 -35 -11  -2    4.40    8.60
 -36 -11  -2   11.10    7.70
  36  11   2    3.10    8.70
  34 -12  -2  175.98   17.00
  33 -12  -2   37.00   11.80
  32 -12  -2    8.20    9.60
  31 -12  -2   -5.40    8.60
  30 -12  -2  132.49   18.30
  29 -12  -2   14.60   10.10
  28 -12  -2   72.19   14.20
  27 -12  -2    6.40    9.40
  26 -12  -2   89.99   16.40
 -13  12   2    0.10    5.70
 -12  12   2  145.69   14.50
 -11  12   2  120.19   13.50
 -10  12   2   72.69   13.40
  -9  12   2   13.20    8.40
  -8  12   2  194.38   15.90
  -7  12   2   50.39    9.80
  -6  12   2   66.29    9.60
   5 -12  -2    2.00    3.30
  -5  12   2    5.20    5.50
   4 -12  -2 1019.30   26.80
  -4  12   2  986.10   34.50
   3 -12  -2   36.60    5.20
  -3  12   2   28.60    7.60
   2 -12  -2  132.59    7.10
  -2  12   2  144.59   12.50
   1 -12  -2  197.48    8.30
  -1  12   2  206.58   14.40
   0 -12  -2  309.27   10.10
   0  12   2  290.87   17.00
  -1 -12  -2   59.39    4.30
   1  12   2   80.59   11.80
  -2 -12  -2  572.04   14.90
   2  12   2  587.94   24.50
  -3 -12  -2  138.19    5.70
   3  12   2  122.39   11.60
  -4 -12  -2   52.39    3.60
   4  12   2   61.49    9.90
  -5 -12  -2   21.40    2.70
   5  12   2   17.40    6.90
  -6 -12  -2  739.53   17.40
   6  12   2  691.33   28.00
  -7 -12  -2   72.19    4.30
   7  12   2   88.69   12.40
  -8 -12  -2  107.89    5.30
   8  12   2   91.99   11.70
  -9 -12  -2    9.10    2.40
 -10 -12  -2  145.89    6.80
  10  12   2  135.79   13.40
 -11 -12  -2   38.50    4.70
  11  12   2   36.30    9.00
 -12 -12  -2  722.33   20.00
  12  12   2  763.52   31.10
  13  12   2   42.70   10.00
 -14 -12  -2   81.39    6.60
  14  12   2   68.69   11.80
 -15 -12  -2   46.20    6.20
  15  12   2   36.10    9.70
 -16 -12  -2  232.98   11.30
  16  12   2  226.38   18.30
 -17 -12  -2   30.80    5.90
  17  12   2   23.40    9.20
 -18 -12  -2  148.99    9.90
  18  12   2  127.69   16.50
 -19 -12  -2   87.09    9.40
  19  12   2   72.99   13.80
 -20 -12  -2   59.19    8.30
  20  12   2   51.69   12.10
 -21 -12  -2   49.50    8.20
  21  12   2   27.80   11.00
 -22 -12  -2   91.69   10.90
  22  12   2  111.09   17.30
 -23 -12  -2  121.79   11.50
  23  12   2  172.38   22.10
 -24 -12  -2   32.90    8.40
  24  12   2   33.00   12.10
 -25 -12  -2   18.90    7.40
  25  12   2   34.90   14.30
 -26 -12  -2  216.68   15.80
  26  12   2  242.78   22.80
 -27 -12  -2   28.70    8.60
  27  12   2   41.80   13.70
 -28 -12  -2   29.30    9.00
  28  12   2   23.60   12.00
 -29 -12  -2    1.50    7.20
  29  12   2    1.90    9.10
 -30 -12  -2   14.60    7.50
  30  12   2   28.90   13.40
 -31 -12  -2    4.50    7.50
  31  12   2   16.50   10.60
 -32 -12  -2  152.38   17.10
  32  12   2  182.08   23.30
 -33 -12  -2    3.30   12.30
  33  12   2   -8.40   12.40
 -34 -12  -2  -14.00    6.20
  34  12   2   -9.00    9.00
 -35 -12  -2   10.80    7.90
  35  12   2   -5.20    7.90
  34 -13  -2   10.60    9.90
  33 -13  -2   49.99   13.30
  32 -13  -2   72.49   17.50
  31 -13  -2   -7.70    9.00
  30 -13  -2   -0.10    9.70
  29 -13  -2  120.59   17.90
  28 -13  -2    8.40   11.80
  27 -13  -2    8.40    9.70
  26 -13  -2   69.29   15.20
 -13  13   2  172.88   16.90
 -12  13   2  140.39   15.20
 -11  13   2    6.60    7.50
 -10  13   2  428.76   23.90
  -9  13   2  879.91   35.00
  -8  13   2   -2.50    5.00
  -7  13   2   16.20    7.00
  -6  13   2   92.59   14.20
   5 -13  -2  186.38   10.60
  -5  13   2  167.38   14.60
   4 -13  -2  208.08   10.70
  -4  13   2  206.28   15.90
   3 -13  -2  289.77   12.00
  -3  13   2  300.67   21.90
   2 -13  -2  174.08    8.80
   1 -13  -2   10.20    3.30
  -1  13   2    1.40    8.60
   0 -13  -2   63.69    5.20
   0  13   2   73.89   13.90
  -1 -13  -2   91.89    5.60
   1  13   2   78.29   15.10
  -2 -13  -2   73.79    4.80
  -3 -13  -2  146.59    6.50
   3  13   2  108.49   20.80
  -4 -13  -2  228.38    8.10
   4  13   2  216.08   16.90
  -5 -13  -2  118.69    5.70
   5  13   2  123.49   12.60
  -6 -13  -2   29.00    3.50
   6  13   2   26.00    8.10
  -7 -13  -2  431.56   12.40
   7  13   2  418.26   22.40
  -8 -13  -2   74.29    5.00
   8  13   2   56.39   10.30
  -9 -13  -2   31.10    4.10
   9  13   2   22.00    7.60
 -10 -13  -2  428.86   13.40
  10  13   2  452.85   23.80
 -11 -13  -2  569.14   19.10
  11  13   2  614.24   28.40
 -12 -13  -2   27.10    4.40
  12  13   2   27.50    9.50
 -13 -13  -2   51.39    6.20
  13  13   2   55.49   11.90
 -14 -13  -2  509.55   16.90
  14  13   2  523.55   26.90
 -15 -13  -2  114.59    8.20
  15  13   2  114.99   15.80
 -16 -13  -2   21.30    5.10
  16  13   2   24.70    9.70
 -17 -13  -2  394.26   15.90
  17  13   2  425.36   25.70
 -18 -13  -2  156.18   10.30
  18  13   2  135.99   18.50
 -19 -13  -2  180.68   11.50
  19  13   2  170.88   18.50
 -20 -13  -2   14.80    5.70
  20  13   2   -2.50    7.30
 -21 -13  -2   59.89    9.10
  21  13   2   55.09   13.80
 -22 -13  -2   -3.20    4.80
  22  13   2    3.90    9.60
 -23 -13  -2   52.29   13.10
  23  13   2   40.50   13.20
 -24 -13  -2   56.89   10.00
  24  13   2   48.90   12.80
 -25 -13  -2   60.29   10.10
  25  13   2   51.59   14.00
 -26 -13  -2   62.89   11.60
  26  13   2   58.99   14.40
 -27 -13  -2   53.59   10.50
  27  13   2   64.59   16.30
 -28 -13  -2    9.70    7.50
  28  13   2   10.70   10.30
 -29 -13  -2   -0.90    6.90
  29  13   2    8.10   10.70
 -30 -13  -2   98.99   14.10
  30  13   2  110.39   19.10
 -31 -13  -2  135.49   16.30
  31  13   2  107.29   18.50
 -32 -13  -2   -0.80   13.00
  32  13   2    3.40   14.70
 -33 -13  -2   11.00    7.80
  33  13   2   27.20   18.30
 -34 -13  -2   16.10    9.00
  34  13   2   10.90    8.70
  33 -14  -2   47.90   11.90
  32 -14  -2   26.70   13.30
  31 -14  -2   29.20   11.90
  30 -14  -2   25.20   11.70
  29 -14  -2    7.00   10.40
  28 -14  -2   87.79   20.20
  27 -14  -2   85.99   16.70
  26 -14  -2   -2.20   10.40
 -13  14   2   49.80   12.60
 -12  14   2   -4.90    6.20
 -11  14   2  238.68   19.50
 -10  14   2   32.50    9.50
  -9  14   2    4.60    6.30
  -8  14   2  168.68   16.10
  -7  14   2  480.35   25.60
  -6  14   2  218.68   17.70
  -5  14   2  297.77   19.90
   4 -14  -2  259.67   12.90
  -4  14   2  234.48   17.60
   3 -14  -2   48.40   10.30
  -3  14   2   72.29   12.00
   2 -14  -2  112.79    8.00
  -2  14   2  133.09   15.80
   1 -14  -2  232.38   10.60
  -1  14   2  271.87   18.40
   0 -14  -2  112.99    7.20
   0  14   2  121.59   15.90
  -1 -14  -2   77.69    6.10
   1  14   2   99.59   14.10
  -2 -14  -2  429.56   13.60
   2  14   2  425.26   23.10
  -3 -14  -2  239.98    9.30
   3  14   2  238.28   17.50
  -4 -14  -2   51.49    4.80
   4  14   2   46.80    9.70
  -5 -14  -2   82.59    5.40
   5  14   2   76.19   13.10
  -6 -14  -2   21.10    3.60
   6  14   2   18.30    8.20
  -7 -14  -2   40.20    4.50
   7  14   2   21.50    8.40
   8  14   2    8.10    6.70
   9  14   2  309.07   20.70
 -10 -14  -2   51.59    5.10
  10  14   2   33.90   10.30
 -11 -14  -2   35.20    5.00
  11  14   2   33.80    9.90
 -12 -14  -2  113.99    7.50
  12  14   2  118.59   16.30
 -13 -14  -2   13.50    4.20
  13  14   2   13.30    8.40
 -14 -14  -2    5.70    3.90
  14  14   2    4.00    7.00
 -15 -14  -2  171.78   10.10
  15  14   2  147.29   18.70
 -16 -14  -2  143.59    9.70
  16  14   2  159.58   17.80
 -17 -14  -2   26.20    6.00
  17  14   2   19.40   10.00
 -18 -14  -2   67.79    8.60
  18  14   2   69.49   14.90
 -19 -14  -2  145.89   11.00
  19  14   2  129.39   19.20
 -20 -14  -2   63.09    9.10
  20  14   2   46.70   13.20
 -21 -14  -2   71.29    9.40
  21  14   2   59.69   14.30
 -22 -14  -2   28.60    9.00
  22  14   2    6.00    9.10
 -23 -14  -2   75.39   10.70
  23  14   2   84.69   16.20
 -24 -14  -2    6.50    5.80
  24  14   2   14.30   11.00
 -25 -14  -2  120.89   13.70
  25  14   2  158.08   21.80
 -26 -14  -2   95.59   12.80
  26  14   2   73.49   16.60
 -27 -14  -2   41.00    9.30
  27  14   2   17.70   10.90
 -28 -14  -2   75.59   12.40
  28  14   2   68.99   16.50
 -29 -14  -2   36.90    9.50
  29  14   2   28.80   11.50
 -30 -14  -2   -4.50    6.10
  30  14   2   -4.00    9.00
 -31 -14  -2   37.50   15.10
  31  14   2   30.10   13.50
 -32 -14  -2   33.90   10.90
  32  14   2    8.00   17.10
 -33 -14  -2   59.19   11.20
  33  14   2   50.59   12.50
  32 -15  -2   67.19   14.10
  31 -15  -2   -0.10   10.20
  30 -15  -2   40.30   12.00
  29 -15  -2   29.20   12.40
  28 -15  -2   95.39   16.60
  27 -15  -2   21.10   11.30
  26 -15  -2   82.49   15.70
  25 -15  -2   11.10   11.40
 -13  15   2   94.49   15.80
 -12  15   2  164.98   18.10
 -11  15   2    5.90    7.70
 -10  15   2  115.69   18.10
  -9  15   2   14.50    8.90
  -8  15   2   46.30   12.10
  -7  15   2   73.49   13.80
  -6  15   2  213.68   18.50
  -5  15   2   59.19   11.80
   4 -15  -2   30.60    6.30
  -4  15   2   13.80    7.70
   3 -15  -2    6.40    4.70
  -3  15   2    3.50    6.40
   2 -15  -2  402.66   15.50
  -2  15   2  368.76   22.80
   1 -15  -2   16.70    4.90
  -1  15   2    9.10    7.20
   0 -15  -2  148.79    8.80
   0  15   2  136.49   15.00
  -1 -15  -2  116.09    7.70
   1  15   2  111.69   16.00
  -2 -15  -2  229.68   10.30
   2  15   2  244.98   18.60
  -3 -15  -2   26.00    5.10
   3  15   2   40.90   10.10
  -4 -15  -2  550.34   17.30
   4  15   2  575.74   28.20
  -5 -15  -2    7.30    3.00
   5  15   2    0.70    6.40
  -6 -15  -2    8.50    3.30
   6  15   2    2.30    6.40
  -7 -15  -2   13.40    3.50
   7  15   2    4.70    6.90
  -8 -15  -2   49.60    5.60
   8  15   2   37.70   10.40
  -9 -15  -2    3.80    3.20
   9  15   2    0.60    6.90
 -10 -15  -2  335.87   12.20
  10  15   2  337.07   22.70
 -11 -15  -2   91.29    7.00
  11  15   2   81.79   14.00
 -12 -15  -2   26.60    4.70
  12  15   2   13.70    8.70
 -13 -15  -2   12.60    4.10
  13  15   2    9.60    8.00
 -14 -15  -2  179.88   10.20
  14  15   2  181.08   18.20
 -15 -15  -2   24.70    5.50
  15  15   2   38.70   11.70
 -16 -15  -2  143.79   10.10
  16  15   2  128.89   18.00
 -17 -15  -2   73.39    8.80
  17  15   2   60.89   13.90
 -18 -15  -2  122.69   10.00
  18  15   2   99.29   17.70
 -19 -15  -2   14.10    5.20
  19  15   2    3.10    8.90
  20  15   2   90.69   18.30
 -21 -15  -2   78.09   10.50
  21  15   2   72.69   16.30
 -22 -15  -2   -4.70    5.10
  22  15   2    3.80    9.40
 -23 -15  -2    8.40    6.20
  23  15   2    2.30    9.90
 -24 -15  -2   91.29   11.80
  24  15   2   83.39   16.70
 -25 -15  -2    7.90    7.00
  25  15   2    2.00    9.00
 -26 -15  -2   15.70    6.70
  26  15   2   19.30   11.80
 -27 -15  -2    5.20    6.40
  27  15   2    6.70    9.60
 -28 -15  -2   69.39   11.20
  28  15   2   43.50   11.90
 -29 -15  -2    5.90    7.30
  29  15   2   -7.70    9.40
 -30 -15  -2   76.09   11.70
  30  15   2   28.00   13.60
  31  15   2    1.80    9.80
 -32 -15  -2   12.00    7.30
  32  15   2    3.60    8.60
  30 -16  -2   -0.10    8.50
  29 -16  -2    9.50   10.00
  27 -16  -2   80.49   15.20
  26 -16  -2   -2.00   10.40
  25 -16  -2   95.49   17.20
 -13  16   2   55.69   13.30
 -12  16   2   16.20    9.80
 -11  16   2  272.77   22.90
 -10  16   2    3.80    8.20
  -9  16   2   12.90    8.30
  -8  16   2   11.70    7.80
  -7  16   2  313.87   22.80
  -6  16   2   19.30    8.30
  -5  16   2  226.08   19.80
  -4  16   2    2.90    6.80
   3 -16  -2   -4.00    4.10
  -3  16   2   -3.60    5.80
   2 -16  -2   15.90    5.40
  -2  16   2    6.50    7.70
   1 -16  -2  530.45   18.70
  -1  16   2  512.95   27.70
   0 -16  -2   29.10    6.00
   0  16   2   28.20    9.40
  -1 -16  -2   -2.90    3.50
   1  16   2   -3.20    6.20
  -2 -16  -2    5.50    3.80
   2  16   2   11.40    7.60
  -3 -16  -2   85.49    7.10
   3  16   2  119.89   17.10
  -4 -16  -2    6.10    3.40
   4  16   2    6.60    8.10
  -5 -16  -2  319.07   12.30
   5  16   2  363.26   23.50
  -6 -16  -2  144.79    8.10
   6  16   2  137.29   18.70
  -7 -16  -2   61.09    6.40
   7  16   2   46.30   10.80
  -8 -16  -2    3.50    3.40
   8  16   2   -5.50    6.10
  -9 -16  -2  252.67   10.80
   9  16   2  259.57   20.90
 -10 -16  -2    5.90    3.50
  10  16   2   -7.00    6.80
 -11 -16  -2   83.59    7.10
  11  16   2   67.59   14.20
 -12 -16  -2   -0.60    3.60
  12  16   2   -3.60    6.80
 -13 -16  -2  110.69    8.40
  13  16   2  128.59   17.80
 -14 -16  -2   18.40    5.30
  14  16   2   21.90   11.00
 -15 -16  -2  295.97   13.40
  15  16   2  267.87   23.20
 -16 -16  -2    2.80    4.00
  16  16   2    1.70    7.90
 -17 -16  -2    4.90    5.10
  17  16   2    4.80    9.00
  18  16   2   -2.80    8.50
 -19 -16  -2  197.08   12.70
  19  16   2  225.08   22.00
 -20 -16  -2   19.60    6.40
  20  16   2   12.90   11.00
 -21 -16  -2   54.49    8.80
  21  16   2   37.90   13.60
 -22 -16  -2   14.20    6.40
  22  16   2   14.70   11.20
 -23 -16  -2   82.39   10.70
  23  16   2   71.99   15.50
 -24 -16  -2   42.60    8.10
  24  16   2   43.30   14.10
 -25 -16  -2   41.50    8.70
  25  16   2   75.69   16.70
 -26 -16  -2   12.30    7.20
  26  16   2   -3.90    9.10
 -27 -16  -2    8.20    6.30
  27  16   2  -15.30    6.90
  28  16   2    3.80   11.70
 -29 -16  -2   46.70    8.90
 -30 -16  -2   -1.70    6.50
  30  16   2   11.60   10.60
  29 -17  -2   33.70   11.10
  27 -17  -2    9.70   10.20
  26 -17  -2  115.89   18.70
  25 -17  -2   15.40   10.70
 -12  17   2  160.88   20.70
 -11  17   2   30.80   12.10
 -10  17   2  247.28   22.20
  -9  17   2   91.19   17.60
  -8  17   2   11.90    9.20
  -7  17   2    3.70    8.60
  -6  17   2  171.28   19.10
  -5  17   2   -0.40    8.30
  -4  17   2   -2.90    7.80
  -3  17   2   19.60   10.40
   2 -17  -2  246.68   13.60
  -2  17   2  247.48   21.10
   1 -17  -2   -3.70    4.10
  -1  17   2   -3.50    7.10
   0 -17  -2  165.48   10.70
   0  17   2  174.98   18.60
  -1 -17  -2    6.20    4.30
   1  17   2    6.80    7.70
  -2 -17  -2   84.89    7.70
   2  17   2  124.59   18.70
  -3 -17  -2   25.10    5.00
   3  17   2    9.20    8.70
  -4 -17  -2  112.49    8.10
   4  17   2  102.59   16.30
  -5 -17  -2   15.80    4.40
   5  17   2   17.30    9.10
  -6 -17  -2    7.30    3.90
   6  17   2    7.50    8.30
  -7 -17  -2   -5.00    3.50
   7  17   2   -4.30    7.30
  -8 -17  -2   64.09    6.60
   8  17   2   87.49   16.60
  -9 -17  -2   20.30    4.90
   9  17   2   11.70    9.00
 -10 -17  -2  293.97   12.40
  10  17   2  280.87   22.90
 -11 -17  -2    8.80    4.30
  11  17   2   -4.10    8.30
 -12 -17  -2   34.50    5.90
  12  17   2   43.30   13.90
 -13 -17  -2    6.50    4.30
  13  17   2    3.30    8.30
 -14 -17  -2  174.48   10.60
  14  17   2  150.08   24.20
 -15 -17  -2    7.60    4.90
  15  17   2    0.10    8.70
 -16 -17  -2   61.39   11.40
  16  17   2   60.79   15.80
 -17 -17  -2   11.30    5.50
  17  17   2   12.90   10.20
 -18 -17  -2  163.88   12.00
  18  17   2  200.58   21.30
 -19 -17  -2   -3.30    4.80
  19  17   2    6.80    8.80
 -20 -17  -2   26.70    7.20
  20  17   2   47.80   15.40
 -21 -17  -2    8.70    5.40
  21  17   2   11.70   10.50
 -22 -17  -2   32.80    7.90
  22  17   2   40.90   14.60
 -23 -17  -2   21.40    7.30
  23  17   2   11.90   11.10
 -24 -17  -2  143.19   13.40
  24  17   2  154.68   21.70
 -25 -17  -2    3.70    6.10
  25  17   2    0.80    9.00
 -27 -17  -2   -2.30    5.80
  27  17   2   14.80   10.00
 -28 -17  -2   -7.00    9.70
  28  17   2   13.70   12.00
 -29 -17  -2   -8.10    6.60
  29  17   2   16.30    9.30
  27 -18  -2   42.80   12.70
  26 -18  -2   18.30   12.40
  25 -18  -2   18.30   12.60
  24 -18  -2   17.30   10.80
 -12  18   2   20.30   11.80
 -11  18   2  205.28   21.50
  -9  18   2   28.40   12.50
  -8  18   2   42.10   12.80
  -7  18   2  241.78   22.80
  -6  18   2    3.50    9.10
  -5  18   2  162.68   22.60
  -4  18   2    7.40    8.00
  -3  18   2    5.90    9.00
  -2  18   2   32.20   12.60
   1 -18  -2  338.97   16.20
  -1  18   2  313.77   24.40
   0 -18  -2   97.39    9.60
   0  18   2   91.89   16.70
  -1 -18  -2   -6.90    4.90
   1  18   2   13.60    9.70
  -2 -18  -2  132.39   10.00
   2  18   2  109.09   17.00
  -3 -18  -2   82.29    9.00
   3  18   2   90.59   17.40
  -4 -18  -2    0.90    4.50
   4  18   2   12.50    9.30
  -5 -18  -2  413.76   16.00
   5  18   2  413.86   27.60
  -6 -18  -2   77.29    7.80
   6  18   2   99.39   17.50
  -7 -18  -2   49.40    6.40
   7  18   2   29.30   10.50
  -8 -18  -2   84.19    7.70
   8  18   2   88.19   15.70
  -9 -18  -2   36.30    5.90
   9  18   2   12.40   10.30
 -10 -18  -2    5.00    4.10
  10  18   2    0.20   14.60
 -11 -18  -2    7.60    4.60
  11  18   2    6.00   10.00
 -12 -18  -2   30.10    6.50
  12  18   2   27.70   11.30
 -13 -18  -2   31.10   10.70
  13  18   2   23.70   12.10
  14  18   2   17.70   12.00
 -15 -18  -2   51.09    7.80
  15  18   2   61.19   15.50
 -16 -18  -2   30.20    6.40
  16  18   2   31.40   12.80
 -17 -18  -2    8.80    5.70
  17  18   2   16.60   12.10
 -18 -18  -2    3.60    4.80
  18  18   2    5.80    9.50
 -19 -18  -2   72.29    9.70
  19  18   2   66.59   16.60
 -20 -18  -2    6.60    5.40
  20  18   2    1.00    9.50
 -21 -18  -2   53.79    8.90
  21  18   2   41.80   15.00
 -22 -18  -2   73.69   10.10
  22  18   2   53.49   13.70
 -23 -18  -2  147.19   13.20
  23  18   2  208.18   22.10
  24  18   2   12.20   14.30
 -25 -18  -2  110.19   12.20
  25  18   2   90.29   16.70
 -26 -18  -2   61.99   17.10
 -27 -18  -2   -0.50    6.10
  27  18   2    3.90    8.60
  25 -19  -2   74.49   14.20
  24 -19  -2   17.20   13.10
  23 -19  -2   81.89   16.30
 -11  19   2   -3.60    9.30
 -10  19   2   34.70   14.10
  -9  19   2   95.39   18.20
  -8  19   2    2.40    9.90
  -7  19   2   -0.10    8.90
  -6  19   2  130.59   20.90
  -5  19   2   87.29   18.00
  -4  19   2   26.80   12.10
  -3  19   2   35.50   13.80
  -2  19   2   35.10   15.80
  -1  19   2   -9.10   14.20
   0  19   2   38.80   22.60
  -1 -19  -2   45.70    8.10
   1  19   2   42.10   17.50
  -2 -19  -2   28.20    6.60
   2  19   2   20.70   18.80
  -3 -19  -2   51.49    8.00
   3  19   2   43.70   17.00
  -4 -19  -2   82.59    9.20
   4  19   2   64.39   15.70
  -5 -19  -2   25.00    5.80
   5  19   2   10.60   11.10
  -6 -19  -2   45.00    7.20
   6  19   2   52.09   14.40
  -7 -19  -2  192.88   13.00
   7  19   2  197.48   21.30
   8  19   2    2.30    8.10
  -9 -19  -2   -2.60    5.00
   9  19   2   -5.50    7.00
 -10 -19  -2   99.89    8.90
  10  19   2  107.69   19.50
 -11 -19  -2  138.79    9.90
  11  19   2  151.28   23.30
 -12 -19  -2   16.80    6.00
  12  19   2    0.20    9.10
 -13 -19  -2   30.60    6.10
  13  19   2   37.40   14.10
 -14 -19  -2  106.49    9.10
  14  19   2   74.89   15.80
 -15 -19  -2   27.30    6.20
  15  19   2   29.50   13.30
 -16 -19  -2   54.19    8.10
  16  19   2   30.20   11.70
 -17 -19  -2   44.40    7.80
  17  19   2   57.09   15.00
 -18 -19  -2   22.30    6.40
  18  19   2   14.80   11.20
 -19 -19  -2   -1.00    5.20
  19  19   2    3.40   10.20
 -20 -19  -2   53.09    8.90
  20  19   2   65.09   15.40
 -21 -19  -2   18.60    6.20
  21  19   2    0.90    9.70
  22  19   2   36.80   19.80
 -23 -19  -2   58.29   10.30
  23  19   2   61.79   15.20
 -24 -19  -2   15.20    7.60
  24  19   2   29.00   13.30
 -25 -19  -2   17.10    7.00
  25  19   2   13.20   10.10
  23 -20  -2   -1.00    9.00
  22 -20  -2   -6.20   17.40
 -10  20   2   74.89   16.70
  -9  20   2   -1.90    8.30
  -8  20   2   39.40   13.60
  -7  20   2    1.30    9.30
  -6  20   2    2.10    9.90
  -5  20   2   58.59   15.00
  -4  20   2   73.89   15.90
  -3  20   2   29.50   12.80
  -2  20   2   11.40   11.80
  -1  20   2   33.70   13.60
   0  20   2   32.00   13.60
   1  20   2    0.10    7.80
   2  20   2  175.18   24.30
  -3 -20  -2   27.90    6.60
   3  20   2   16.80   10.50
  -4 -20  -2    5.30    5.20
   4  20   2   -9.00    8.00
  -5 -20  -2    2.20    5.00
   5  20   2    1.30   10.80
  -6 -20  -2   74.89    8.70
   6  20   2   87.99   18.50
  -7 -20  -2    2.60    4.80
   7  20   2   16.40   10.10
  -8 -20  -2   15.70    5.60
   8  20   2   29.60   13.00
  -9 -20  -2   55.19    7.70
   9  20   2   63.59   16.70
 -10 -20  -2   62.09    7.60
  10  20   2   51.09   15.00
 -11 -20  -2   10.60    5.20
  11  20   2    2.90   10.30
 -12 -20  -2  174.88   11.20
  12  20   2  193.08   25.00
 -13 -20  -2    7.10    4.30
  13  20   2    3.90    8.90
 -14 -20  -2    0.70    4.10
  14  20   2    4.00    9.40
 -15 -20  -2    7.70    4.80
  15  20   2    0.20    9.50
 -16 -20  -2   63.29    8.50
  16  20   2   62.59   17.00
 -17 -20  -2   14.20    5.50
  17  20   2   18.40   13.30
 -18 -20  -2   35.00    7.80
  18  20   2   31.30   12.30
 -19 -20  -2   23.70    8.80
  19  20   2   39.80   17.40
 -20 -20  -2   13.10    5.40
  20  20   2   18.90   11.10
 -21 -20  -2    8.90    7.20
  21  20   2   18.60   14.10
 -22 -20  -2   18.50    5.90
  22  20   2   26.00   11.80
 -23 -20  -2    9.80    5.60
  23  20   2   25.20   16.80
  -9  21   2  145.19   21.00
  -8  21   2    6.50   10.50
  -7  21   2   22.30   13.00
  -6  21   2   30.50   13.00
  -5  21   2   56.29   16.50
  -4  21   2    2.80   10.60
  -3  21   2  116.99   19.60
  -2  21   2    1.10    9.60
  -1  21   2    4.60   11.20
   0  21   2   18.60   12.00
   1  21   2   81.49   17.50
   2  21   2   -8.80    7.90
   3  21   2   45.80   13.70
   4  21   2   12.00   11.10
  -5 -21  -2   14.50    6.10
   5  21   2   26.50   12.60
  -6 -21  -2   -1.30    5.10
   6  21   2   -7.70    9.60
  -7 -21  -2   85.79    9.40
   7  21   2   78.99   18.20
  -8 -21  -2   11.50    4.80
   8  21   2    6.20   10.40
  -9 -21  -2   22.50    5.30
   9  21   2   -2.90    8.50
 -10 -21  -2    6.90    4.70
  10  21   2    9.60   10.80
 -11 -21  -2  116.89    9.30
  11  21   2  105.29   19.00
 -12 -21  -2    3.80    4.60
  12  21   2   12.70   11.20
 -13 -21  -2   64.59    8.30
  13  21   2   45.00   13.50
 -14 -21  -2  -11.10    4.40
  14  21   2    0.80   10.00
  15  21   2   31.00   12.60
 -16 -21  -2   11.90    5.60
 -17 -21  -2  106.49   15.00
  17  21   2   65.99   14.70
  18  21   2   16.10   11.70
  19  21   2   50.79   13.50
 -20 -21  -2   27.50    6.80
  20  21   2   33.70   12.20
  -8  22   2   60.69   16.70
  -7  22   2    6.60   11.00
  -6  22   2   16.20   12.10
  -5  22   2    5.30   10.80
  -4  22   2  120.29   21.80
  -3  22   2    2.50   10.00
  -2  22   2   82.29   17.80
  -1  22   2   14.40   10.20
   0  22   2   27.60   14.00
   1  22   2   12.80    9.90
   2  22   2   76.39   15.90
   3  22   2   14.40   11.20
   4  22   2   12.10   12.50
   5  22   2   -6.40    8.50
   6  22   2   52.59   15.10
   7  22   2   -2.70    9.40
  -8 -22  -2   14.90    5.30
   8  22   2   28.90   11.40
  -9 -22  -2    2.20    5.10
   9  22   2   -7.20    8.30
  10  22   2   20.30   11.50
 -11 -22  -2   -5.30    4.60
  11  22   2    1.80   10.80
 -12 -22  -2   88.19    9.00
  12  22   2   67.29   23.10
  13  22   2    3.50    9.60
 -14 -22  -2    3.70    4.60
  14  22   2   12.20    9.50
 -15 -22  -2    0.80    4.60
  15  22   2  -17.00   14.20
 -16 -22  -2   33.30    6.70
  16  22   2   19.60   10.30
 -17 -22  -2    4.50    4.80
  17  22   2    4.90    9.60
  -7  23   2   16.40   12.30
  -6  23   2   14.20   14.60
  -5  23   2    1.60   17.10
  -4  23   2   -3.00    9.50
  -3  23   2   -0.20   12.60
  -2  23   2    0.90   11.10
  -1  23   2   11.50   12.10
   0  23   2   17.80   13.20
   1  23   2    4.70   10.00
   2  23   2  -14.40    7.90
   3  23   2    0.40   12.20
   5  23   2   34.80   20.80
   6  23   2   24.00   13.20
   7  23   2  281.07   24.50
   8  23   2   26.20   13.10
   9  23   2  -11.00    7.00
  11  23   2   69.59   17.60
  12  23   2   15.40   10.30
 -13 -23  -2   28.00    6.00
  13  23   2   45.40   12.90
  -5  24   2   -3.70    9.20
  -4  24   2   20.50   11.80
  -3  24   2   -7.50    7.50
  -2  24   2   16.70   13.10
  -1  24   2   28.80   12.20
   0  24   2    6.20   10.50
   1  24   2   -1.40   10.80
   2  24   2   31.50   12.10
   3  24   2    6.20    9.20
   4  24   2   -1.40    8.30
   5  24   2    9.00   10.00
   6  24   2   92.99   18.20
   6  24  -3   -1.40    8.40
   5  24  -3   71.49   14.40
   4  24  -3   17.60   11.10
   2  24  -3   24.90   11.50
   1  24  -3   22.80   12.00
   0  24  -3   -5.90    9.20
  -1  24  -3   31.70   12.80
  -2  24  -3   32.00   12.80
  13  23  -3   -4.90    8.30
  12  23  -3    9.40   11.00
  11  23  -3    5.30    9.10
  10  23  -3  132.99   23.70
   9  23  -3   24.30   17.40
   8  23  -3    6.10   10.40
   7  23  -3   -4.70   10.10
   6  23  -3   60.89   20.30
   5  23  -3  -12.60    9.50
   4  23  -3   -3.40   12.20
   3  23  -3    3.50   18.70
   1  23  -3   15.70   20.90
   0  23  -3    5.80   11.50
  -1  23  -3   35.60   17.60
  -2  23  -3   -9.70   16.00
  -3  23  -3   66.79   20.10
  -4  23  -3   36.90   19.00
  13 -23   3   19.90    8.00
  17  22  -3   12.30   10.30
  16  22  -3   13.80    8.80
  15  22  -3  164.08   22.30
  14  22  -3    1.10   12.10
  13  22  -3   29.40   11.60
  12  22  -3  -11.20    8.80
  11  22  -3   96.79   23.70
  10  22  -3  -11.00    7.90
   9  22  -3   38.30   18.50
   8  22  -3   -0.30    8.60
   7  22  -3    3.90    9.10
   6  22  -3   21.40   11.40
   5  22  -3   40.90   13.40
   4  22  -3   -4.90    8.60
   3  22  -3    2.80    8.60
   2  22  -3   14.70   10.80
   1  22  -3   93.99   19.20
   0  22  -3    3.10   10.10
  -1  22  -3   55.19   15.00
  -2  22  -3   16.10   10.90
  -3  22  -3   49.99   14.60
  -4  22  -3    3.40   10.80
  -5  22  -3   45.90   14.60
  -6  22  -3   14.30   11.40
  16 -22   3   -2.00    7.10
  17 -22   3   -5.40    7.50
  20  21  -3  114.19   16.20
 -20 -21   3  119.59    8.40
  19  21  -3   27.70   10.00
 -19 -21   3   23.60    5.20
  18  21  -3   12.20   14.60
 -18 -21   3    4.40    4.20
  17  21  -3    7.40    8.80
  16  21  -3   19.50   16.70
  15  21  -3    7.40   10.10
 -15 -21   3   -4.30    4.90
  14  21  -3   -3.40    8.30
  13  21  -3   -0.50    9.10
 -13 -21   3   -0.20    3.30
  12  21  -3   45.70   13.50
 -12 -21   3   62.09    5.40
  11  21  -3   34.90   19.20
  10  21  -3  133.19   21.10
 -10 -21   3   59.79    5.40
   9  21  -3    4.70    9.20
  -9 -21   3    2.30    2.90
   8  21  -3   17.10   10.00
   7  21  -3   14.10    9.80
   6  21  -3   66.09   15.10
   5  21  -3   -5.70    8.90
   4  21  -3   53.89   13.30
   3  21  -3   31.60   12.20
   2  21  -3   40.00   13.80
   1  21  -3   11.90   11.50
   0  21  -3   85.79   17.10
  -1  21  -3   -0.60    8.80
  -2  21  -3   -8.80    9.10
  -3  21  -3   -3.40    9.40
  -4  21  -3  239.48   23.10
  -5  21  -3   -0.30    9.50
  -6  21  -3  134.69   21.50
  -7  21  -3   18.90   11.40
  17 -21   3    5.50    8.40
  18 -21   3   13.90    9.30
  19 -21   3   23.60   15.20
  20 -21   3  101.49   14.60
  23  20  -3   14.70    9.60
 -23 -20   3   -5.50    4.90
  22  20  -3    5.60    7.20
 -22 -20   3   -7.20    4.30
  21  20  -3   81.89   24.70
 -21 -20   3   78.29    9.30
  20  20  -3   -1.10    7.50
 -20 -20   3    1.40    6.10
 -19 -20   3    5.10    5.10
  18  20  -3   11.70    9.70
 -18 -20   3   11.40    5.60
  17  20  -3   18.80   11.30
 -17 -20   3   19.90    5.20
  16  20  -3    1.90    9.40
 -16 -20   3   -3.10    3.40
  15  20  -3  185.08   20.40
 -15 -20   3  134.99    7.90
  14  20  -3    9.90    9.80
 -14 -20   3    8.60    3.80
  13  20  -3    3.80   12.60
 -13 -20   3    1.80    3.80
  12  20  -3   10.40    9.80
 -12 -20   3    9.80    4.10
  11  20  -3  124.79   19.80
 -11 -20   3  108.19    7.10
  10  20  -3   25.70   10.40
   9  20  -3   17.40    9.50
  -9 -20   3   24.50    4.50
   8  20  -3   39.30   12.60
  -8 -20   3   33.50    4.80
   7  20  -3   26.90   11.60
  -7 -20   3   48.10    5.50
   6  20  -3   11.50   10.30
  -6 -20   3    3.00    3.80
   5  20  -3   45.00   12.70
   4  20  -3  181.98   23.30
   3  20  -3   -1.40    8.70
   2  20  -3    2.60    8.70
   1  20  -3   64.49   15.70
   0  20  -3    4.20   10.00
  -1  20  -3   59.49   14.60
  -2  20  -3   87.19   18.60
  -3  20  -3   84.89   17.60
  -4  20  -3    3.30    9.90
  -5  20  -3   58.79   14.50
  -6  20  -3   20.60   10.70
  -7  20  -3   25.10   11.90
  -8  20  -3   -2.20    9.40
  18 -20   3   20.80    9.70
  19 -20   3   13.90   11.30
  20 -20   3   -1.80    8.30
  21 -20   3   -2.30    8.60
  22 -20   3  -14.80    9.00
  23 -20   3   19.50    9.80
  25  19  -3   44.70   11.50
 -25 -19   3   68.29    8.90
  24  19  -3   21.80    9.30
 -24 -19   3   18.30    6.10
  23  19  -3   74.89   16.80
 -23 -19   3   61.19   10.50
  22  19  -3    9.70   11.20
 -22 -19   3   11.70    7.00
  21  19  -3   14.80   10.00
 -21 -19   3   11.80    6.10
  20  19  -3    4.30   10.20
 -20 -19   3   15.90    5.40
  19  19  -3   57.19   12.90
 -19 -19   3   66.79    7.60
  18  19  -3    2.80    9.10
 -18 -19   3    6.10    4.30
  17  19  -3   53.89   14.50
 -17 -19   3   57.59    6.60
  16  19  -3   36.60   12.40
 -16 -19   3   61.49    7.30
 -15 -19   3    0.80    3.80
  14  19  -3    7.70    9.30
 -14 -19   3   10.40    4.10
  13  19  -3   90.29   17.40
 -13 -19   3   65.19    6.50
  12  19  -3   13.50   10.50
 -12 -19   3   33.40    5.10
  11  19  -3   -1.80    7.90
 -11 -19   3   -0.30    4.50
  10  19  -3  163.48   21.70
 -10 -19   3  164.58   11.50
   9  19  -3   80.89   16.70
  -9 -19   3   85.89    6.10
   8  19  -3    8.10    9.70
  -8 -19   3    9.60    3.70
   7  19  -3   45.80   12.70
  -7 -19   3   48.40    5.30
   6  19  -3  125.19   18.50
  -6 -19   3  109.59    6.90
   5  19  -3   -5.70    9.00
  -5 -19   3    3.60    3.80
   4  19  -3    3.70   15.60
  -4 -19   3    8.80    3.90
   2  19  -3   29.50   15.80
   1  19  -3   32.80   15.30
  -2  19  -3   35.80   15.10
  -3  19  -3   20.00   12.00
  -4  19  -3   37.50   13.50
  -5  19  -3    7.00    9.80
  -6  19  -3   16.50   10.60
  -7  19  -3   52.59   13.90
  -8  19  -3   53.69   14.00
  -9  19  -3   20.50   12.50
  19 -19   3   76.99   14.90
  20 -19   3   -7.70    8.40
  21 -19   3   39.50   12.10
  23 -19   3   -0.60    9.50
  25 -19   3    7.20    9.30
  27  18  -3   12.80    9.60
 -27 -18   3  -16.20    5.00
  26  18  -3   -0.40    7.80
  25  18  -3   16.40    9.60
 -25 -18   3   21.10    6.40
  24  18  -3   74.39   25.80
  23  18  -3   12.00    9.70
 -23 -18   3   -1.40    5.10
  22  18  -3   68.39   14.00
 -22 -18   3   84.09    9.70
  21  18  -3  103.89   18.30
 -21 -18   3   51.59    7.90
  20  18  -3    6.70    8.30
 -20 -18   3   -0.60    3.80
  19  18  -3   13.80    9.80
 -19 -18   3    3.10    4.90
  18  18  -3  118.19   19.30
 -18 -18   3  110.89    8.70
  17  18  -3   34.50   17.70
 -17 -18   3   49.90    6.70
  16  18  -3   -3.30    8.50
 -16 -18   3    5.60    4.50
  15  18  -3   39.00   12.40
 -15 -18   3   73.59    6.70
  14  18  -3   56.99   14.00
  13  18  -3   -7.40    8.20
 -13 -18   3    1.90    3.10
  12  18  -3   37.80   13.50
 -12 -18   3   27.40    4.60
  11  18  -3  171.98   28.50
 -11 -18   3  145.69    7.40
  10  18  -3   32.90   11.70
 -10 -18   3   51.29    4.90
   9  18  -3   -6.80    7.70
  -9 -18   3    2.50    3.10
   8  18  -3  265.67   22.10
  -8 -18   3  249.08    9.30
   7  18  -3    5.90    7.80
  -7 -18   3    6.40    3.30
   6  18  -3   21.70   10.20
  -6 -18   3   27.90    4.40
   5  18  -3   29.10   11.00
  -5 -18   3   19.50    4.10
   4  18  -3  160.08   17.80
  -4 -18   3  135.39    7.70
   3  18  -3   22.00    9.80
  -3 -18   3   49.40    5.70
   2  18  -3  170.38   18.40
   1  18  -3   59.69   14.20
   0  18  -3   -0.20    8.40
  -1  18  -3  116.09   19.10
  -2  18  -3  242.78   21.60
  -3  18  -3   31.70   11.30
  -4  18  -3  102.39   17.40
  -5  18  -3  140.59   18.60
  -6  18  -3   58.99   14.70
  -7  18  -3    0.50    8.50
  -8  18  -3   71.59   16.10
  -9  18  -3    9.90    9.70
 -10  18  -3   76.29   22.40
  20 -18   3    8.10    9.10
  21 -18   3   64.49   14.40
  22 -18   3  144.69   18.60
  23 -18   3    8.30   10.40
  25 -18   3   48.40   13.80
  27 -18   3   -3.50    8.90
  29  17  -3   92.29   14.30
 -29 -17   3   89.19   11.50
  28  17  -3   27.70    9.90
  27  17  -3   64.09   16.40
 -27 -17   3   45.00    8.80
  26  17  -3   13.10   19.60
 -26 -17   3    4.20    8.80
  25  17  -3    7.30    7.90
 -25 -17   3   11.70    6.40
  24  17  -3   15.10    8.60
 -24 -17   3   10.30    5.80
  23  17  -3  211.18   21.20
 -23 -17   3  211.78   13.20
  22  17  -3   44.20   13.40
 -22 -17   3   23.40    6.10
  21  17  -3    5.70    9.40
 -21 -17   3    1.90    4.80
  20  17  -3   14.60   10.10
 -20 -17   3    2.50    4.60
  19  17  -3   28.00   11.80
 -19 -17   3   54.29    7.80
  18  17  -3    4.00   13.30
 -18 -17   3    7.30    4.20
  17  17  -3   70.79   14.80
 -17 -17   3   79.09    9.30
  16  17  -3   20.30   10.50
 -16 -17   3   17.70    5.00
  15  17  -3    4.60   10.30
 -15 -17   3   12.70    4.10
  14  17  -3   13.30   10.10
  13  17  -3   78.09   14.50
 -13 -17   3   86.99    6.40
  12  17  -3    2.20    7.60
 -12 -17   3   -0.20    2.90
  11  17  -3   26.60    9.80
 -11 -17   3   14.50    3.60
  10  17  -3   12.00    8.70
 -10 -17   3    6.90    2.80
   9  17  -3  109.09   16.20
  -9 -17   3  123.29    5.90
   8  17  -3   16.30    8.10
   7  17  -3  186.08   18.30
  -7 -17   3  156.78    6.50
   6  17  -3   24.40   10.30
  -6 -17   3   15.30    3.10
   5  17  -3   39.40   11.60
  -5 -17   3   39.30    4.30
   4  17  -3   -3.30    7.20
  -4 -17   3    4.50    2.90
   3  17  -3  268.87   20.80
  -3 -17   3  242.78    9.50
   2  17  -3    0.80    7.40
  -2 -17   3    0.20    3.20
   1  17  -3    0.80    6.60
  -1 -17   3   -2.30    3.00
   0  17  -3   14.60    8.50
  -1  17  -3  391.46   25.30
  -2  17  -3    7.40    8.10
  -3  17  -3   89.39   17.50
  -4  17  -3   47.90   11.20
  -5  17  -3    6.80    7.50
  -6  17  -3    2.30    7.70
  -7  17  -3  216.68   21.10
  -8  17  -3    0.30    8.70
  -9  17  -3   75.29   15.10
 -10  17  -3   14.70    9.70
  21 -17   3   44.50   12.70
  22 -17   3   26.00   10.70
  23 -17   3   67.79   14.30
  24 -17   3    1.00    9.30
  25 -17   3    2.10    9.30
  27 -17   3   42.30   13.30
  28 -17   3    8.40   10.90
  30  16  -3   14.90    8.60
 -30 -16   3   17.70    7.80
  29  16  -3    5.90   12.60
 -29 -16   3    7.50    6.60
  28  16  -3   84.79   16.80
  27  16  -3   -1.70    8.20
 -27 -16   3   20.60    8.10
  26  16  -3   13.10   10.10
 -26 -16   3   -1.00    5.90
  25  16  -3   28.60   12.40
 -25 -16   3   25.00    7.20
  24  16  -3  157.98   20.70
 -24 -16   3  161.78   12.60
  23  16  -3    7.80   10.70
 -23 -16   3    0.80    5.40
  22  16  -3  121.09   18.10
 -22 -16   3   83.29   10.10
  21  16  -3   10.70    9.10
 -21 -16   3   14.60    5.80
  20  16  -3   24.70   13.30
 -20 -16   3   47.90    7.60
  19  16  -3   38.00   12.50
 -19 -16   3   43.30    9.20
  18  16  -3  213.98   30.70
 -18 -16   3  218.68   11.60
  17  16  -3   26.90   10.70
 -17 -16   3   43.30    6.40
  16  16  -3   -9.20    6.50
 -16 -16   3   -2.30    3.20
  15  16  -3   -6.30    6.40
 -15 -16   3    0.40    3.10
  14  16  -3  229.58   19.90
 -14 -16   3  262.07   10.40
  13  16  -3    8.60    8.40
 -13 -16   3    2.90    2.90
  12  16  -3  194.38   17.80
 -12 -16   3  175.88    7.80
  11  16  -3    7.60    7.70
 -11 -16   3   15.80    3.20
  10  16  -3   23.10   10.40
 -10 -16   3   35.80    3.80
   9  16  -3   22.00    8.80
  -9 -16   3   24.90    3.00
   8  16  -3  497.65   26.70
  -8 -16   3  456.85   11.80
   7  16  -3   14.90    7.90
   6  16  -3   53.29   11.30
   5  16  -3   40.40   10.40
  -5 -16   3   49.30    5.80
   4  16  -3  272.27   20.20
   3  16  -3    0.90    6.50
   2  16  -3  309.97   21.40
  -2 -16   3  330.57   10.90
   1  16  -3    0.60    6.50
  -1 -16   3    1.40    2.90
   0  16  -3   56.09   11.90
   0 -16   3   51.19    5.90
  -1  16  -3   -0.90    6.50
  -2  16  -3  435.56   25.60
  -3  16  -3   29.20   10.30
  -4  16  -3   64.99   12.80
  -5  16  -3    0.00    6.60
  -6  16  -3  272.27   20.80
  -7  16  -3    0.40    6.50
  -8  16  -3   89.39   16.60
  -9  16  -3   -7.20    5.90
 -10  16  -3    3.80    8.10
 -11  16  -3   11.90    8.40
  21 -16   3    8.80    9.10
  22 -16   3  223.18   21.10
  23 -16   3   18.20   11.60
  24 -16   3   19.10   10.80
  25 -16   3    1.30    8.90
  26 -16   3   80.99   16.30
  27 -16   3  -15.80    8.10
  28 -16   3   79.29   19.30
  30 -16   3   31.20   11.30
  32  15  -3   23.70   10.60
 -32 -15   3   -0.40    6.50
  31  15  -3   20.00    8.90
 -31 -15   3   14.40    9.30
  30  15  -3   13.80   10.00
 -30 -15   3   19.60    8.70
  29  15  -3   48.90   15.90
 -29 -15   3   74.49   11.20
  28  15  -3   10.20    9.40
 -28 -15   3    4.40    6.90
  27  15  -3   13.80   10.00
 -27 -15   3   23.80    8.10
  26  15  -3   11.10    9.40
 -26 -15   3   24.90    7.30
  25  15  -3    1.20    8.10
 -25 -15   3   15.50    7.20
  24  15  -3   12.50    9.70
 -24 -15   3   19.70    6.40
  23  15  -3  195.38   20.20
 -23 -15   3  189.78   12.90
  22  15  -3   46.10   12.40
 -22 -15   3   56.09    8.70
 -21 -15   3   12.20    6.00
  20  15  -3   20.20   10.60
 -20 -15   3   19.90    6.10
  19  15  -3  201.08   20.00
 -19 -15   3  248.48   12.40
  18  15  -3   28.10   11.20
 -18 -15   3   34.50    6.20
  17  15  -3   61.19   13.90
 -17 -15   3   70.19    7.50
  16  15  -3   18.90    9.00
 -16 -15   3   37.40    5.80
  15  15  -3   48.20   12.40
 -15 -15   3   47.70    5.80
  14  15  -3    1.70    7.20
 -14 -15   3    1.10    2.40
  13  15  -3  245.48   19.00
 -13 -15   3  240.18    9.10
  12  15  -3   15.30    9.00
 -12 -15   3   10.50    2.90
  11  15  -3    3.60    7.00
 -11 -15   3    1.80    2.10
  10  15  -3   47.00   11.10
   9  15  -3   68.09   12.90
  -9 -15   3   71.79    3.50
   8  15  -3  128.19   16.70
   7  15  -3  197.18   16.80
   6  15  -3    1.60    5.90
   5  15  -3   88.69   13.50
   4  15  -3    1.80    6.30
   3  15  -3  601.24   28.10
  -3 -15   3  560.04   13.80
   2  15  -3  201.48   16.80
   1  15  -3  142.59   17.90
  -1 -15   3   99.79    5.70
   0  15  -3    8.20    6.80
   0 -15   3    3.20    3.10
  -1  15  -3  219.88   17.50
   1 -15   3  181.48   10.00
  -2  15  -3   34.80    9.90
  -3  15  -3  228.88   18.60
  -4  15  -3    3.50    6.60
  -5  15  -3  123.39   17.40
  -6  15  -3   97.49   15.40
  -7  15  -3  139.99   15.60
  -8  15  -3    4.40    7.20
  -9  15  -3  149.99   16.40
 -10  15  -3  158.18   20.30
 -11  15  -3  121.69   16.80
  22 -15   3   31.00   12.20
  23 -15   3  161.58   19.90
  24 -15   3   37.20   12.50
  25 -15   3   -3.70    9.70
  26 -15   3   13.90   10.90
  27 -15   3   93.39   16.40
  28 -15   3   -1.80    9.10
  30 -15   3   15.30   10.70
  31 -15   3   24.90   10.40
  33  14  -3   10.50    9.10
 -33 -14   3   16.30    7.90
  32  14  -3   19.70   10.70
 -32 -14   3   22.60    8.30
  31  14  -3   33.80   12.10
 -31 -14   3   31.90   13.60
  30  14  -3   39.40   11.10
 -30 -14   3   35.00    9.20
  29  14  -3   29.40   11.60
 -29 -14   3   12.40    7.80
  28  14  -3   68.89   15.00
 -28 -14   3   66.79   10.10
  27  14  -3   41.30   13.00
 -27 -14   3   67.49   10.60
  26  14  -3    7.30   10.30
 -26 -14   3    9.00    6.20
  25  14  -3   44.50   12.90
 -25 -14   3   49.50    9.10
  24  14  -3  184.18   22.70
 -24 -14   3  132.09   11.70
  23  14  -3   11.10   10.00
 -23 -14   3    0.00    5.10
  22  14  -3   89.79   20.90
 -22 -14   3   62.19   14.10
  21  14  -3   65.19   13.80
 -21 -14   3   55.09    8.20
  20  14  -3   55.99   12.90
 -20 -14   3   49.99    7.80
  19  14  -3   23.80    9.70
 -19 -14   3   33.10    6.60
  18  14  -3  180.08   17.90
 -18 -14   3  154.78    9.60
  17  14  -3   63.69   13.00
 -17 -14   3   66.99    7.40
  16  14  -3   -5.60    6.00
 -16 -14   3    5.60    3.50
  15  14  -3  222.68   18.20
 -15 -14   3  242.88   10.10
  14  14  -3  137.69   17.50
 -14 -14   3  141.19    7.30
  13  14  -3    1.60    6.30
 -13 -14   3    4.50    2.70
  12  14  -3  102.89   15.30
  11  14  -3  157.58   15.20
 -11 -14   3  163.68    6.20
  10  14  -3   28.70    9.50
 -10 -14   3   16.20    2.30
   9  14  -3  116.29   15.20
   8  14  -3  441.86   23.30
   7  14  -3    9.90    6.70
   6  14  -3    3.80    6.50
   5  14  -3  296.87   18.90
   4  14  -3  230.08   16.80
   3  14  -3   70.29   12.10
   2  14  -3  288.97   18.60
   1  14  -3  175.18   15.10
  -1 -14   3  169.58    6.10
   0  14  -3   23.20    8.10
   0 -14   3   22.10    3.30
  -1  14  -3  114.99   15.90
   1 -14   3   93.99    6.00
  -2  14  -3  256.07   17.80
   2 -14   3  232.48    9.90
  -3  14  -3  395.46   22.20
  -4  14  -3   24.60    8.90
  -5  14  -3  345.17   21.30
  -6  14  -3   22.70    9.40
  -7  14  -3    0.90    5.90
  -8  14  -3  191.28   17.10
  -9  14  -3   72.09   14.70
 -10  14  -3   83.59   14.00
 -11  14  -3   70.69   13.00
  22 -14   3   10.80    9.60
  23 -14   3   16.50   11.10
  24 -14   3   67.19   15.00
  25 -14   3  104.29   17.20
  26 -14   3   38.70   12.50
  27 -14   3    1.60    9.70
  28 -14   3   73.49   15.30
  30 -14   3  -16.70    8.70
  31 -14   3   76.99   14.00
  32 -14   3   54.99   11.00
  33 -14   3   26.50   10.70
  34  13  -3   24.10    8.80
 -34 -13   3   22.60   10.70
  33  13  -3    4.50   15.30
 -33 -13   3   13.20    7.90
  32  13  -3   19.60   11.70
 -32 -13   3   20.40    9.80
  31  13  -3   -7.70    7.10
 -31 -13   3    1.10    6.70
  30  13  -3   43.50   12.30
 -30 -13   3   41.40    9.80
  29  13  -3  113.49   17.70
 -29 -13   3   93.79   12.30
  28  13  -3   44.20   12.80
 -28 -13   3   51.69   10.20
  27  13  -3   53.59   13.50
 -27 -13   3   53.19    9.50
  26  13  -3   88.39   15.90
 -26 -13   3   93.49   11.40
  25  13  -3   43.80   12.20
 -25 -13   3   45.30    8.40
  24  13  -3   24.00   12.30
 -24 -13   3    8.10    5.60
  23  13  -3   33.30   12.20
 -23 -13   3   48.90    8.20
  22  13  -3   68.09   14.30
 -22 -13   3   50.89    8.40
  21  13  -3   -0.70    7.50
 -21 -13   3    3.30    4.30
  20  13  -3  248.08   20.00
 -20 -13   3  202.88   11.90
  19  13  -3   67.49   12.90
 -19 -13   3   76.49    7.80
  18  13  -3    9.40    8.10
 -18 -13   3   -0.60    3.60
  17  13  -3  180.98   16.90
 -17 -13   3  175.08    9.50
  16  13  -3  137.39   15.00
 -16 -13   3  151.68    8.50
  15  13  -3   99.39   13.60
 -15 -13   3  104.19    6.60
  14  13  -3   62.99   11.80
 -14 -13   3   66.69    5.20
  13  13  -3   82.19   12.70
 -13 -13   3   86.79    5.30
  12  13  -3  172.28   15.20
 -12 -13   3  179.48    6.90
  11  13  -3   80.09   12.10
 -11 -13   3   83.39    4.30
  10  13  -3  379.36   21.20
 -10 -13   3  380.16    9.40
   9  13  -3  389.36   20.80
   8  13  -3   -3.50    4.90
   6  13  -3   56.79   11.40
   5  13  -3   46.50    8.80
   4  13  -3  210.18   15.10
   3  13  -3  117.69   11.90
   2  13  -3  218.68   15.40
   1  13  -3    4.80    5.60
   0  13  -3  130.99   15.60
   0 -13   3  111.89    4.70
  -1  13  -3  365.56   19.70
   1 -13   3  334.67   10.40
  -2  13  -3   -2.60    4.50
   2 -13   3    3.10    2.50
  -3  13  -3   71.49   12.30
  -5  13  -3  101.59   13.20
  -6  13  -3  300.27   19.00
  -7  13  -3  174.08   15.10
  -8  13  -3  200.38   16.40
  -9  13  -3  234.48   17.90
 -10  13  -3  379.96   22.50
 -11  13  -3   62.19   11.30
  22 -13   3   -3.80    7.60
  24 -13   3   43.60   12.80
  25 -13   3   -2.40    8.20
  26 -13   3   26.30   12.30
  27 -13   3   -1.80    9.20
  28 -13   3   35.10   12.40
  29 -13   3   30.00   11.30
  30 -13   3  101.69   16.10
  31 -13   3   84.19   13.70
  32 -13   3   22.20   10.40
  33 -13   3   82.59   13.30
  34 -13   3   21.60   11.20
  35  12  -3   48.70   11.20
 -35 -12   3   60.39   16.90
  34  12  -3   33.20   18.70
 -34 -12   3   15.10    8.70
  33  12  -3   -0.50   14.70
 -33 -12   3  -18.40    6.00
  32  12  -3   10.20    8.40
 -32 -12   3   -8.80    6.50
  31  12  -3   77.59   15.20
 -31 -12   3  111.09   13.60
  30  12  -3    6.00    9.30
 -30 -12   3   20.30    7.80
  29  12  -3   33.30   12.20
 -29 -12   3   29.90    8.60
  28  12  -3   -8.40    7.40
 -28 -12   3   21.10    7.20
  27  12  -3   69.59   15.50
 -27 -12   3   66.69   10.70
  26  12  -3   37.30   11.50
 -26 -12   3   66.29   10.40
  25  12  -3   74.39   17.70
  24  12  -3   39.40   11.30
 -24 -12   3   32.50    7.50
  23  12  -3   23.60   10.20
 -23 -12   3   27.10    6.90
  22  12  -3   17.40    9.40
 -22 -12   3   20.00    6.00
  21  12  -3  160.58   17.00
 -21 -12   3  163.18   11.10
  20  12  -3   70.49   13.30
 -20 -12   3   71.19    8.60
  19  12  -3   27.60   10.30
 -19 -12   3   32.40    6.40
  18  12  -3   76.19   13.30
 -18 -12   3   75.59    8.00
  17  12  -3  278.27   19.60
 -17 -12   3  275.07   11.80
  16  12  -3  140.29   16.70
 -16 -12   3  137.59    8.00
  15  12  -3  545.15   25.70
 -15 -12   3  529.25   16.20
  14  12  -3   27.00    8.60
 -14 -12   3   42.30    4.80
  13  12  -3   50.09   10.50
 -13 -12   3   42.90    4.50
  12  12  -3    6.10    5.80
 -12 -12   3    4.50    2.10
  11  12  -3  433.16   22.70
 -11 -12   3  417.96   10.90
  10  12  -3    3.10    4.70
   9  12  -3  472.45   22.00
   8  12  -3   38.70    8.30
   7  12  -3  372.16   18.80
   6  12  -3    3.60    4.80
   5  12  -3  282.77   16.40
   4  12  -3    1.90    4.30
   3  12  -3  113.09   10.90
   2  12  -3  265.67   15.70
   1  12  -3  326.57   17.70
   0  12  -3   43.70    9.20
  -1  12  -3  209.78   14.50
   1 -12   3  199.38    6.10
   1 -12   3  207.38    6.60
  -2  12  -3   48.30    9.30
   2 -12   3   49.99    4.00
  -3  12  -3   67.69   10.50
   3 -12   3   53.69    4.70
  -4  12  -3    5.40    4.90
  -5  12  -3  482.35   22.70
  -6  12  -3   81.39   10.70
  -7  12  -3   20.20    7.40
  -8  12  -3   68.89   10.60
  -9  12  -3  530.45   26.70
 -10  12  -3   33.00    8.70
 -11  12  -3  330.97   20.60
  22 -12   3   50.69   12.90
  23 -12   3   -2.40    8.60
  24 -12   3    9.30    9.30
  25 -12   3  210.08   27.50
  26 -12   3    1.40    8.70
  27 -12   3   18.70   11.10
  28 -12   3    6.40   15.20
  29 -12   3   59.59   14.00
  30 -12   3    7.00   10.00
  31 -12   3  100.69   15.40
  32 -12   3   11.20    8.70
  33 -12   3   15.00    9.60
  34 -12   3   57.39   12.70
  35 -12   3   30.40   13.70
  36  11  -3   65.09   13.10
 -36 -11   3  117.59   17.40
  35  11  -3   10.40   13.00
 -35 -11   3   -7.00    6.20
  34  11  -3   -3.30   12.50
 -34 -11   3    1.60    7.10
  33  11  -3   10.90    8.80
 -33 -11   3   -5.30    6.40
  32  11  -3   98.69   17.90
 -32 -11   3   87.09   13.10
  31  11  -3    0.90    9.20
 -31 -11   3    1.50    6.50
  30  11  -3  128.09   19.00
 -30 -11   3  147.39   16.10
  29  11  -3    7.20    9.40
 -29 -11   3   16.50    7.50
  28  11  -3  -11.30    7.60
 -28 -11   3    3.60    6.40
  27  11  -3   -0.10   10.20
 -27 -11   3    8.70    6.60
  26  11  -3  332.67   33.70
  25  11  -3    5.20    8.50
 -25 -11   3    4.90    6.10
  24  11  -3  136.49   18.20
 -24 -11   3  121.89   11.20
  23  11  -3   16.50    9.40
 -23 -11   3   25.70    6.90
  22  11  -3  161.48   16.90
 -22 -11   3  166.68   11.50
  21  11  -3   42.60   10.80
 -21 -11   3   52.39    7.90
  20  11  -3  311.17   20.60
 -20 -11   3  277.07   13.50
  19  11  -3    3.50    6.30
 -19 -11   3    7.30    4.50
  18  11  -3   83.89   13.30
 -18 -11   3   69.29    6.90
  17  11  -3   75.89   12.70
 -17 -11   3   69.79    6.50
  16  11  -3  352.36   20.30
 -16 -11   3  362.66   13.30
  15  11  -3   68.99   11.40
 -15 -11   3   54.09    5.80
  14  11  -3  132.09   14.60
 -14 -11   3  167.48    7.50
  13  11  -3   97.19   13.00
 -13 -11   3   94.19    5.30
  12  11  -3  139.79   12.60
 -12 -11   3  158.38    6.20
  11  11  -3   37.10    7.70
 -11 -11   3   50.59    3.10
 -11 -11   3   34.00    3.30
  10  11  -3  967.90   32.60
   9  11  -3  109.39   10.50
   8  11  -3   51.59    8.30
   7  11  -3   95.29    9.90
   6  11  -3  995.20   32.20
   5  11  -3   68.49    9.80
   4  11  -3  592.74   23.10
   3  11  -3   52.19    8.60
   2  11  -3  426.76   19.10
   1  11  -3   27.20    6.40
   0  11  -3 1112.29   34.70
  -1  11  -3   25.10    6.70
   1 -11   3   21.90    1.90
  -2  11  -3    3.50    5.00
   2 -11   3    3.60    1.80
  -3  11  -3   44.40    8.80
   3 -11   3   41.00    4.00
  -4  11  -3  653.23   25.30
  -5  11  -3   92.49   12.10
  -6  11  -3  216.88   14.50
  -7  11  -3    0.40    3.80
  -8  11  -3  296.07   17.60
  -9  11  -3   11.00    6.70
 -10  11  -3  684.23   28.20
 -11  11  -3   65.29   11.50
  22 -11   3   -6.40    6.60
  23 -11   3   18.70    9.40
  24 -11   3  267.27   20.50
  25 -11   3   10.20    9.50
  26 -11   3  222.78   28.40
  27 -11   3    2.70    9.20
  28 -11   3   11.60   10.30
  29 -11   3   -6.70    8.30
  30 -11   3  245.18   21.60
  31 -11   3    6.00    8.70
  32 -11   3   15.20    9.70
  35 -11   3  -29.60   11.90
  37  10  -3   58.39   13.30
 -37 -10   3   56.19   11.30
  36  10  -3   16.30   11.70
 -36 -10   3    3.00    6.90
  35  10  -3   44.90   15.30
 -35 -10   3   24.30   11.10
  34  10  -3    1.10    8.00
 -34 -10   3   18.20    9.00
  33  10  -3   93.69   16.50
 -33 -10   3   74.89   12.70
  32  10  -3   18.90   11.50
 -32 -10   3    7.20    7.60
  31  10  -3  215.68   25.70
 -31 -10   3  213.88   16.80
  30  10  -3   25.50   11.00
 -30 -10   3   12.90    7.60
  29  10  -3   33.40   12.50
 -29 -10   3   26.60    8.50
 -28 -10   3   24.70    7.50
  26  10  -3    0.80    7.90
 -26 -10   3   -2.30    5.10
  25  10  -3  156.18   17.30
 -25 -10   3  165.18   12.60
  24  10  -3    7.40    8.50
 -24 -10   3   18.40    6.40
  23  10  -3   26.50   10.00
 -23 -10   3   32.50    6.90
  22  10  -3  125.29   16.90
 -22 -10   3  121.89    9.90
  21  10  -3  316.77   20.90
 -21 -10   3  307.27   14.70
  20  10  -3  144.49   14.70
 -20 -10   3  150.58   10.00
  19  10  -3  130.39   16.30
 -19 -10   3   85.59    7.70
  18  10  -3   39.00    9.40
 -18 -10   3   45.10    6.30
  17  10  -3  425.56   22.20
 -17 -10   3  467.85   15.70
  16  10  -3  150.18   13.60
 -16 -10   3  164.08    8.50
  15  10  -3  771.22   29.60
 -15 -10   3  818.32   21.50
  14  10  -3   49.30    9.10
 -14 -10   3   50.59    4.70
  13  10  -3    0.80    4.60
 -13 -10   3   -0.80    1.80
  12  10  -3   37.00    7.60
 -12 -10   3   34.50    3.30
  11  10  -3  455.15   20.10
 -11 -10   3  410.96   11.80
 -11 -10   3  435.16   10.90
  10  10  -3   46.00    8.40
   9  10  -3   11.10    5.10
   8  10  -3    9.10    4.60
   7  10  -3  415.56   18.10
   6  10  -3    6.40    4.40
   5  10  -3  539.05   20.80
   4  10  -3   87.19    8.50
   3  10  -3    7.90    3.90
   2  10  -3  543.15   20.70
   1  10  -3  472.45   19.20
   0  10  -3   27.40    5.80
  -1  10  -3  767.92   26.10
  -2  10  -3   81.79    8.90
   2 -10   3   68.39    3.40
  -3  10  -3  973.00   30.90
   3 -10   3  981.30   22.90
  -4  10  -3   33.40    7.10
  -5  10  -3 1071.89   33.80
  -6  10  -3   35.50    7.30
  -7  10  -3   -0.80    4.10
  -8  10  -3   61.29   10.30
  -9  10  -3  286.27   16.60
 -10  10  -3   78.09   11.60
 -11  10  -3  437.46   21.30
  21 -10   3  334.97   20.80
  22 -10   3   62.09   11.80
  23 -10   3   18.40    9.60
  24 -10   3   19.80    8.90
  25 -10   3  279.67   20.50
  26 -10   3    1.00    7.80
  28 -10   3   10.00    8.70
  29 -10   3   95.19   16.00
  30 -10   3    6.00    9.30
  31 -10   3   25.10   11.10
  32 -10   3    6.30    8.40
  33 -10   3    6.30    9.80
  38   9  -3    7.90    9.20
 -38  -9   3    9.50    7.60
  37   9  -3   -0.90    7.90
 -37  -9   3    6.20   11.00
  36   9  -3   99.79   17.90
  35   9  -3   13.70    9.90
 -35  -9   3   25.10    9.20
  34   9  -3   28.30   11.50
 -34  -9   3   14.30    8.50
  33   9  -3   19.70   10.50
 -33  -9   3   12.90    8.70
  32   9  -3  186.28   19.50
 -32  -9   3  179.88   16.40
  31   9  -3   20.70   11.40
 -31  -9   3   27.00    8.30
  30   9  -3   43.30   13.90
 -30  -9   3   42.30   10.40
  29   9  -3  170.08   34.70
 -29  -9   3  137.59   14.00
  27   9  -3   35.50   11.30
 -27  -9   3   43.50    9.20
  26   9  -3  221.98   19.80
 -26  -9   3  244.28   15.50
  25   9  -3    9.90    9.60
 -25  -9   3    5.50    5.20
  24   9  -3  136.09   18.20
 -24  -9   3  137.29   11.40
  23   9  -3  235.58   18.80
 -23  -9   3  220.18   13.40
  22   9  -3  213.38   17.60
 -22  -9   3  228.58   13.10
  21   9  -3   25.70    8.10
 -21  -9   3   13.10    5.30
  20   9  -3  223.38   16.90
 -20  -9   3  221.18   11.80
  19   9  -3  154.58   14.50
 -19  -9   3  170.88    9.90
 -18  -9   3   12.50    4.10
  17   9  -3   86.19   11.80
 -17  -9   3   73.89    6.40
  16   9  -3  264.17   16.30
 -16  -9   3  264.97   10.80
  15   9  -3   63.69   10.70
 -15  -9   3   53.29    5.00
  14   9  -3  623.04   24.80
 -14  -9   3  652.43   17.50
  13   9  -3  404.76   19.00
 -13  -9   3  459.95   12.90
  12   9  -3  189.18   12.60
 -12  -9   3  191.68    6.90
  11   9  -3   67.19    9.20
 -11  -9   3   71.79    3.50
  10   9  -3  638.84   22.70
 -10  -9   3  542.55   13.00
 -10  -9   3  617.24   13.10
   9   9  -3  176.78   11.40
   8   9  -3   25.90    5.70
   7   9  -3   51.39    7.80
   6   9  -3  936.61   28.50
   5   9  -3  187.18   11.00
   4   9  -3    7.00    3.70
   3   9  -3  747.63   24.10
   2   9  -3  262.47   12.90
   1   9  -3   88.19   10.00
   0   9  -3  918.61   27.90
  -1   9  -3  139.79    9.80
  -2   9  -3    9.40    4.50
   2  -9   3   10.50    1.40
  -3   9  -3  157.48   10.50
   3  -9   3  168.48    6.00
  -4   9  -3 1083.39   32.30
  -5   9  -3   -0.40    3.70
  -6   9  -3  414.96   18.10
  -7   9  -3  712.33   25.40
  -8   9  -3  107.09    9.90
  -9   9  -3  346.17   17.40
 -10   9  -3 1262.17   38.70
  21  -9   3   93.29   12.50
  22  -9   3  159.18   15.30
  23  -9   3  171.68   15.80
  24  -9   3   99.89   14.70
  25  -9   3    7.80    8.10
  26  -9   3  258.27   21.00
  27  -9   3   24.40   10.70
  28  -9   3   -1.30    8.40
  29  -9   3   27.10   17.40
  30  -9   3   91.69   14.30
  31  -9   3   50.39   10.90
  32  -9   3    6.40    9.80
  33  -9   3   74.69   13.10
  34  -9   3  115.59   14.70
  38   8  -3   49.40   12.30
 -38  -8   3   57.69   15.40
  37   8  -3    0.00    9.10
 -37  -8   3   13.70    8.50
  36   8  -3    8.80    9.70
 -36  -8   3    4.00    7.80
  35   8  -3   40.30   12.40
 -35  -8   3   37.70   10.60
  34   8  -3  142.39   20.00
 -34  -8   3  140.59   16.70
  33   8  -3   -3.10    8.00
 -33  -8   3   -5.60    7.20
  32   8  -3    5.40    8.90
 -32  -8   3    1.70    6.90
  31   8  -3  141.29   19.70
 -31  -8   3  116.29   14.80
  30   8  -3    4.80    9.40
 -30  -8   3   17.90    8.10
  28   8  -3  167.98   20.10
 -28  -8   3  126.69   14.50
  27   8  -3   76.99   14.50
 -27  -8   3   58.79    9.80
  26   8  -3   39.00   11.80
 -26  -8   3   33.70    8.20
  25   8  -3  287.87   20.60
 -25  -8   3  246.08   15.20
  24   8  -3    0.30    7.10
 -24  -8   3   12.80    5.60
  23   8  -3   25.30    9.70
 -23  -8   3   17.40    5.90
  22   8  -3   17.80    8.10
 -22  -8   3   16.50    6.10
  21   8  -3  212.08   16.50
 -21  -8   3  214.48   12.10
  20   8  -3   27.90    8.30
 -20  -8   3   31.90    5.90
  19   8  -3   76.59   12.40
 -19  -8   3   61.69    7.40
  18   8  -3  602.04   25.10
 -18  -8   3  607.94   20.00
  17   8  -3   83.79   11.50
 -17  -8   3   75.09    6.50
  16   8  -3  140.99   11.80
 -16  -8   3  137.99    7.80
  15   8  -3  304.77   16.20
 -15  -8   3  269.67   10.60
  14   8  -3  238.48   14.20
 -14  -8   3  259.47    9.50
  13   8  -3   84.89   10.30
 -13  -8   3   75.79    5.00
  12   8  -3  532.25   20.70
 -12  -8   3  541.35   14.10
  11   8  -3 1301.77   36.80
 -11  -8   3 1316.57   28.90
  10   8  -3  634.74   22.20
 -10  -8   3  640.64   14.20
   9   8  -3    4.10    3.40
   8   8  -3  449.56   17.20
   7   8  -3  509.95   18.50
   6   8  -3   63.79    6.50
   5   8  -3  781.62   24.00
   2   8  -3  355.46   17.50
   1   8  -3   47.00    7.50
  -1   8  -3 1995.20   52.29
  -2   8  -3  162.88    9.90
  -3   8  -3  104.09    7.90
   3  -8   3   84.09    3.80
  -4   8  -3  940.11   28.00
  -5   8  -3  805.82   25.60
  -6   8  -3 1638.74   43.20
  -7   8  -3    1.50    3.40
  -8   8  -3    3.20    3.50
  -9   8  -3  249.97   14.00
 -10   8  -3   77.19    8.60
  20  -8   3   27.70    8.30
  21  -8   3  250.47   16.90
  22  -8   3  416.96   21.90
  23  -8   3   -4.90    6.10
  24  -8   3   42.20   10.10
  25  -8   3  180.48   16.70
  26  -8   3   27.40   10.30
  27  -8   3   19.30    9.90
  28  -8   3  206.48   18.30
  29  -8   3  224.68   18.60
  30  -8   3   -1.50   11.10
  31  -8   3  106.89   15.50
  32  -8   3   46.20   10.50
  33  -8   3   12.00   10.40
  38  -8   3    5.10    9.10
  39   7  -3   54.49   12.80
 -39  -7   3   76.99   13.10
  38   7  -3   30.30   11.40
 -38  -7   3   14.20   10.50
  37   7  -3   37.50   15.80
 -37  -7   3   57.49   18.00
  36   7  -3   36.40   12.00
 -36  -7   3   21.80    9.30
  35   7  -3   47.90   13.40
 -35  -7   3   56.99   12.60
  34   7  -3   -1.60    9.10
 -34  -7   3    3.10    7.20
  33   7  -3  115.09   18.60
 -33  -7   3  126.09   15.40
  32   7  -3  112.09   18.40
 -32  -7   3   94.59   14.00
  31   7  -3   13.20   10.20
 -31  -7   3    2.80    7.10
 -30  -7   3   33.90    9.80
  29   7  -3  276.37   22.00
 -29  -7   3  276.77   18.10
  28   7  -3   -3.60    8.10
 -28  -7   3   -2.00    5.30
  27   7  -3   38.60   11.60
 -27  -7   3   42.40    9.20
  26   7  -3   86.79   14.60
 -26  -7   3   66.49   10.30
  25   7  -3   43.20   12.20
 -25  -7   3   17.30    6.30
  24   7  -3    1.70    6.60
 -24  -7   3    3.40    5.00
  23   7  -3  375.36   22.00
 -23  -7   3  382.16   17.50
 -22  -7   3    1.30    4.50
  21   7  -3    2.00    5.90
 -21  -7   3    4.50    4.10
  20   7  -3   42.10    9.70
 -20  -7   3   50.09    7.20
  19   7  -3  497.05   22.50
  18   7  -3   18.50    6.90
 -18  -7   3   10.80    3.60
  17   7  -3  711.43   26.60
 -17  -7   3  700.43   20.80
  16   7  -3   20.80    6.60
 -16  -7   3   15.80    3.80
  15   7  -3    5.70    4.50
 -15  -7   3   -1.50    2.10
  14   7  -3   24.70    5.90
 -14  -7   3   18.70    3.40
  13   7  -3  761.52   25.20
 -13  -7   3  760.42   19.30
  12   7  -3   58.69    8.10
 -12  -7   3   48.70    3.80
  11   7  -3    0.40    2.90
  10   7  -3  656.33   21.60
 -10  -7   3  644.04   14.80
   9   7  -3  374.06   15.10
   8   7  -3  252.17   13.00
   7   7  -3  466.35   16.40
   6   7  -3  376.96   14.30
   5   7  -3  245.18   10.90
   4   7  -3  127.79    7.70
   3   7  -3 1438.16   35.80
   2   7  -3   84.59    6.30
   1   7  -3  706.33   21.10
   0   7  -3  700.13   21.00
  -1   7  -3 1017.70   27.70
  -2   7  -3   -0.20    2.00
  -3   7  -3  641.94   20.20
   3  -7   3  622.24   14.30
  -4   7  -3  125.29    8.20
  -5   7  -3   86.29    8.00
  -6   7  -3  103.69    7.90
  -7   7  -3 2077.09   51.19
  -8   7  -3  358.76   15.70
  -9   7  -3  147.49   10.30
  20  -7   3  214.48   14.80
  21  -7   3    2.00    6.00
  22  -7   3    6.80    6.30
  23  -7   3  733.03   29.20
  24  -7   3   24.10    8.50
  25  -7   3   11.90    7.70
  26  -7   3   71.39   12.30
  27  -7   3  378.46   22.40
  28  -7   3   23.70    9.10
  29  -7   3   57.59   11.60
  30  -7   3   27.20    9.50
  31  -7   3  130.29   16.60
  32  -7   3   11.90    9.20
  33  -7   3   75.59   12.80
  37  -7   3    5.10   10.90
  39   6  -3   52.99   11.70
 -39  -6   3   20.30    9.30
  38   6  -3  110.89   19.00
 -38  -6   3  119.29   16.20
  37   6  -3   11.10    9.60
 -37  -6   3    4.40    9.30
  36   6  -3   18.10    8.90
 -36  -6   3    2.10    7.70
  35   6  -3   13.40    9.30
 -35  -6   3    8.60    7.90
  34   6  -3  230.58   25.70
 -34  -6   3  136.99   16.40
  33   6  -3   12.60    9.80
 -33  -6   3   12.90    7.70
  32   6  -3   36.30   12.20
 -32  -6   3   38.30   10.50
 -31  -6   3   28.50    9.30
  30   6  -3   40.70   12.10
 -30  -6   3   36.40   10.10
  29   6  -3   32.30   11.50
 -29  -6   3   21.00    8.00
  28   6  -3  334.67   22.80
 -28  -6   3  324.47   18.60
  27   6  -3   21.60    9.80
 -27  -6   3   33.70    8.40
  26   6  -3   15.30    8.80
 -26  -6   3   18.40    6.80
  25   6  -3   21.90    8.40
 -25  -6   3   27.80    7.20
  24   6  -3  689.73   30.00
 -24  -6   3  713.93   25.50
  23   6  -3   45.30   10.10
 -23  -6   3   33.90    7.10
  22   6  -3  303.17   18.70
 -22  -6   3  325.07   15.20
  21   6  -3  155.88   13.70
 -21  -6   3  151.98   10.30
  20   6  -3  130.69   12.10
 -20  -6   3  131.89    9.30
  19   6  -3   14.30    6.00
 -19  -6   3   15.80    4.50
  18   6  -3 1342.87   40.10
 -18  -6   3 1376.46   34.90
  17   6  -3    7.90    5.00
 -17  -6   3    6.90    3.40
  16   6  -3   37.30    7.90
 -16  -6   3   31.40    4.90
  15   6  -3   28.20    6.10
 -15  -6   3   36.10    4.80
  14   6  -3  764.12   25.00
 -14  -6   3  748.13   19.90
  13   6  -3  122.29    9.10
 -13  -6   3  119.19    6.10
  12   6  -3 1180.38   33.40
 -12  -6   3 1269.97   28.10
  11   6  -3   75.09    7.20
 -11  -6   3   80.39    4.20
  10   6  -3  199.38   10.40
 -10  -6   3  208.88    6.40
   9   6  -3   45.70    6.20
  -9  -6   3   39.60    2.20
   8   6  -3 1123.19   29.60
   7   6  -3   95.99    6.60
   6   6  -3   57.69    5.10
   5   6  -3   13.70    3.40
   4   6  -3 1700.83   39.80
   3   6  -3   35.00    4.70
   2   6  -3 2199.28   49.50
   1   6  -3  383.96   13.20
   0   6  -3  232.28    9.70
  -1   6  -3  545.75   16.90
  -2   6  -3 1158.08   29.60
  -3   6  -3  106.19    6.80
   3  -6   3  101.39    3.70
  -4   6  -3  727.93   21.50
  -5   6  -3   31.30    4.50
  -6   6  -3 2742.63   62.49
  -7   6  -3    1.30    2.30
  -8   6  -3  961.20   28.20
 -15   6  -3  497.95   15.20
 -16   6  -3  525.05   18.30
 -18   6  -3  285.87   11.40
  18  -6   3  231.48   14.20
 -19   6  -3    2.50    3.20
  19  -6   3    8.80    6.00
 -20   6  -3   32.50    5.30
  20  -6   3   28.40    7.80
 -21   6  -3   20.50    5.30
 -22   6  -3  650.33   21.60
  22  -6   3  666.33   26.40
  23  -6   3   12.90    6.70
 -24   6  -3    5.60    6.60
  24  -6   3   11.60    6.80
  25  -6   3   55.69   10.70
  26  -6   3  138.49   15.60
  27  -6   3   32.40    9.20
  28  -6   3  355.56   20.70
  29  -6   3   12.40    7.40
  30  -6   3   10.10    7.60
  31  -6   3   24.60    8.90
  32  -6   3  218.18   18.40
  36  -6   3   19.40   10.80
  37  -6   3    0.30    7.90
  38  -6   3   57.89   13.40
  39  -6   3   15.10    9.30
  40   5  -3   18.20   10.60
 -40  -5   3    0.80    8.70
  39   5  -3   60.79   13.50
  38   5  -3   28.80   11.80
  37   5  -3    3.20    9.50
 -37  -5   3  -13.80    6.70
  36   5  -3    5.40    9.30
 -36  -5   3    3.00    6.80
  35   5  -3   99.49   18.40
 -35  -5   3   50.09   11.10
  34   5  -3   12.60   10.80
 -34  -5   3   11.30    7.70
  33   5  -3  274.17   23.00
 -33  -5   3  298.07   20.20
  32   5  -3   -9.00   14.10
 -32  -5   3   -6.60    6.10
  31   5  -3    7.20    9.10
  30   5  -3   14.10    9.40
 -30  -5   3   -1.10    6.10
  29   5  -3  145.79   18.50
 -29  -5   3  133.39   13.30
  28   5  -3   68.69   14.30
 -28  -5   3   53.29   10.00
  27   5  -3   81.39   13.80
 -27  -5   3   73.39   10.40
  26   5  -3    5.80    6.80
 -26  -5   3   -0.10    4.90
  25   5  -3  294.87   19.40
 -25  -5   3  275.97   15.70
  24   5  -3   10.20    7.30
 -24  -5   3   14.80    5.90
  23   5  -3  345.97   19.90
 -23  -5   3  328.17   16.00
 -22  -5   3    2.50    4.20
  21   5  -3   24.40    7.30
 -21  -5   3   25.00    6.20
  20   5  -3    5.80    5.20
 -20  -5   3    2.20    3.50
  19   5  -3  703.53   26.30
 -19  -5   3  720.13   22.50
  18   5  -3   37.70    7.40
 -18  -5   3   41.40    5.90
  17   5  -3  483.45   19.80
 -17  -5   3  489.85   16.40
  16   5  -3   97.09    8.90
 -16  -5   3   85.99    6.40
  15   5  -3   12.30    4.70
 -15  -5   3   14.40    3.50
  14   5  -3    7.00    4.00
 -14  -5   3    2.40    2.50
  13   5  -3 1282.37   34.50
 -13  -5   3 1304.47   30.20
 -12  -5   3   23.10    3.20
  11   5  -3   61.99    6.20
 -11  -5   3   73.29    4.10
  10   5  -3   -1.70    1.90
 -10  -5   3    0.80    1.30
   9   5  -3 2007.90   46.20
  -9  -5   3 1955.60   40.50
   8   5  -3   12.60    3.20
  -8  -5   3   10.80    1.20
   7   5  -3 1138.89   28.50
   6   5  -3   53.69    4.60
   5   5  -3  370.66   12.20
   4   5  -3  920.31   23.30
   3   5  -3 1475.75   34.10
   2   5  -3  171.68    7.40
   1   5  -3  854.71   21.90
   0   5  -3  280.87   10.10
  -1   5  -3 3228.58   68.59
  -2   5  -3  188.88    8.20
  -3   5  -3    4.50    2.10
  -4   5  -3   77.89    5.60
  -5   5  -3 1478.35   36.00
  -6   5  -3  554.74   17.80
  -7   5  -3 1561.54   38.70
 -12   5  -3  270.97    9.60
 -13   5  -3 1066.09   26.20
 -14   5  -3    2.90    2.60
 -15   5  -3   25.30    4.20
 -16   5  -3   66.69    5.70
 -17   5  -3 1586.34   38.60
  17  -5   3 1594.44   42.70
 -18   5  -3   11.90    4.00
  18  -5   3    6.20    4.40
 -19   5  -3  223.28   10.90
  19  -5   3  199.88   12.80
  20  -5   3   -4.20    4.30
 -21   5  -3   79.29    8.40
  21  -5   3   75.99   10.00
 -22   5  -3    5.60    4.40
  22  -5   3   -6.90    5.70
 -23   5  -3   51.89    7.60
 -24   5  -3   33.20    7.00
  24  -5   3   33.10    8.70
 -25   5  -3   14.70    6.00
  25  -5   3   24.00    8.20
 -26   5  -3  123.39   11.40
  26  -5   3  188.18   14.70
 -27   5  -3  217.88   14.40
  27  -5   3  321.37   18.50
  28  -5   3   10.50    6.60
  29  -5   3  107.89   13.90
  30  -5   3   57.79   10.00
  31  -5   3  163.08   15.60
  35  -5   3   15.70   10.60
  36  -5   3   53.09   14.00
  37  -5   3   87.29   15.70
  38  -5   3    3.10    8.50
  39  -5   3   11.20   11.50
  40   4  -3   15.90    9.50
 -40  -4   3    4.30    8.60
  39   4  -3   11.60   14.70
 -39  -4   3   29.50   12.60
  38   4  -3  320.17   31.40
 -38  -4   3  327.57   28.10
  37   4  -3   20.50   10.30
  36   4  -3   21.60   10.70
 -36  -4   3  -11.70    6.60
  35   4  -3   11.00   11.50
 -35  -4   3    6.90    7.40
  34   4  -3  251.47   22.50
 -34  -4   3  248.88   18.90
  33   4  -3   10.10   12.20
 -33  -4   3    6.90    8.10
  32   4  -3   44.10   17.50
 -32  -4   3   48.00   10.80
  31   4  -3   75.29   15.10
 -31  -4   3   54.29   10.90
  30   4  -3   32.80   12.20
 -30  -4   3   15.30    8.20
  29   4  -3   51.29   12.50
 -29  -4   3   62.39   10.70
  28   4  -3  118.49   16.70
 -28  -4   3  124.59   12.60
  27   4  -3    7.10    7.30
 -27  -4   3   19.50    7.40
  26   4  -3   25.60    9.00
 -26  -4   3   25.60    7.20
  25   4  -3  182.28   16.00
 -25  -4   3  183.48   12.90
  24   4  -3  186.98   15.70
 -24  -4   3  188.98   12.60
  23   4  -3   31.10    9.00
 -23  -4   3   27.30    6.40
  22   4  -3  477.65   22.40
 -22  -4   3  508.45   19.50
  21   4  -3  188.58   13.80
 -21  -4   3  198.48   17.20
  20   4  -3  165.08   12.50
 -20  -4   3  173.08   10.30
  19   4  -3    2.60    4.20
 -19  -4   3    4.70    3.50
  18   4  -3  995.70   31.20
 -18  -4   3 1013.50   27.80
  17   4  -3  326.07   15.50
 -17  -4   3  338.27   13.20
  16   4  -3  113.09    9.10
 -16  -4   3  113.79    7.30
  15   4  -3  107.79    8.50
 -15  -4   3   99.99    6.60
  14   4  -3 1201.78   32.80
 -14  -4   3 1223.58   29.40
 -13  -4   3   -1.30    1.90
  12   4  -3 1274.97   32.70
 -12  -4   3 1235.88   29.50
  11   4  -3   30.20    5.30
 -11  -4   3   24.00    3.20
  10   4  -3  314.37   12.00
 -10  -4   3  339.27    9.50
   9   4  -3  422.26   13.70
  -9  -4   3  403.66   10.50
   8   4  -3 1778.72   39.90
  -8  -4   3 1689.53   35.50
   7   4  -3  958.60   24.00
   6   4  -3  251.07    9.10
   5   4  -3 1357.56   31.20
   3   4  -3  121.19    5.60
   2   4  -3   25.40    3.10
   1   4  -3 2137.79   45.80
   0   4  -3  356.16   10.80
  -1   4  -3  136.19    6.70
  -3   4  -3  739.03   19.50
  -4   4  -3 2228.38   49.20
  -5   4  -3  589.34   17.30
  -6   4  -3   11.00    3.20
 -10   4  -3  384.46   11.40
 -11   4  -3  568.34   15.60
 -12   4  -3  883.71   22.40
 -13   4  -3    2.40    2.10
 -14   4  -3   35.60    4.90
 -15   4  -3  449.95   14.90
  15  -4   3  454.65   17.30
 -16   4  -3  288.97   11.70
  16  -4   3  294.17   13.90
 -17   4  -3    0.50    3.00
  17  -4   3    8.80    4.80
  18  -4   3  447.86   18.40
 -19   4  -3  152.48    9.40
  19  -4   3  143.19   11.00
 -20   4  -3   27.10    5.60
  20  -4   3   15.40    5.80
 -21   4  -3   51.79    7.50
 -22   4  -3 1060.79   30.90
  22  -4   3 1028.10   33.30
 -23   4  -3  101.19    9.30
  23  -4   3   80.39   10.90
 -24   4  -3  337.77   16.00
  24  -4   3  371.96   18.70
 -25   4  -3  115.99   10.30
  25  -4   3   91.29   12.80
 -26   4  -3  384.86   18.10
  26  -4   3  406.56   20.10
  27  -4   3    2.50    6.70
 -28   4  -3  329.87   17.60
  28  -4   3  367.36   19.40
 -29   4  -3   11.50    6.80
  29  -4   3    4.70    7.30
 -30   4  -3  -13.80    5.90
  30  -4   3   15.20    7.50
 -31   4  -3    2.60    5.80
  34  -4   3   16.20    9.30
  35  -4   3   60.69   13.10
  36  -4   3    7.90    9.00
  37  -4   3   21.50   10.50
  39  -4   3   14.10   11.20
  40  -4   3   20.80   10.40
  40   3  -3   14.00    8.80
 -40  -3   3    0.40    8.00
  39   3  -3   79.49   15.70
 -39  -3   3   97.89   15.50
  38   3  -3   15.10    9.90
 -38  -3   3   22.90    9.90
  37   3  -3   85.89   17.00
 -37  -3   3   44.90   11.40
  36   3  -3   24.40   11.30
 -36  -3   3   45.10   10.50
  35   3  -3   -2.70    9.70
 -35  -3   3    6.60    7.80
  34   3  -3   21.00   11.80
 -34  -3   3   22.30    8.90
  33   3  -3  217.78   21.40
 -33  -3   3  217.48   17.80
  32   3  -3   38.20   13.90
 -32  -3   3   23.20   14.70
  31   3  -3   -2.90    8.30
 -31  -3   3    2.30    6.40
  30   3  -3  279.87   21.70
 -30  -3   3  332.37   19.50
  29   3  -3  141.49   17.70
 -29  -3   3  177.68   14.70
  28   3  -3    6.40    7.60
 -28  -3   3   11.40    7.00
  27   3  -3   79.29   13.30
 -27  -3   3   51.89    9.50
  26   3  -3  256.77   18.50
 -26  -3   3  251.17   15.70
  25   3  -3  110.99   15.10
 -25  -3   3  110.39   12.20
  24   3  -3   14.10    7.60
 -24  -3   3   17.10    5.80
  23   3  -3  254.27   26.10
 -23  -3   3  229.18   13.40
  22   3  -3  167.38   13.40
 -22  -3   3  171.08   11.20
  21   3  -3   28.00    7.40
 -21  -3   3   27.20    5.70
  20   3  -3  460.85   19.70
 -20  -3   3  463.55   17.50
  19   3  -3  413.66   17.90
 -19  -3   3  412.46   15.90
  18   3  -3  242.28   13.00
 -18  -3   3  245.88   11.40
  17   3  -3  396.56   16.40
 -17  -3   3  411.56   14.80
  16   3  -3   29.70    5.20
 -16  -3   3   30.10    4.70
  15   3  -3   18.70    4.60
 -15  -3   3   24.10    4.10
  14   3  -3  385.86   14.80
 -14  -3   3  406.86   13.10
  13   3  -3 1763.62   42.30
 -13  -3   3 1787.42   39.90
  12   3  -3   73.29    5.90
  11   3  -3   94.79    6.20
 -11  -3   3   96.79    5.00
  10   3  -3  743.93   20.50
 -10  -3   3  765.22   18.30
   9   3  -3  790.02   21.00
  -9  -3   3  811.52   18.60
   8   3  -3  422.16   12.90
  -8  -3   3  416.36   10.50
   7   3  -3  975.40   23.60
  -7  -3   3  971.60   20.70
   6   3  -3  231.78    8.00
  -6  -3   3  215.68    5.40
   5   3  -3   50.99    3.50
   4   3  -3 1190.88   26.60
   3   3  -3  376.16   11.00
  -1   3  -3 5494.85  109.89
  -2   3  -3   24.30    2.50
  -3   3  -3 1292.97   29.50
  -4   3  -3 1600.54   37.30
 -13   3  -3 1671.23   39.00
  13  -3   3 1643.24   40.40
 -14   3  -3  733.03   20.50
  14  -3   3  723.13   22.30
 -15   3  -3   14.60    3.60
  15  -3   3   11.90    4.30
 -16   3  -3   65.09    5.90
  16  -3   3   69.19    8.30
 -17   3  -3  373.26   14.10
  17  -3   3  364.06   15.50
 -18   3  -3   35.30    6.00
  18  -3   3   37.20    7.10
 -19   3  -3   89.19    9.20
  19  -3   3   85.99    8.70
 -20   3  -3  630.64   21.30
  20  -3   3  633.74   23.00
 -21   3  -3   47.90    7.10
  21  -3   3   41.30    7.60
 -22   3  -3   26.80    6.50
  22  -3   3   11.60    5.80
 -23   3  -3   80.79    9.40
  23  -3   3   84.19   10.40
 -24   3  -3   40.00    7.30
  24  -3   3   30.10    7.30
 -25   3  -3  198.98   13.20
  25  -3   3  212.28   14.10
 -26   3  -3  266.27   18.30
  26  -3   3  292.47   17.10
 -27   3  -3  438.56   19.80
  27  -3   3  429.66   20.20
 -28   3  -3   23.90    7.50
  28  -3   3   12.20    6.60
 -29   3  -3   50.29    9.20
 -30   3  -3  131.59   12.60
 -31   3  -3  112.49   12.80
 -32   3  -3   -4.50    7.40
 -33   3  -3  164.28   15.10
  33  -3   3  194.88   19.60
  34  -3   3   11.30    9.00
  35  -3   3   -0.90   10.00
  36  -3   3   30.10   11.60
  37  -3   3   36.80   13.40
  38  -3   3   49.90   15.90
  39  -3   3   26.10   11.10
  40  -3   3   58.89   14.60
  40   2  -3   31.90   10.10
 -40  -2   3    7.10    8.30
  39   2  -3   29.40   10.90
 -39  -2   3   33.10   10.90
  38   2  -3   17.50   10.50
 -38  -2   3    8.40    8.40
  37   2  -3   94.19   16.60
 -37  -2   3   85.59   12.90
  36   2  -3   -0.80    9.60
 -36  -2   3  -13.30    6.40
  35   2  -3  116.29   18.10
 -35  -2   3   97.69   14.30
  34   2  -3  131.29   26.90
  33   2  -3   10.50    9.50
 -33  -2   3   22.00    8.50
  32   2  -3    7.40    9.80
 -32  -2   3   11.80    9.30
  31   2  -3  255.07   21.10
 -31  -2   3  235.78   17.40
  30   2  -3    9.40    8.40
 -30  -2   3    2.50    5.70
  29   2  -3   11.00    8.80
 -29  -2   3    6.70    6.70
  28   2  -3   73.89   13.00
 -28  -2   3   54.69   10.10
  27   2  -3  262.97   18.70
 -27  -2   3  278.47   16.50
  26   2  -3    7.70    6.70
 -26  -2   3   13.80    6.30
  25   2  -3  185.18   15.00
 -25  -2   3  198.28   13.50
  24   2  -3  301.97   17.70
 -24  -2   3  260.27   14.80
  23   2  -3   -5.20    5.70
 -23  -2   3   -1.80    4.20
  22   2  -3   68.59    9.30
  21   2  -3  402.56   18.10
 -21  -2   3  360.86   15.80
  20   2  -3  235.78   13.30
 -20  -2   3  244.58   12.20
  19   2  -3  131.89    9.70
 -19  -2   3  115.79    8.40
  18   2  -3  269.27   13.10
 -18  -2   3  264.87   12.00
  17   2  -3  261.87   12.40
 -17  -2   3  263.87   11.40
 -16  -2   3    1.60    2.20
 -15  -2   3 1341.57   32.80
 -14  -2   3  119.79    6.70
 -13  -2   3   -0.10    1.70
 -12  -2   3 1223.28   28.70
 -11  -2   3 1505.05   33.70
  10   2  -3  225.98    8.50
 -10  -2   3  227.68    7.80
   9   2  -3  584.54   15.60
  -9  -2   3  559.94   14.30
   8   2  -3  261.27    8.60
  -8  -2   3  248.78    7.50
   7   2  -3 1129.49   25.60
  -7  -2   3 1116.59   24.10
   6   2  -3  113.99    4.80
  -6  -2   3  101.49    3.70
  -5  -2   3  934.61   19.40
  -7   2  -3  350.96    9.90
  -8   2  -3  311.07    9.40
  -9   2  -3  767.62   18.80
   9  -2   3  735.53   19.90
 -10   2  -3   14.70    2.80
  10  -2   3   10.40    2.80
 -11   2  -3  727.23   19.10
  11  -2   3  732.53   20.50
 -12   2  -3  946.61   24.00
  12  -2   3  958.30   25.40
 -13   2  -3   -0.90    2.20
  13  -2   3    1.60    2.90
 -14   2  -3  461.85   14.90
  14  -2   3  451.15   16.00
 -15   2  -3 1273.17   32.00
  15  -2   3 1262.27   33.60
 -16   2  -3  267.07   11.40
  16  -2   3  269.57   12.40
 -17   2  -3   46.60    6.10
  17  -2   3   39.70    6.80
 -18   2  -3    5.80    3.60
  18  -2   3    5.60    4.10
 -19   2  -3  986.10   29.60
  19  -2   3 1042.00   30.20
  20  -2   3  102.39    9.20
 -21   2  -3  459.35   17.60
  21  -2   3  381.86   17.10
 -22   2  -3  140.19   10.40
  22  -2   3  142.29   10.80
 -23   2  -3    8.70    4.90
  23  -2   3    4.10    5.00
 -24   2  -3   49.99    7.80
  24  -2   3   58.09    9.10
  25  -2   3  525.55   21.10
 -26   2  -3   54.99    9.30
  26  -2   3   72.09    9.70
 -27   2  -3   46.50    8.90
  27  -2   3   32.90    8.10
 -28   2  -3  119.49   12.00
  28  -2   3  116.39   11.70
 -29   2  -3  101.49   12.30
 -30   2  -3    3.90    6.40
 -31   2  -3   86.09   11.30
  31  -2   3   63.09   12.60
 -32   2  -3   24.70    9.00
  32  -2   3   18.60    9.40
 -33   2  -3    8.90    8.70
  33  -2   3   15.40   10.10
 -34   2  -3   25.20    9.30
  34  -2   3   26.20   10.40
 -35   2  -3   35.70   10.70
  35  -2   3   55.39   15.10
  36  -2   3    8.90    9.60
  37  -2   3    6.20   10.90
  38  -2   3   29.80   12.70
  40  -2   3    8.90    9.70
  40   1  -3   72.19   13.30
 -40  -1   3   66.59   12.50
  39   1  -3   38.00   13.20
 -39  -1   3   37.00   12.20
  38   1  -3   65.59   14.80
  37   1  -3   11.40   10.30
 -37  -1   3   -2.20    7.50
  36   1  -3  178.88   20.10
 -36  -1   3  188.08   17.10
 -35  -1   3   40.50   10.20
  34   1  -3   27.60   11.70
 -34  -1   3   45.30   10.20
  33   1  -3   87.69   16.90
 -33  -1   3  102.59   14.40
  32   1  -3  177.68   19.20
  31   1  -3   29.70   11.10
 -31  -1   3   27.00    8.40
  30   1  -3   25.30    9.90
 -30  -1   3   18.90    8.20
  29   1  -3   -4.30    6.00
 -29  -1   3    2.80    6.30
  28   1  -3    5.10    6.70
 -28  -1   3   16.50    7.10
  27   1  -3   13.50    7.10
 -27  -1   3    5.30    5.50
  26   1  -3  790.22   30.80
 -26  -1   3  809.82   28.50
  25   1  -3   -1.20    5.40
 -25  -1   3    4.80    4.70
  24   1  -3  195.88   14.00
 -24  -1   3  199.78   13.00
 -23  -1   3  289.57   14.80
 -22  -1   3  337.47   15.50
 -21  -1   3   60.09    7.90
 -20  -1   3  774.92   24.20
  19   1  -3   68.89    7.80
 -19  -1   3   71.49    8.00
  18   1  -3  292.87   11.40
 -18  -1   3  302.37   12.70
  17   1  -3   55.09    4.90
 -17  -1   3   66.19    6.20
  16   1  -3   75.49    5.40
 -16  -1   3   71.49    6.00
 -15  -1   3  254.67   10.50
 -14  -1   3  934.21   24.30
 -13  -1   3  273.37   10.10
 -12  -1   3  634.04   17.20
 -11  -1   3    4.80    1.90
 -10  -1   3 6180.58  123.89
  -9  -1   3  179.68    6.60
  -8  -1   3  241.48    7.50
  -7  -1   3  895.71   20.10
  -6  -1   3 2641.24   54.29
  -5  -1   3  218.38    6.00
  -4  -1   3   24.80    2.40
   4  -1   3 4330.27   86.49
   5  -1   3  560.64   14.00
  -6   1  -3 2345.27   47.10
   6  -1   3 2200.38   48.90
  -7   1  -3  476.95   12.40
   7  -1   3  465.75   13.10
  -8   1  -3  541.55   14.00
   8  -1   3  522.15   14.60
  -9   1  -3 1145.09   26.60
   9  -1   3 1155.48   27.50
 -10   1  -3  966.80   23.50
  10  -1   3  976.60   24.40
 -11   1  -3   15.20    3.00
  11  -1   3   12.30    3.20
 -12   1  -3  437.86   13.60
  12  -1   3  433.06   14.30
 -13   1  -3 1350.06   32.80
  13  -1   3 1397.06   33.90
 -14   1  -3 2355.86   53.19
  14  -1   3 2398.06   54.19
 -15   1  -3    1.00    2.50
  15  -1   3    2.70    2.90
 -16   1  -3  520.45   17.20
  16  -1   3  524.85   18.00
 -17   1  -3   47.90    6.30
  17  -1   3   47.50    6.80
 -18   1  -3   18.30    4.50
 -19   1  -3   80.09    7.40
  19  -1   3   81.29    7.60
 -20   1  -3  933.91   28.00
  20  -1   3  966.70   28.30
 -21   1  -3   -0.10    3.80
  21  -1   3    5.50    4.50
 -22   1  -3    4.20    4.50
  22  -1   3    1.10    4.10
 -23   1  -3   33.30    6.70
  23  -1   3   45.90    7.10
  24  -1   3  295.17   15.00
 -25   1  -3  115.59   10.90
  25  -1   3  100.79   10.00
 -26   1  -3  505.35   21.30
  26  -1   3  437.36   18.80
 -27   1  -3  259.77   16.00
 -28   1  -3   25.90    7.60
 -29   1  -3   24.40    7.30
  29  -1   3   24.00    9.10
 -30   1  -3  252.97   16.80
  30  -1   3  218.28   18.90
 -31   1  -3    4.00    7.10
  31  -1   3   -3.30    7.70
 -32   1  -3    7.20    7.70
  32  -1   3    3.60    8.50
  33  -1   3    0.80    8.30
 -34   1  -3   66.09   11.40
  34  -1   3   67.89   16.00
 -35   1  -3    6.70    7.40
  35  -1   3    1.10    9.10
 -36   1  -3  215.28   16.70
  36  -1   3  193.28   21.60
 -37   1  -3   20.30   10.00
  37  -1   3   14.00   11.30
  38  -1   3   13.80   11.70
  39  -1   3   40.30   14.10
  40  -1   3  200.68   20.80
  41   0  -3   68.59   13.50
  40   0  -3   -4.20    9.20
 -40   0   3  -15.00    9.30
  39   0  -3   -2.10    9.60
  38   0  -3    6.50    9.80
 -38   0   3  -12.30    6.90
  37   0  -3   44.00   12.70
 -37   0   3   23.80    9.50
  36   0  -3   -7.90    9.00
 -36   0   3   -5.60    6.70
  35   0  -3   60.99   15.50
 -35   0   3   56.59   11.20
  34   0  -3    0.70   10.50
 -34   0   3    5.60    6.80
  33   0  -3    6.70    9.60
 -33   0   3    7.80   14.70
  32   0  -3    2.40    9.00
 -32   0   3    1.90    7.30
  31   0  -3  199.88   18.30
 -31   0   3  185.98   15.50
  30   0  -3   10.60    7.70
 -30   0   3    4.30    9.30
  29   0  -3  213.28   17.70
 -29   0   3  218.28   15.60
  28   0  -3    7.60    6.50
 -28   0   3    5.40    5.60
  27   0  -3  105.49   13.50
 -27   0   3  118.79   11.50
 -26   0   3   10.90    5.80
 -25   0   3  819.52   28.20
 -24   0   3    3.70    4.70
  23   0  -3  288.27   14.40
 -23   0   3  253.77   20.00
  22   0  -3    2.00    3.80
 -22   0   3    9.00    4.40
  21   0  -3  813.32   23.50
 -21   0   3  762.92   24.90
  20   0  -3    5.80    3.30
 -20   0   3    5.40    3.60
  19   0  -3  215.68   10.20
 -19   0   3  196.38   10.60
  18   0  -3    2.60    3.00
 -18   0   3    2.30    3.20
  17   0  -3  454.75   15.50
 -17   0   3  456.85   15.90
  16   0  -3    5.40    2.60
 -16   0   3    1.90    2.80
  15   0  -3   43.70    4.50
 -15   0   3   37.70    4.90
  14   0  -3    4.40    2.40
 -14   0   3    2.70    2.20
  13   0  -3  898.91   24.00
 -13   0   3  854.71   24.20
  12   0  -3    2.40    2.20
 -12   0   3    0.60    1.70
 -11   0   3 3418.46   71.19
 -10   0   3    0.70    1.60
  -9   0   3  429.16   11.90
  -8   0   3    1.50    1.40
  -7   0   3 1054.19   23.50
  -6   0   3    1.40    1.10
  -4   0   3    1.20    1.00
  -5   0  -3 1502.55   32.00
   5   0   3 1546.75   32.50
  -6   0  -3   -0.60    0.90
   6   0   3   -0.30    1.10
  -7   0  -3   20.00    2.40
   7   0   3   18.90    2.70
  -8   0  -3    1.60    1.40
   8   0   3    0.50    1.60
  -9   0  -3  100.79    5.00
   9   0   3  101.09    5.40
 -10   0  -3    2.90    1.80
  10   0   3   -0.70    1.70
 -11   0  -3  107.19    5.70
  11   0   3  101.29    5.90
 -12   0  -3    3.20    2.00
  12   0   3    4.20    2.40
 -13   0  -3  192.98    8.70
  13   0   3  219.88   12.70
 -14   0  -3    4.30    2.80
  14   0   3    4.20    2.90
 -15   0  -3 4943.71  103.59
  15   0   3 4955.00  103.69
 -16   0  -3   -1.00    3.10
  16   0   3    0.50    2.80
 -17   0  -3   -3.00    3.00
  17   0   3    2.80    3.10
 -18   0  -3    1.50    3.10
  18   0   3    4.00    3.60
 -19   0  -3  618.14   20.90
  19   0   3  647.84   20.70
 -20   0  -3    4.90    3.80
  20   0   3    3.40    3.80
 -21   0  -3  238.88   12.80
  21   0   3  243.08   12.10
 -22   0  -3    2.30    4.00
  22   0   3    1.80    4.20
 -23   0  -3  200.48   12.70
  23   0   3  223.58   11.90
 -24   0  -3    2.60    4.60
  24   0   3    2.00    4.40
 -25   0  -3  161.58   12.50
 -26   0  -3   12.80    6.30
  26   0   3    5.90    5.70
  27   0   3    5.90    7.30
 -28   0  -3   -3.90    5.10
  28   0   3    7.60    6.60
 -29   0  -3  171.98   14.20
  29   0   3  149.79   16.60
 -30   0  -3    6.50    6.70
  30   0   3    4.50    7.90
 -31   0  -3  377.36   20.50
  31   0   3  290.97   22.60
 -32   0  -3    0.80    7.30
  32   0   3   11.20   10.00
 -33   0  -3   -0.60    7.40
  33   0   3    1.80    8.90
 -34   0  -3    1.50    8.40
  34   0   3  -11.70    7.80
 -35   0  -3   99.79   14.10
  35   0   3   73.59   16.40
 -36   0  -3    8.30    7.70
  36   0   3   -1.20    9.50
 -37   0  -3   28.50    9.70
  37   0   3   37.80   13.00
 -38   0  -3   11.80   12.40
  38   0   3  -11.10    9.00
  39   0   3   16.10   12.60
  40   0   3    6.10   10.00
  40  -1  -3   87.69   15.80
  39  -1  -3   36.90   13.10
  38  -1  -3   29.10   11.70
 -38   1   3   35.60   16.20
  37  -1  -3   -6.40    8.30
 -37   1   3    0.90    8.40
 -36   1   3  188.88   16.10
  35  -1  -3   22.90   11.10
 -35   1   3   31.20    9.80
  34  -1  -3   71.39   14.70
 -34   1   3   76.09   12.90
  33  -1  -3   77.89   14.70
 -33   1   3  105.49   19.70
  32  -1  -3  181.38   18.20
 -32   1   3  220.08   16.40
  31  -1  -3   19.70    9.50
 -31   1   3   28.50    8.70
  30  -1  -3   34.60    9.80
 -30   1   3   26.10    8.40
 -29   1   3   -5.00    5.50
 -28   1   3    9.10    6.70
 -26   1   3  835.22   28.90
  25  -1  -3   -1.80    5.50
 -25   1   3   -7.40    3.90
  24  -1  -3  222.08   12.10
 -24   1   3  221.58   13.60
  23  -1  -3  295.07   14.10
 -23   1   3  269.37   14.40
  22  -1  -3  320.27   14.50
 -22   1   3  330.47   15.30
  21  -1  -3   64.19    7.80
 -21   1   3   62.49    8.20
  20  -1  -3  786.12   24.20
 -20   1   3  778.72   24.30
  19  -1  -3   84.89    7.40
 -19   1   3   62.69    7.60
  18  -1  -3  279.17   12.50
 -18   1   3  280.87   12.30
  17  -1  -3   58.69    7.00
 -17   1   3   56.59    6.50
  16  -1  -3   82.69    6.70
 -16   1   3   57.99    5.80
  15  -1  -3  241.88   10.90
 -15   1   3  223.58    9.90
 -14   1   3  966.10   25.30
 -13   1   3  265.07   10.10
 -12   1   3  632.64   17.40
 -11   1   3    1.90    1.70
 -10   1   3 6551.94  131.39
  -9   1   3  168.98    6.60
  -8   1   3  240.18    7.80
  -7   1   3  946.81   21.60
  -6   1   3 2730.83   55.79
  -5   1   3  236.98    6.90
  -4  -1  -3 4181.88   82.99
  -5  -1  -3  538.35   12.90
  -6  -1  -3 2258.07   46.70
  -7  -1  -3  487.25   12.60
  -8  -1  -3  536.85   13.80
   8   1   3  515.25   13.70
  -9  -1  -3 1143.89   25.90
   9   1   3 1089.29   25.70
 -10  -1  -3  951.00   23.30
  10   1   3  992.90   24.80
 -11  -1  -3   12.80    2.60
  11   1   3   18.50    3.00
 -12  -1  -3  453.35   13.90
 -13  -1  -3 1375.56   32.70
  13   1   3 1360.86   32.30
 -14  -1  -3 2221.38   50.69
  14   1   3 2311.47   50.49
 -15  -1  -3    1.30    2.50
  15   1   3    3.60    2.60
 -16  -1  -3  531.65   17.40
  16   1   3  526.95   16.60
 -17  -1  -3   52.99    6.60
  17   1   3   55.99    5.60
 -18  -1  -3    9.90    4.10
  18   1   3   22.10    4.10
 -19  -1  -3   76.39    7.30
  19   1   3   89.49    6.50
 -20  -1  -3  931.41   27.60
  20   1   3  873.21   25.00
 -21  -1  -3    6.60    4.10
  21   1   3    3.60    3.50
 -22  -1  -3    0.00    3.80
  22   1   3   -0.80    3.70
 -23  -1  -3   46.30    8.10
  23   1   3   41.50    8.70
 -24  -1  -3  294.67   15.70
  24   1   3  263.07   17.00
 -25  -1  -3   93.09   11.30
  25   1   3   59.49    9.70
 -26  -1  -3  439.66   20.30
  26   1   3  441.76   23.70
 -27  -1  -3  221.18   15.10
  27   1   3  243.78   18.70
 -28  -1  -3   19.50    7.20
  28   1   3   10.20    7.60
 -29  -1  -3   44.80    9.90
  29   1   3   39.30   10.30
 -30  -1  -3  220.58   16.30
  30   1   3  208.68   19.90
 -31  -1  -3    2.20    7.00
  31   1   3    2.60    8.30
 -32  -1  -3    1.10    7.30
  32   1   3   15.80   10.10
 -33  -1  -3    6.00    7.70
  33   1   3    7.30   10.00
 -34  -1  -3   69.19   12.50
  34   1   3   72.19   15.20
 -35  -1  -3   -3.20    8.10
  35   1   3   -0.90    9.90
 -36  -1  -3  164.78   16.50
  36   1   3  195.18   21.70
 -37  -1  -3   30.60    9.70
  37   1   3    3.90    9.80
 -38  -1  -3   29.70   15.30
  38   1   3   28.50   13.20
 -39  -1  -3   12.60   10.10
  39   1   3   41.50   12.80
 -40  -1  -3  172.78   22.20
  40   1   3  187.98   20.10
  40  -2  -3    7.10    8.30
  39  -2  -3   20.90   11.40
  38  -2  -3   26.00   11.10
  37  -2  -3  131.69   19.50
 -37   2   3   84.49   13.40
  36  -2  -3   -7.00    9.10
 -36   2   3    8.80    8.40
  35  -2  -3   66.49   14.50
 -35   2   3  113.19   14.00
  34  -2  -3   61.19   13.70
 -34   2   3   58.19   11.00
  33  -2  -3   15.30   10.20
 -33   2   3    0.00    7.60
  32  -2  -3   34.60   11.60
 -32   2   3   26.80    8.40
 -31   2   3  250.87   16.80
 -30   2   3    3.20    6.20
 -29   2   3   14.70    6.90
 -28   2   3   65.39   10.30
  27  -2  -3  280.37   23.10
 -27   2   3  309.87   17.00
  26  -2  -3    9.10    5.70
 -26   2   3    6.20    5.50
  25  -2  -3  195.78   12.40
 -25   2   3  211.78   13.50
  24  -2  -3  297.57   15.20
  23  -2  -3    5.50    4.40
 -23   2   3    1.00    4.10
  22  -2  -3   92.49    9.80
 -22   2   3   92.29    8.60
  21  -2  -3  399.96   17.10
 -21   2   3  427.16   17.10
  20  -2  -3  226.48   12.40
 -20   2   3  246.38   12.10
  19  -2  -3  129.29    9.20
 -19   2   3  124.99    8.60
  18  -2  -3  281.77   19.70
 -18   2   3  285.87   12.40
  17  -2  -3  246.68   12.20
 -17   2   3  269.57   11.60
 -16   2   3    2.90    2.70
 -15   2   3 1350.76   33.30
 -14   2   3  134.59    7.40
 -13   2   3    0.90    2.20
 -12   2   3 1242.98   29.70
 -11   2   3 1481.85   33.90
 -10   2   3  233.98    8.50
  -9   2   3  579.04   15.30
  -8   2   3  248.28    8.20
  -7   2   3 1103.99   24.90
  -6   2   3  106.49    4.40
  -6   2   3  107.79    5.30
  -5   2   3  985.00   23.20
  -4   2   3  132.79    5.40
   3  -2  -3  357.26    9.30
   2  -2  -3  789.82   17.40
  -2  -2  -3   15.90    1.60
   2   2   3   18.00    2.40
  -3  -2  -3 1261.07   26.40
   3   2   3 1283.27   28.20
  -4  -2  -3 1716.13   35.30
  -5  -2  -3  188.48    7.60
   5   2   3  173.58    7.50
  -6  -2  -3 2042.10   43.00
   6   2   3 2110.19   45.00
  -7  -2  -3  347.77    9.70
   7   2   3  354.16   11.20
  -8  -2  -3  295.37    9.00
   8   2   3  309.57   10.60
  -9  -2  -3  736.83   18.60
   9   2   3  783.82   20.50
 -10  -2  -3    9.40    2.40
  10   2   3    8.30    2.40
 -11  -2  -3  671.33   17.90
 -13  -2  -3    1.20    2.30
 -14  -2  -3  445.56   14.60
  14   2   3  443.16   18.30
 -15  -2  -3 1204.48   30.00
  15   2   3 1135.19   28.70
 -16  -2  -3  278.27   11.70
  16   2   3  260.07    9.90
  16   2   3  284.87   13.30
 -17  -2  -3   47.70    6.50
  17   2   3   51.99    7.90
  17   2   3   43.60    5.10
 -18  -2  -3    2.50    3.50
  18   2   3    7.00    3.00
  18   2   3    9.60    4.70
 -19  -2  -3 1006.80   28.80
  19   2   3  923.91   31.90
  19   2   3 1038.90   31.90
 -20  -2  -3   85.69    7.90
  20   2   3   89.09    9.70
 -21  -2  -3  421.46   17.30
  21   2   3  400.66   19.50
  22   2   3  138.09   12.50
 -23  -2  -3   -0.30    4.60
  23   2   3    2.20    5.50
 -24  -2  -3   57.19    9.30
  24   2   3   29.50    8.50
 -25  -2  -3  478.85   21.00
  25   2   3  503.55   25.00
 -26  -2  -3   63.49    9.50
  26   2   3   73.39   13.50
 -27  -2  -3   30.40    8.30
  27   2   3   16.20    9.60
 -28  -2  -3  142.79   13.40
  28   2   3  122.49   16.10
 -29  -2  -3   72.89   11.40
  29   2   3   93.39   14.70
 -30  -2  -3    9.90    7.80
  30   2   3    6.10    8.70
 -31  -2  -3   67.29   12.10
  31   2   3   71.39   15.10
  32   2   3   31.20   11.80
 -33  -2  -3   -3.80    7.10
  33   2   3    3.10    9.30
 -34  -2  -3   32.50   10.20
  34   2   3   40.00   13.70
 -35  -2  -3   66.29   13.30
  35   2   3   44.70   14.50
 -36  -2  -3   -8.10    6.80
  36   2   3    4.40   10.20
 -37  -2  -3   -1.50    7.70
  37   2   3   13.20   11.70
 -38  -2  -3   27.80   15.50
  38   2   3   17.40   12.90
 -39  -2  -3   34.10   10.80
  39   2   3   25.90   11.50
 -40  -2  -3   -6.30    9.00
  40   2   3   24.20   11.90
  40  -3  -3   13.90   10.30
  39  -3  -3   72.79   15.10
  38  -3  -3    5.50    9.90
  37  -3  -3   58.99   22.00
  36  -3  -3   27.40   10.00
  35  -3  -3    2.10    8.00
 -35   3   3   10.30    8.30
  34  -3  -3   11.10    9.70
 -34   3   3   -0.30    7.20
  33  -3  -3  209.18   19.00
 -33   3   3  218.68   16.10
 -32   3   3   21.90    8.00
 -31   3   3   10.00    7.10
 -30   3   3  312.77   17.80
 -29   3   3  153.18   12.70
  28  -3  -3   23.00    6.90
 -28   3   3    0.10    5.50
  27  -3  -3   51.19    9.50
 -27   3   3   71.29    9.90
  26  -3  -3  260.37   15.30
 -26   3   3  254.07   15.20
  25  -3  -3  109.39   11.00
 -25   3   3  110.09   17.30
  24  -3  -3   20.10    6.50
 -24   3   3    1.20    4.30
  23  -3  -3  241.98   14.10
 -23   3   3  232.28   13.20
  22  -3  -3  158.48   11.60
 -22   3   3  152.38   10.50
  21  -3  -3   47.00    7.60
 -21   3   3   32.40    6.30
  20  -3  -3  494.05   19.60
 -20   3   3  505.55   19.50
[truncated: 5,813,121 more chars]
