# Supplementary material for: Crystal structures of two dioxomolybdenum complexes stabilized by salan ligands featuring phenyl and cyclo­hexyl backbones
Source: Acta Crystallogr E Crystallogr Commun. 2022 Feb 1;78(Pt 3):244–50. doi: 10.1107/S2056989022000524 (PMC8900517; doi:10.1107/S2056989022000524)
Supplement: Supplementary file 2 [file e-78-00244-2bsup3.hkl]

data_2b
#data_sm171a_0m_a_2b                                                             
_shelx_title ' sm171a_0m_a_a.res in P2(1)/n'                                    
_shelx_refln_list_code          4                                               
_shelx_F_calc_maximum      215.01                                               
_exptl_crystal_F_000      1584.00                                               
_reflns_d_resolution_high  0.7500                                               
                                                                                
loop_                                                                           
 _space_group_symop_operation_xyz                                               
 'x, y, z'                                                                      
 '-x+1/2, y+1/2, -z+1/2'                                                        
 '-x, -y, -z'                                                                   
 'x-1/2, -y-1/2, z-1/2'                                                         
                                                                                
_cell_length_a    18.4889                                                       
_cell_length_b    10.9722                                                       
_cell_length_c    19.1517                                                       
_cell_angle_alpha  90.000                                                       
_cell_angle_beta   94.035                                                       
_cell_angle_gamma  90.000                                                       
                                                                                
_shelx_F_squared_multiplier     1.000                                           
                                                                                
loop_                                                                           
 _refln_index_h                                                                 
 _refln_index_k                                                                 
 _refln_index_l                                                                 
 _refln_F_squared_calc                                                          
 _refln_F_squared_meas                                                          
 _refln_F_squared_sigma                                                         
 _refln_observed_status                                                         
   6   0   0       7270.52       7295.35       153.27 o                         
   8   0   0          6.06          9.72         4.84 o                         
  10   0   0       2132.68       2637.44        50.67 o                         
  12   0   0        125.35        123.71        13.18 o                         
  14   0   0        682.48        695.75        25.59 o                         
  16   0   0       8851.53       8382.77       226.81 o                         
  18   0   0       1207.64       1399.10        59.37 o                         
  20   0   0       4320.41       4528.13        92.29 o                         
  22   0   0       1363.62       1318.22        44.78 o                         
  24   0   0       1984.13       1945.24        61.55 o                         
   5   1   0       9911.38       9860.97       199.63 o                         
   6   1   0         61.35         87.72         9.70 o                         
   7   1   0       7133.04       7450.66       112.06 o                         
   8   1   0        411.08        522.53        16.22 o                         
   9   1   0       1060.86        769.48        25.55 o                         
  10   1   0        324.09        408.37        15.71 o                         
  11   1   0       5234.01       5402.49        74.55 o                         
  12   1   0       1613.27       1676.42        27.63 o                         
  13   1   0       3006.06       3315.78        52.55 o                         
  14   1   0        131.22        214.65        12.74 o                         
  15   1   0       7125.52       7284.07        97.49 o                         
  16   1   0        506.71        492.73        29.02 o                         
  17   1   0        996.93       1078.87        29.75 o                         
  18   1   0       1720.72       1765.43        40.05 o                         
  19   1   0       1989.40       1959.74        43.68 o                         
  20   1   0         49.27         49.62        11.74 o                         
  21   1   0       4983.35       4857.82       144.26 o                         
  22   1   0       1481.35       1513.94        43.07 o                         
  23   1   0         53.07         75.13        15.14 o                         
  24   1   0       1290.90       1323.41        43.39 o                         
   4   2   0       4389.61       4111.72        68.04 o                         
   5   2   0       1019.75       1090.23        22.05 o                         
   6   2   0       1991.16       2011.13        46.60 o                         
   7   2   0      13079.81      14297.12       169.08 o                         
   8   2   0        234.53        297.96        10.11 o                         
   9   2   0        930.74        791.26        22.17 o                         
  10   2   0      11099.75      12380.68       184.22 o                         
  11   2   0       1834.39       1887.30        72.62 o                         
  12   2   0       2964.12       3119.37        67.39 o                         
  13   2   0       5194.82       5490.24        94.83 o                         
  14   2   0       5903.10       6482.76        92.11 o                         
  15   2   0        116.69        141.92        17.02 o                         
  16   2   0       3894.13       4191.61        69.51 o                         
  17   2   0        334.79        328.67        20.90 o                         
  18   2   0         54.86         97.22        11.70 o                         
  19   2   0        556.58        545.40        20.90 o                         
  20   2   0       1721.11       1600.57        37.61 o                         
  21   2   0        479.20        466.20        21.27 o                         
  22   2   0        302.55        268.86        22.87 o                         
  23   2   0       1864.26       1862.85        42.44 o                         
  24   2   0        843.43        779.36        29.01 o                         
   1   3   0        338.97        303.62        15.61 o                         
   2   3   0       5079.91       5584.75        89.11 o                         
   3   3   0      13336.78      13747.73       205.82 o                         
   4   3   0       1368.09       1166.67        51.07 o                         
   5   3   0      19664.88      20355.68       328.50 o                         
   6   3   0       1869.56       1657.61        38.75 o                         
   7   3   0       8397.26       9455.19       142.16 o                         
   8   3   0       3476.97       3116.85        45.12 o                         
   9   3   0       2235.92       2634.83        41.16 o                         
  10   3   0        529.70        749.43        28.26 o                         
  11   3   0       8165.71       8959.40       115.83 o                         
  12   3   0       8073.91       8494.02       139.10 o                         
  13   3   0        675.49        720.75        21.20 o                         
  14   3   0       4650.01       4848.66        92.60 o                         
  15   3   0       1884.22       1927.22        47.35 o                         
  16   3   0         40.89         31.24        11.64 o                         
  17   3   0        197.14        274.02        20.04 o                         
  18   3   0        231.77        253.03        16.68 o                         
  19   3   0        620.75        597.94        26.63 o                         
  20   3   0          0.15         -8.88         8.88 o                         
  21   3   0       1765.72       1924.13        41.74 o                         
  22   3   0         38.45         71.52        15.74 o                         
  23   3   0        147.63        143.41        16.45 o                         
  24   3   0        748.86        820.82        55.14 o                         
   1   4   0       2161.81       2342.85        76.64 o                         
   2   4   0        622.48        416.21        10.92 o                         
   3   4   0       3176.78       3192.76        48.08 o                         
   4   4   0       8302.41       8159.12       130.11 o                         
   5   4   0       2909.22       2996.84        59.16 o                         
   6   4   0        295.58        244.96        12.58 o                         
   7   4   0      20025.46      20637.61       244.86 o                         
   8   4   0         58.94         55.96        18.69 o                         
   9   4   0       6172.62       6522.40        85.76 o                         
  10   4   0       1145.60       1252.80        47.66 o                         
  11   4   0       2371.55       2344.07        72.10 o                         
  12   4   0        129.00        167.28        26.94 o                         
  13   4   0      11951.62      12697.80       161.73 o                         
  14   4   0        892.54        926.77        25.73 o                         
  15   4   0          0.15         -0.84         7.20 o                         
  16   4   0        292.29        311.31        17.30 o                         
  17   4   0        177.85        119.48        13.92 o                         
  18   4   0         67.06         80.00        11.41 o                         
  19   4   0       2511.18       2465.27        46.06 o                         
  20   4   0        678.79        686.96        24.87 o                         
  21   4   0        253.35        272.91        30.20 o                         
  22   4   0        452.88        469.11        23.47 o                         
  23   4   0        689.73        689.81        27.63 o                         
   1   5   0       2878.64       3195.39        62.22 o                         
   2   5   0       9035.98       8769.83       169.00 o                         
   3   5   0       1005.93       1102.27        21.86 o                         
   4   5   0         34.19        130.50        11.36 o                         
   5   5   0        548.51        462.31        42.81 o                         
   6   5   0        310.46        271.90        17.05 o                         
   7   5   0       6305.08       6913.91        91.20 o                         
   8   5   0      11566.59      11076.13       140.36 o                         
   9   5   0        530.46        696.35        18.89 o                         
  10   5   0       1247.33       1161.75        40.19 o                         
  11   5   0       1278.56       1356.30        28.45 o                         
  12   5   0      12538.54      12943.61       162.77 o                         
  13   5   0        353.80        393.51        16.22 o                         
  14   5   0      17672.01      17257.28       214.92 o                         
  15   5   0       1311.98       1269.48        31.66 o                         
  16   5   0       5207.14       5110.50        80.43 o                         
  17   5   0         15.62          7.71         8.45 o                         
  18   5   0       5758.10       5589.30        89.46 o                         
  19   5   0        462.84        470.15        29.86 o                         
  20   5   0        284.97        348.53        23.42 o                         
  21   5   0        582.63        561.33        43.90 o                         
  22   5   0       1290.37       1204.92        35.36 o                         
  23   5   0        124.00        186.87        18.34 o                         
   0   6   0         88.73        150.43        20.34 o                         
   1   6   0       7440.33       6934.56       214.51 o                         
   2   6   0        517.52        398.89        26.26 o                         
   3   6   0       5204.48       4962.14        69.60 o                         
   4   6   0       1673.71       1482.80        29.20 o                         
   5   6   0       1926.73       2335.94        54.96 o                         
   6   6   0        185.29        236.12        17.84 o                         
   7   6   0      10491.71      10867.55       251.62 o                         
   8   6   0        291.87        342.27        12.53 o                         
   9   6   0       3406.19       3233.57        61.06 o                         
  10   6   0        345.40        346.55        14.76 o                         
  11   6   0       1425.67       1438.65        38.90 o                         
  12   6   0       3018.48       3192.50        71.67 o                         
  13   6   0       1615.74       1660.16        43.89 o                         
  14   6   0        449.17        528.43        29.20 o                         
  15   6   0        204.23        159.32        17.98 o                         
  16   6   0       1061.64       1079.40        33.46 o                         
  17   6   0       3087.08       3031.41        56.83 o                         
  18   6   0         55.32         48.62        11.31 o                         
  19   6   0       4627.47       4447.84        77.35 o                         
  20   6   0         26.01         39.24        11.46 o                         
  21   6   0         87.33         94.43        20.95 o                         
  22   6   0         19.34         26.39        24.84 o                         
   1   7   0       3586.98       3791.79        78.10 o                         
   2   7   0       1751.08       1608.99        29.03 o                         
   3   7   0        548.92        619.13        23.32 o                         
   4   7   0       2974.24       2931.74        49.15 o                         
   5   7   0       1795.42       1833.63        37.69 o                         
   6   7   0        907.21        977.22        36.62 o                         
   7   7   0       4008.41       4215.18        89.22 o                         
   8   7   0      15999.57      16362.05       203.48 o                         
   9   7   0          1.11          1.44         4.53 o                         
  10   7   0        567.51        562.55        26.01 o                         
  11   7   0       2516.06       2475.17        62.21 o                         
  12   7   0       2198.81       2532.99        56.42 o                         
  13   7   0         49.55        119.16        21.76 o                         
  14   7   0        589.86        623.94        27.71 o                         
  15   7   0       1824.59       1844.32        51.15 o                         
  16   7   0       1173.69       1112.97        40.08 o                         
  17   7   0          8.90         12.14        11.11 o                         
  18   7   0        564.23        563.58        25.77 o                         
  19   7   0        738.27        658.67        50.34 o                         
  20   7   0          2.43         -9.44        21.76 o                         
  21   7   0        819.67        731.81        40.97 o                         
   0   8   0      31171.96      30616.45       641.90 o                         
   1   8   0         46.02         95.26        16.54 o                         
   2   8   0       1148.38       1205.26        32.65 o                         
   3   8   0       5467.84       5545.41        80.85 o                         
   4   8   0        962.88       1013.62        33.58 o                         
   5   8   0          0.06         -5.61         5.61 o                         
   6   8   0       1237.53       1308.23        44.82 o                         
   7   8   0       2206.79       2158.46       140.95 o                         
   8   8   0        883.92        784.00        18.31 o                         
   9   8   0      10623.97      10642.24       141.96 o                         
  10   8   0        394.35        386.24        18.74 o                         
  11   8   0        197.12        214.92        18.21 o                         
  12   8   0         18.61         33.58         9.59 o                         
  13   8   0       2678.84       2775.68        84.21 o                         
  14   8   0       2888.67       2992.66        68.12 o                         
  15   8   0         98.20        117.81        28.15 o                         
  16   8   0        896.44        909.36        36.57 o                         
  17   8   0        730.67        716.50        36.17 o                         
  18   8   0         66.72        124.42        38.32 o                         
  19   8   0         66.25         67.02        18.20 o                         
  20   8   0        839.17        793.01        41.21 o                         
   1   9   0       1210.76       1080.18        24.24 o                         
   2   9   0        578.63        570.29        17.63 o                         
   3   9   0         47.12         47.17         8.60 o                         
   4   9   0         21.63         51.76         9.88 o                         
   5   9   0       3263.39       3293.37        59.18 o                         
   6   9   0       1840.20       1747.91        55.66 o                         
   7   9   0       1610.39       1526.37        52.49 o                         
   8   9   0       2114.80       1940.25        70.04 o                         
   9   9   0       1818.02       1875.24        37.68 o                         
  10   9   0         95.94        103.51        10.62 o                         
  11   9   0       2043.79       2105.17        43.81 o                         
  12   9   0        411.87        436.27        20.45 o                         
  13   9   0       3241.70       3030.28        74.72 o                         
  14   9   0       1057.82       1053.20        58.19 o                         
  15   9   0       3530.85       3628.31        81.16 o                         
  16   9   0        212.62        240.87        24.10 o                         
  17   9   0        122.32        208.62        36.90 o                         
  18   9   0        279.15        241.53        27.04 o                         
  19   9   0        624.89        530.52        35.18 o                         
   0  10   0       9035.96       8224.26       103.40 o                         
   1  10   0        172.23        177.14        21.12 o                         
   2  10   0         21.08          9.76        12.32 o                         
   3  10   0       1196.28       1133.15        29.86 o                         
   4  10   0       3458.87       3638.12        64.41 o                         
   5  10   0        159.86        111.55        15.19 o                         
   6  10   0       2682.64       2816.58        77.26 o                         
   7  10   0         77.98        116.27        22.29 o                         
   8  10   0         75.23         73.32         5.80 o                         
   9  10   0          1.48          7.45         8.06 o                         
  10  10   0       6593.16       6513.28       106.06 o                         
  11  10   0        169.45        171.76        19.50 o                         
  12  10   0       1584.73       1506.27        47.01 o                         
  13  10   0          0.43         12.00        10.31 o                         
  14  10   0       1784.67       1684.07        48.64 o                         
  15  10   0        169.62        167.56        20.75 o                         
  16  10   0       2286.29       2250.96        66.70 o                         
  17  10   0        809.39        822.75        38.04 o                         
   1  11   0       1610.00       1570.76        25.90 o                         
   2  11   0        186.74        203.70        14.73 o                         
   3  11   0       1411.03       1457.26        50.53 o                         
   4  11   0        279.89        294.83        20.05 o                         
   5  11   0       4776.53       4868.65        83.89 o                         
   6  11   0       1800.92       1865.16        64.20 o                         
   7  11   0        664.69        585.01        37.94 o                         
   8  11   0          3.24         25.73         5.78 o                         
   9  11   0        840.27        841.90        37.91 o                         
  10  11   0       1243.50       1251.00        31.76 o                         
  11  11   0       2294.91       2187.56        62.13 o                         
  12  11   0         10.57          9.08         9.65 o                         
  13  11   0        550.51        488.63        29.33 o                         
  14  11   0        131.50        185.19        25.07 o                         
  15  11   0       2610.69       2705.17       123.94 o                         
  16  11   0        308.64        361.51        27.97 o                         
   0  12   0       2502.93       2485.29        55.02 o                         
   1  12   0        344.11        337.71        18.92 o                         
   2  12   0        451.20        473.64        37.60 o                         
   3  12   0        958.96        952.98        31.41 o                         
   4  12   0       4158.17       4142.09        76.31 o                         
   5  12   0        521.46        489.82        42.10 o                         
   6  12   0       2044.94       2006.88        70.89 o                         
   7  12   0        935.66        888.83        22.87 o                         
   8  12   0         15.18         14.74         6.12 o                         
   9  12   0         14.83         45.55         9.62 o                         
  10  12   0       3384.52       3157.89        68.09 o                         
  11  12   0        189.38        176.17        16.11 o                         
  12  12   0        218.03        242.23        18.05 o                         
  13  12   0        241.60        253.53        21.36 o                         
  14  12   0        574.98        591.28        71.91 o                         
   1  13   0       1094.34       1080.44        26.29 o                         
   2  13   0        191.58        182.69        11.58 o                         
   3  13   0        207.95        231.85        12.63 o                         
   4  13   0         10.47         21.98         9.72 o                         
   5  13   0       2343.24       2266.82        39.78 o                         
   6  13   0         70.51         88.27        10.99 o                         
   7  13   0        239.65        215.14        15.81 o                         
   8  13   0        277.30        323.38        29.81 o                         
   9  13   0        963.02        932.20        55.11 o                         
  10  13   0         45.37         38.45        18.20 o                         
  11  13   0        628.56        591.94        25.24 o                         
   0  14   0       2838.02       2913.57        69.33 o                         
   1  14   0        645.39        669.12        21.37 o                         
   2  14   0        209.15        255.21        17.28 o                         
   3  14   0       3175.81       3029.55        50.44 o                         
   4  14   0         34.13         39.70        29.33 o                         
   5  14   0        143.12        106.42        12.37 o                         
   6  14   0         53.43         90.15        16.23 o                         
   7  14   0        894.39        888.07        27.40 o                         
 -23   0   1       8548.41       8226.04       149.46 o                         
 -21   0   1       8531.41       8816.47       204.58 o                         
 -19   0   1        795.77        698.23        29.93 o                         
 -17   0   1       4208.20       4277.00        84.29 o                         
 -15   0   1         98.13        162.59        16.49 o                         
 -13   0   1       5730.24       6304.45       127.23 o                         
 -11   0   1        172.74        216.88        59.11 o                         
  -9   0   1       4906.23       5397.35        87.80 o                         
  -7   0   1      16604.21      17640.22       355.70 o                         
   5   0   1        615.08        508.50        18.92 o                         
   7   0   1         94.94        126.80        10.41 o                         
   9   0   1        339.55        657.85        25.07 o                         
  11   0   1         67.64        151.98        17.27 o                         
  13   0   1       9405.42      10242.48       162.37 o                         
  15   0   1       4791.41       4850.03       125.57 o                         
  17   0   1       5383.90       5375.46       118.95 o                         
  19   0   1       5023.94       4989.69       146.39 o                         
  21   0   1          0.01         18.17        17.74 o                         
  23   0   1       7311.45       7196.96       247.63 o                         
 -24   1   1       1129.14       1195.36        50.49 o                         
 -23   1   1         36.67         54.25        17.38 o                         
 -22   1   1       4205.79       4145.86        80.92 o                         
 -21   1   1          2.46         19.42         8.89 o                         
 -20   1   1        251.45        231.91        21.39 o                         
 -19   1   1          8.37         -2.83         7.23 o                         
 -18   1   1       1461.35       1424.88        29.64 o                         
 -17   1   1        154.44        196.78        30.17 o                         
 -16   1   1       1794.62       1695.18        31.14 o                         
 -15   1   1        417.03        405.97        21.13 o                         
 -14   1   1       1078.47       1181.45        25.21 o                         
 -13   1   1        106.28        167.51        12.35 o                         
 -12   1   1       8782.86       9637.15       155.38 o                         
 -11   1   1       2525.61       3067.06        76.85 o                         
 -10   1   1       2644.34       2730.34        51.18 o                         
  -9   1   1       2186.18       2794.79        83.26 o                         
  -8   1   1       1950.28       1911.08        79.71 o                         
  -7   1   1        374.38        497.24        14.67 o                         
  -6   1   1      14698.72      15116.29       215.22 o                         
  -5   1   1      11578.18      11627.20       233.22 o                         
   5   1   1       2767.25       3428.91        76.16 o                         
   6   1   1         23.34         45.06        11.12 o                         
   7   1   1        973.97        971.48        50.38 o                         
   8   1   1      12785.31      12714.62       186.10 o                         
   9   1   1       5730.36       6809.01        88.09 o                         
  10   1   1       2634.64       2631.40        37.23 o                         
  11   1   1       1194.34       1464.63        24.63 o                         
  12   1   1       3951.00       4186.88        53.44 o                         
  13   1   1         65.11         98.52         9.81 o                         
  14   1   1      12327.86      12741.69       139.79 o                         
  15   1   1        982.89       1042.75        32.95 o                         
  16   1   1         38.63         12.36         6.70 o                         
  17   1   1        617.58        663.52        24.85 o                         
  18   1   1       2121.50       2170.04        38.41 o                         
  19   1   1        596.22        542.14        26.22 o                         
  20   1   1        867.18        912.79        28.19 o                         
  21   1   1        125.65        153.87        13.46 o                         
  22   1   1       1341.59       1321.58        46.28 o                         
  23   1   1        600.39        626.01        43.07 o                         
  24   1   1       4368.16       4445.19        83.71 o                         
 -24   2   1       1840.14       1829.92        43.28 o                         
 -23   2   1        436.87        392.49        34.65 o                         
 -22   2   1         95.89        118.11        18.94 o                         
 -21   2   1        562.62        601.69        32.02 o                         
 -20   2   1        227.91        224.71        17.03 o                         
 -19   2   1        296.85        331.29        18.80 o                         
 -18   2   1          6.09         10.43         7.97 o                         
 -17   2   1        933.45       1023.25        43.91 o                         
 -16   2   1       1490.66       1412.53        33.64 o                         
 -15   2   1        675.39        684.31        25.93 o                         
 -14   2   1       7398.18       7532.49       152.56 o                         
 -13   2   1       4857.44       4771.23       123.71 o                         
 -12   2   1          9.93         25.52         7.67 o                         
 -11   2   1       3346.46       3495.95        65.50 o                         
 -10   2   1       6090.34       6680.54       105.85 o                         
  -9   2   1       2620.85       2994.23        44.34 o                         
  -8   2   1        528.09        404.21        14.20 o                         
  -7   2   1       8877.31       8472.88       103.79 o                         
  -6   2   1       1928.38       1799.57        57.37 o                         
  -5   2   1       4188.28       4194.98        65.16 o                         
  -4   2   1       1110.78       1278.55        40.21 o                         
   4   2   1        652.46        484.12        15.87 o                         
   5   2   1       2814.62       3091.88        51.05 o                         
   6   2   1       1128.10       1161.75        39.26 o                         
   7   2   1          3.76         12.28         3.85 o                         
   8   2   1         72.76        125.63         7.69 o                         
   9   2   1      12859.42      13405.72       162.22 o                         
  10   2   1       4021.47       4105.34       121.32 o                         
  11   2   1        451.16        508.17        18.56 o                         
  12   2   1       1423.48       1525.12        36.44 o                         
  13   2   1       1693.99       1643.50        38.06 o                         
  14   2   1        442.27        505.07        31.86 o                         
  15   2   1         76.37         90.54        11.74 o                         
  16   2   1       4896.78       4649.53        78.61 o                         
  17   2   1        326.73        463.79        19.46 o                         
  18   2   1        668.67        631.59        21.35 o                         
  19   2   1       2826.23       2958.29        50.47 o                         
  20   2   1        547.22        523.95        21.45 o                         
  21   2   1         50.97         81.84        21.65 o                         
  22   2   1        177.73        158.94        18.54 o                         
  23   2   1        393.50        377.46        45.26 o                         
  24   2   1        156.05        150.32        17.39 o                         
 -24   3   1        102.83        105.71        16.26 o                         
 -23   3   1         34.94         36.01        11.95 o                         
 -22   3   1       1851.84       1904.17        42.41 o                         
 -21   3   1       1943.77       1881.42        40.98 o                         
 -20   3   1          0.75         12.13        11.74 o                         
 -19   3   1       2924.87       2831.18        49.40 o                         
 -18   3   1       2835.00       2703.21        61.42 o                         
 -17   3   1         75.41         88.18        11.92 o                         
 -16   3   1        455.90        604.32        23.96 o                         
 -15   3   1       3893.34       3946.28        64.18 o                         
 -14   3   1       2308.86       2311.10        43.26 o                         
 -13   3   1       4292.75       4251.40        77.22 o                         
 -12   3   1       1271.90       1269.66        29.57 o                         
 -11   3   1       5902.60       6377.32        86.23 o                         
 -10   3   1       3710.30       3999.09        57.57 o                         
  -9   3   1      11988.71      12520.04       187.06 o                         
  -8   3   1       2752.99       3060.10        50.42 o                         
  -7   3   1        625.40        675.05        17.67 o                         
  -6   3   1        652.76        422.84        16.50 o                         
  -5   3   1        172.16        128.29        24.13 o                         
  -4   3   1       2142.31       2133.97        42.64 o                         
  -3   3   1       2689.13       2658.49        38.15 o                         
  -2   3   1       2919.21       3186.23        77.11 o                         
  -1   3   1       1120.16       1024.51        24.08 o                         
   0   3   1        108.98         54.00        19.16 o                         
   1   3   1       4394.29       3526.36        85.15 o                         
   3   3   1        597.81        646.20        19.39 o                         
   4   3   1      13448.98      14519.91       276.01 o                         
   5   3   1        243.13        114.21         6.30 o                         
   6   3   1        637.71        750.65        19.40 o                         
   7   3   1       1303.63       1235.15        27.49 o                         
   8   3   1       3265.37       3238.47        46.95 o                         
   9   3   1       5306.22       5566.35        74.96 o                         
  10   3   1       3086.02       3270.71        72.10 o                         
  11   3   1      23234.64      24512.67       290.14 o                         
  12   3   1       2656.29       2722.14        47.85 o                         
  13   3   1        646.25        587.18        19.18 o                         
  14   3   1        818.22        812.49        23.82 o                         
  15   3   1       9205.65       9422.18       136.48 o                         
  16   3   1        142.13        169.29        16.12 o                         
  17   3   1        462.72        523.56        19.30 o                         
  18   3   1       2886.97       2883.42        49.12 o                         
  19   3   1        262.70        314.90        34.37 o                         
  20   3   1        184.87        210.68        18.70 o                         
  21   3   1       1669.93       1553.85        37.28 o                         
  22   3   1        912.61        953.32        31.58 o                         
  23   3   1        273.46        299.11        21.89 o                         
 -23   4   1        466.24        485.27        25.93 o                         
 -22   4   1         39.96         56.42        14.21 o                         
 -21   4   1         34.18         44.17        14.45 o                         
 -20   4   1       2730.92       2704.53        57.08 o                         
 -19   4   1        387.30        444.35        29.24 o                         
 -18   4   1          1.95         -6.87         8.30 o                         
 -17   4   1       4099.00       3955.07       134.09 o                         
 -16   4   1        107.41        221.47        17.17 o                         
 -15   4   1        442.21        508.42        30.42 o                         
 -14   4   1      10861.83      11088.97       144.90 o                         
 -13   4   1        371.05        433.19        30.20 o                         
 -12   4   1        123.95        121.05        10.45 o                         
 -11   4   1         16.66         11.09         7.87 o                         
 -10   4   1      20221.10      20927.21       248.35 o                         
  -9   4   1        658.15        717.88        16.96 o                         
  -8   4   1       5853.80       6753.42        89.68 o                         
  -7   4   1        397.87        267.36        12.34 o                         
  -6   4   1        150.63         81.00        30.99 o                         
  -5   4   1       8148.81       9613.30       151.09 o                         
  -4   4   1      10182.25      10737.09       132.43 o                         
  -3   4   1       3475.27       3907.61        83.28 o                         
  -2   4   1       6113.24       6432.81       244.08 o                         
  -1   4   1        385.14        394.60        15.71 o                         
   0   4   1       8008.00       7477.37       145.47 o                         
   1   4   1        731.51        862.30        34.06 o                         
   2   4   1       4867.10       4318.47        75.23 o                         
   3   4   1       5981.58       5155.44        68.21 o                         
   4   4   1      21441.30      22787.99       331.12 o                         
   5   4   1       2089.28       2243.63        39.03 o                         
   6   4   1       4970.55       4623.31        76.50 o                         
   7   4   1         66.37        122.42         7.56 o                         
   8   4   1          0.26         12.68         5.35 o                         
   9   4   1       2462.16       2503.05        49.90 o                         
  10   4   1       9718.68      10540.71       132.76 o                         
  11   4   1        949.26       1008.59        29.86 o                         
  12   4   1       2280.66       2480.41        43.19 o                         
  13   4   1         67.97         80.40        12.72 o                         
  14   4   1        460.20        415.43        31.47 o                         
  15   4   1        934.70       1020.54        31.61 o                         
  16   4   1       1385.46       1624.76        37.49 o                         
  17   4   1        986.25        993.69        43.12 o                         
  18   4   1        635.43        674.76        22.69 o                         
  19   4   1       2807.63       2862.70        50.82 o                         
  20   4   1       1362.74       1416.89        35.07 o                         
  21   4   1         24.72         22.30        11.35 o                         
  22   4   1        776.77        743.37        27.52 o                         
  23   4   1        183.01        203.11        26.90 o                         
 -23   5   1         41.86         43.31        13.79 o                         
 -22   5   1        171.20        199.22        19.07 o                         
 -21   5   1       1521.33       1559.24        52.98 o                         
 -20   5   1          3.25          7.45        12.13 o                         
 -19   5   1       3824.10       3663.85        68.51 o                         
 -18   5   1        123.36        176.34        41.39 o                         
 -17   5   1          7.96          2.41         7.97 o                         
 -16   5   1        491.31        467.17        20.49 o                         
 -15   5   1       3445.42       3669.41        67.06 o                         
 -14   5   1         17.31         -6.24         6.24 o                         
 -13   5   1       4267.01       4231.19        72.68 o                         
 -12   5   1        206.91        226.23        20.91 o                         
 -11   5   1       2738.51       2726.45        46.12 o                         
 -10   5   1        489.07        515.07        21.29 o                         
  -9   5   1      12855.97      13177.19       165.04 o                         
  -8   5   1        186.17        218.85         8.91 o                         
  -7   5   1        488.09        563.84        36.43 o                         
  -6   5   1       5734.80       5993.34       105.65 o                         
  -5   5   1       3701.41       3559.16        69.90 o                         
  -4   5   1         43.93         68.20        15.52 o                         
  -3   5   1       8560.88       7882.50       101.33 o                         
  -2   5   1       1283.93       1370.93        25.28 o                         
  -1   5   1         19.17          5.64         4.25 o                         
   0   5   1        180.93        165.95        16.56 o                         
   1   5   1      11393.36      11300.97       175.20 o                         
   2   5   1        481.28        553.47        26.49 o                         
   3   5   1       2010.15       2409.89        38.85 o                         
   4   5   1       3376.31       4116.28        77.43 o                         
   5   5   1      14978.45      14512.89       223.23 o                         
   6   5   1       2208.18       2506.93        56.07 o                         
   7   5   1      10796.65      10994.52       138.73 o                         
   8   5   1         71.06         70.81         7.66 o                         
   9   5   1       1635.60       1643.73        37.36 o                         
  10   5   1        128.02        174.55        32.40 o                         
  11   5   1       8808.71       8812.75       216.19 o                         
  12   5   1         51.32         61.01         8.55 o                         
  13   5   1       2706.41       2609.12        58.88 o                         
  14   5   1          8.26         17.63        10.23 o                         
  15   5   1       9594.21      10047.01       135.70 o                         
  16   5   1          0.46          3.45         8.04 o                         
  17   5   1       1642.57       1596.39        41.90 o                         
  18   5   1        362.19        331.42        19.84 o                         
  19   5   1          0.98         12.00         8.79 o                         
  20   5   1        189.89        206.29        36.12 o                         
  21   5   1       1497.14       1470.84        38.61 o                         
  22   5   1        110.68        133.86        18.93 o                         
  23   5   1          3.39         -2.71        10.72 o                         
 -22   6   1          7.16         10.59        13.09 o                         
 -21   6   1        115.57        109.21        23.18 o                         
 -20   6   1       2451.08       2418.13        53.26 o                         
 -19   6   1         52.69         49.22        12.26 o                         
 -18   6   1        981.66        977.22        30.21 o                         
 -17   6   1       1044.21       1079.22        30.60 o                         
 -16   6   1       1515.85       1550.85        51.00 o                         
 -15   6   1        468.65        451.89        31.85 o                         
 -14   6   1       6017.56       6049.01        87.88 o                         
 -13   6   1         72.15         66.12         9.13 o                         
 -12   6   1        104.11        121.06        13.94 o                         
 -11   6   1       1743.79       1737.85        72.38 o                         
 -10   6   1       4403.12       4302.53        87.52 o                         
  -9   6   1        568.75        558.84        16.09 o                         
  -8   6   1         19.08         21.78         9.92 o                         
  -7   6   1        769.02        894.44        32.40 o                         
  -6   6   1       5674.93       5687.55       201.29 o                         
  -5   6   1        273.40        293.86        13.14 o                         
  -4   6   1       5985.61       5723.98       101.80 o                         
  -3   6   1        344.78        377.28        14.68 o                         
  -2   6   1         96.72        100.32         6.98 o                         
  -1   6   1        346.31        317.19         8.72 o                         
   0   6   1      15481.21      15992.90       243.62 o                         
   1   6   1        132.36        115.68        27.67 o                         
   2   6   1      14244.09      14724.45       350.02 o                         
   3   6   1        364.66        278.34        10.30 o                         
   4   6   1          2.69          5.19         4.39 o                         
   5   6   1         44.91         56.71        12.03 o                         
   6   6   1       7682.87       7439.40       150.41 o                         
   7   6   1       1728.00       1778.18        46.58 o                         
   8   6   1       2208.29       2408.13        47.17 o                         
   9   6   1        530.03        462.19        15.98 o                         
  10   6   1       5425.90       5412.31        94.90 o                         
  11   6   1          0.04         -0.47         6.55 o                         
  12   6   1       2488.75       2517.63       179.27 o                         
  13   6   1       1137.96       1065.10        34.48 o                         
  14   6   1         31.39         33.63         8.09 o                         
  15   6   1         30.73         25.00         8.96 o                         
  16   6   1       7141.67       7111.19       115.92 o                         
  17   6   1         31.37          2.22         8.49 o                         
  18   6   1        154.37        138.84        14.86 o                         
  19   6   1        255.07        259.61        23.64 o                         
  20   6   1       1064.31        962.43        32.31 o                         
  21   6   1         74.38         90.84        14.01 o                         
  22   6   1       1804.84       1686.21        50.38 o                         
 -21   7   1       1779.89       1664.90        48.04 o                         
 -20   7   1         14.15         22.82        17.92 o                         
 -19   7   1       2827.63       2702.24       114.01 o                         
 -18   7   1        261.68        283.37        30.04 o                         
 -17   7   1        604.02        644.98        23.76 o                         
 -16   7   1        557.07        642.76        30.89 o                         
 -15   7   1       4144.46       4147.50        86.04 o                         
 -14   7   1        301.13        354.66        35.01 o                         
 -13   7   1       2593.89       2653.87        59.54 o                         
 -12   7   1       2792.45       2758.11        79.47 o                         
 -11   7   1       2044.45       2034.10        40.64 o                         
 -10   7   1       1611.44       1608.11        34.07 o                         
  -9   7   1       1422.82       1467.92        29.48 o                         
  -8   7   1        390.06        504.12        27.74 o                         
  -7   7   1        806.89        870.82        50.14 o                         
  -6   7   1        241.02        195.98        18.85 o                         
  -5   7   1       7703.06       7645.28       107.73 o                         
  -4   7   1        211.43        172.38        18.02 o                         
  -3   7   1       1315.94       1283.06        29.05 o                         
  -2   7   1       1953.01       1983.23        34.92 o                         
  -1   7   1        521.32        554.21        21.29 o                         
   0   7   1       1383.31       1368.96        40.48 o                         
   1   7   1       9769.73       9783.59       162.90 o                         
   2   7   1       3306.92       3244.64        49.00 o                         
   3   7   1       1097.95       1072.96        24.61 o                         
   4   7   1        976.81        978.52        23.93 o                         
   5   7   1       9544.95       9455.00       164.89 o                         
   6   7   1         26.32         24.60        16.08 o                         
   7   7   1        580.16        607.25        15.37 o                         
   8   7   1        513.63        600.20        17.09 o                         
   9   7   1         34.47         38.18         7.95 o                         
  10   7   1        111.03        122.87        14.47 o                         
  11   7   1       7883.44       7956.12       133.79 o                         
  12   7   1       1341.78       1399.10        39.28 o                         
  13   7   1        715.54        679.77        71.88 o                         
  14   7   1        862.79        875.09        32.94 o                         
  15   7   1       4604.69       4519.40        93.09 o                         
  16   7   1        192.11        179.44        21.24 o                         
  17   7   1       1301.89       1275.37        81.11 o                         
  18   7   1        511.39        505.74        30.70 o                         
  19   7   1        855.02        830.83        42.47 o                         
  20   7   1        346.82        463.70        39.63 o                         
  21   7   1       2443.94       2304.87        59.00 o                         
 -20   8   1        636.44        722.62        69.04 o                         
 -19   8   1          3.31         13.18        14.97 o                         
 -18   8   1        650.79        606.20        51.56 o                         
 -17   8   1        771.50        860.86        62.92 o                         
 -16   8   1        493.69        562.24        29.29 o                         
 -15   8   1        181.44        178.41        23.42 o                         
 -14   8   1       2206.93       2282.13        56.44 o                         
 -13   8   1        373.57        437.31        22.03 o                         
 -12   8   1        184.66        191.96        29.31 o                         
 -11   8   1        340.00        445.79        24.13 o                         
 -10   8   1       6154.49       5848.20       119.89 o                         
  -9   8   1       5332.63       5270.13        78.22 o                         
  -8   8   1       2026.48       1940.83        57.31 o                         
  -7   8   1       4783.42       4952.71       102.95 o                         
  -6   8   1       2656.48       2507.42        65.05 o                         
  -5   8   1       1245.41       1262.29        42.91 o                         
  -4   8   1       4669.63       4912.78        75.36 o                         
  -3   8   1       3322.02       3101.17        60.56 o                         
  -2   8   1         78.60         90.03         8.94 o                         
  -1   8   1       9159.76       9016.00       121.02 o                         
   0   8   1       1822.39       1850.87        53.22 o                         
   1   8   1          1.05          7.14         9.09 o                         
   2   8   1       2762.12       2447.13        41.00 o                         
   3   8   1       1208.98       1161.92        26.15 o                         
   4   8   1         91.58        141.93        11.58 o                         
   5   8   1       1553.09       1490.57        47.47 o                         
   6   8   1       2546.94       2811.65        70.07 o                         
   7   8   1        487.68        513.72        18.95 o                         
   8   8   1         31.23         40.12        11.13 o                         
   9   8   1        477.98        563.10        18.52 o                         
  10   8   1       4482.52       4605.42       124.84 o                         
  11   8   1        184.87        158.85        20.76 o                         
  12   8   1         56.84         50.32        32.40 o                         
  13   8   1       1137.99       1168.43        65.50 o                         
  14   8   1       1875.46       1840.09        84.68 o                         
  15   8   1         34.00         61.86        32.64 o                         
  16   8   1       3086.55       3001.55        87.02 o                         
  17   8   1       1439.43       1466.36        61.03 o                         
  18   8   1        189.12        230.38        43.05 o                         
  19   8   1        535.39        470.34        33.09 o                         
  20   8   1        445.96        475.05        79.95 o                         
 -19   9   1        484.83        508.15        33.84 o                         
 -18   9   1        953.23       1033.25        47.31 o                         
 -17   9   1         25.50         12.24        12.96 o                         
 -16   9   1       1315.09       1391.32        66.23 o                         
 -15   9   1       1762.03       1729.63        78.74 o                         
 -14   9   1         23.51         29.31        11.66 o                         
 -13   9   1        517.51        488.48        44.70 o                         
 -12   9   1       4073.64       3985.74        85.31 o                         
 -11   9   1        342.89        414.74        38.00 o                         
 -10   9   1       1847.41       1713.55        37.22 o                         
  -9   9   1       1516.57       1464.98        44.57 o                         
  -8   9   1       3931.68       3929.90        92.81 o                         
  -7   9   1        113.60        123.18        21.34 o                         
  -6   9   1       5918.07       5660.91       116.32 o                         
  -5   9   1       1915.33       1900.47        41.67 o                         
  -4   9   1       1551.23       1498.27        35.01 o                         
  -3   9   1        776.21        806.50        26.21 o                         
  -2   9   1        873.06        904.34        23.59 o                         
  -1   9   1       1084.92       1082.78        25.07 o                         
   0   9   1       1379.08       1518.84        29.37 o                         
   1   9   1         13.22          7.01        13.48 o                         
   2   9   1        202.19        195.56        10.67 o                         
   3   9   1         15.49         10.56         6.14 o                         
   4   9   1       2757.78       2788.85       126.31 o                         
   5   9   1       2603.04       2565.90        68.73 o                         
   6   9   1        105.24        172.47        71.88 o                         
   7   9   1        770.69        703.79        26.94 o                         
   8   9   1       6970.69       6565.69        95.51 o                         
   9   9   1        335.37        379.29        35.25 o                         
  10   9   1       7046.37       7079.29       104.79 o                         
  11   9   1       2820.10       2920.89        73.26 o                         
  12   9   1       4257.92       4143.29        83.46 o                         
  13   9   1         74.47         94.69        14.68 o                         
  14   9   1       2925.17       3060.29        70.87 o                         
  15   9   1         33.44         27.01        12.46 o                         
  16   9   1        394.68        430.30        27.99 o                         
  17   9   1        794.88        753.97        68.59 o                         
  18   9   1       1374.94       1480.89        52.33 o                         
  19   9   1        397.31        423.13        32.73 o                         
 -17  10   1       2070.86       2068.48        60.37 o                         
 -16  10   1        172.06        172.64        21.54 o                         
 -15  10   1        153.83        143.64        18.91 o                         
 -14  10   1         85.24        117.70        17.98 o                         
 -13  10   1       1908.60       1930.19       111.88 o                         
 -12  10   1        409.57        389.32        26.99 o                         
 -11  10   1       3452.74       3516.77        62.57 o                         
 -10  10   1          1.43         27.05         6.73 o                         
  -9  10   1       2194.54       2240.88        76.87 o                         
  -8  10   1        337.13        284.69        30.55 o                         
  -7  10   1       2660.50       2645.48        75.05 o                         
  -6  10   1        699.80        735.24        38.40 o                         
  -5  10   1       2595.97       2551.54        52.34 o                         
  -4  10   1        841.77        871.74        27.75 o                         
  -3  10   1       2206.30       2328.72        46.83 o                         
  -2  10   1        178.39        168.22        12.89 o                         
  -1  10   1       6029.62       5966.20       122.74 o                         
   0  10   1        797.03        747.30        37.13 o                         
   1  10   1       2095.44       2034.64        28.17 o                         
   2  10   1        270.35        317.00        34.03 o                         
   3  10   1       6106.68       6023.12        91.60 o                         
   4  10   1         98.86         97.57        13.05 o                         
   5  10   1        377.56        349.16        29.87 o                         
   6  10   1       1009.15       1057.81        74.74 o                         
   7  10   1       5015.08       4821.66       140.92 o                         
   8  10   1        889.07        898.20        46.82 o                         
   9  10   1       2915.79       2910.55        75.25 o                         
  10  10   1       1186.77       1291.62        37.42 o                         
  11  10   1        251.70        310.75        18.84 o                         
  12  10   1         10.13          5.90         8.30 o                         
  13  10   1       1304.75       1251.40        42.81 o                         
  14  10   1        264.23        261.64        21.66 o                         
  15  10   1       1487.27       1525.49        58.19 o                         
  16  10   1         32.26         23.65        26.96 o                         
  17  10   1        802.06        707.34        36.75 o                         
 -16  11   1        917.61        806.29        36.33 o                         
 -15  11   1        101.47        107.67        17.64 o                         
 -14  11   1        156.16        176.62        20.05 o                         
 -13  11   1         47.53         41.24        15.96 o                         
 -12  11   1       1948.33       1892.64        52.75 o                         
 -11  11   1        161.98        162.12        13.05 o                         
 -10  11   1       3839.31       3715.00        53.06 o                         
  -9  11   1        271.18        256.11        23.14 o                         
  -8  11   1        642.23        589.40        38.63 o                         
  -7  11   1        215.66        279.60        65.97 o                         
  -6  11   1       2631.37       2569.65        76.52 o                         
  -5  11   1         50.11         48.02        20.80 o                         
  -4  11   1        332.36        286.36        28.83 o                         
  -3  11   1       1266.20       1233.85        39.18 o                         
  -2  11   1       3440.77       3469.45        62.74 o                         
  -1  11   1        428.76        472.73        19.21 o                         
   0  11   1        690.24        624.69        19.19 o                         
   1  11   1         91.69        123.60         9.27 o                         
   2  11   1       2971.13       2814.32        35.88 o                         
   3  11   1         18.26         31.04         4.44 o                         
   4  11   1       3063.64       3136.25        52.23 o                         
   5  11   1         69.15        101.80        14.47 o                         
   6  11   1          0.41          3.22         4.48 o                         
   7  11   1        150.09        135.50         8.95 o                         
   8  11   1       2024.52       2009.73        41.17 o                         
   9  11   1        499.57        468.63        23.72 o                         
  10  11   1       1166.21       1249.56        32.98 o                         
  11  11   1        175.00        208.97        16.19 o                         
  12  11   1       1641.78       1607.07        42.84 o                         
  13  11   1         57.87         76.74        15.85 o                         
  14  11   1       1031.35       1085.72        85.84 o                         
  15  11   1         96.29        106.91        24.88 o                         
  16  11   1         79.26        123.29        20.46 o                         
 -14  12   1         63.00         96.43        42.10 o                         
 -13  12   1       2469.46       2415.20        53.84 o                         
 -12  12   1         89.48        110.36        13.95 o                         
 -11  12   1       2861.98       2850.44        58.01 o                         
 -10  12   1        628.35        679.62        59.18 o                         
  -9  12   1       1452.28       1438.23        24.89 o                         
  -8  12   1        213.40        258.17        55.56 o                         
  -7  12   1       1043.88       1131.44        53.52 o                         
  -6  12   1         99.06        115.32        24.08 o                         
  -5  12   1       1160.39       1145.34        41.95 o                         
  -4  12   1        645.86        659.50        27.84 o                         
  -3  12   1        557.48        510.22        23.82 o                         
  -2  12   1        477.38        427.85        29.38 o                         
  -1  12   1       1697.99       1599.69        35.81 o                         
   0  12   1        673.21        606.01        14.53 o                         
   1  12   1        436.36        404.41        24.04 o                         
   2  12   1          0.57         -1.79         5.76 o                         
   3  12   1       3428.16       3296.20        65.50 o                         
   4  12   1       2182.02       2227.16        43.45 o                         
   5  12   1        421.40        392.26        16.42 o                         
   6  12   1        633.49        639.73        16.26 o                         
   7  12   1        968.52        980.88        26.50 o                         
   8  12   1         23.69         34.25        11.11 o                         
   9  12   1       3710.55       3655.28        69.94 o                         
  10  12   1          7.82         19.67         9.97 o                         
  11  12   1         15.90         19.05         9.90 o                         
  12  12   1        582.45        538.13        35.16 o                         
  13  12   1       1223.68       1129.73        40.56 o                         
 -11  13   1        203.93        201.06        15.75 o                         
 -10  13   1       1038.25       1021.15        30.64 o                         
  -9  13   1       1706.02       1710.60        38.47 o                         
  -8  13   1       2036.11       1978.04        31.19 o                         
  -7  13   1         48.00         38.13        21.71 o                         
  -6  13   1       1092.50       1040.47        74.27 o                         
  -5  13   1          3.09         28.17        19.99 o                         
  -4  13   1       1070.39       1060.01        37.29 o                         
  -3  13   1        944.57        947.58        39.50 o                         
  -2  13   1        817.55        750.63        14.70 o                         
  -1  13   1        277.04        254.14        17.54 o                         
   0  13   1        132.56        150.18        20.62 o                         
   1  13   1        404.13        404.16        38.58 o                         
   2  13   1        321.67        327.94        16.75 o                         
   3  13   1        508.36        495.58        47.22 o                         
   4  13   1       1862.65       1826.92        75.93 o                         
   5  13   1       1932.00       1825.09        41.11 o                         
   6  13   1         18.25         24.23         8.21 o                         
   7  13   1       1082.73       1113.03        33.66 o                         
   8  13   1       1865.99       1765.68        41.70 o                         
   9  13   1        319.80        299.66        18.85 o                         
  10  13   1        367.25        399.69        23.30 o                         
  11  13   1        968.69        963.02        32.71 o                         
  -7  14   1        587.94        617.85        26.63 o                         
  -6  14   1       1062.50       1041.58        44.37 o                         
  -5  14   1       1640.75       1591.16        42.16 o                         
  -4  14   1       3469.80       3355.38        61.60 o                         
  -3  14   1        745.46        752.90        21.15 o                         
  -2  14   1          3.84          1.70         7.39 o                         
  -1  14   1       1040.13       1000.88        25.48 o                         
   0  14   1       1756.24       1809.17        40.63 o                         
   1  14   1          0.63         -0.20         8.15 o                         
   2  14   1       1407.68       1432.45        31.93 o                         
   3  14   1       1287.11       1299.94        30.60 o                         
   4  14   1        670.59        591.90        29.85 o                         
   5  14   1         21.31          6.21         9.73 o                         
   6  14   1        240.17        255.50        17.16 o                         
   7  14   1       1134.38       1114.51        32.91 o                         
 -24   0   2       5116.69       5040.92       154.69 o                         
 -22   0   2       1414.49       1410.78        45.67 o                         
 -20   0   2       1854.02       1823.03        99.11 o                         
 -18   0   2        612.15        720.13        57.22 o                         
 -16   0   2       1491.97       1416.87        75.93 o                         
 -14   0   2       1840.00       1806.20        43.32 o                         
 -12   0   2          5.71         25.55         9.46 o                         
 -10   0   2      11151.25      11440.64       172.40 o                         
  -8   0   2       8319.35       8302.36       176.93 o                         
  -6   0   2         21.11         61.97         8.99 o                         
   6   0   2        389.10        510.73        14.86 o                         
   8   0   2      18654.54      22251.63       619.19 o                         
  10   0   2        553.09        807.20        35.95 o                         
  12   0   2       9928.89      10458.57       163.24 o                         
  14   0   2        450.01        528.27        22.90 o                         
  16   0   2       6217.39       6331.93       112.56 o                         
  18   0   2       3565.37       3853.32        98.40 o                         
  20   0   2       1036.45       1126.61        39.63 o                         
  22   0   2       3540.82       3552.95       106.89 o                         
  24   0   2         53.87        102.13        19.52 o                         
 -24   1   2         45.14         60.24        14.01 o                         
 -23   1   2       3551.80       3508.78        68.15 o                         
 -22   1   2        246.61        261.28        24.78 o                         
 -21   1   2        908.86        864.49        29.95 o                         
 -20   1   2         48.89         64.71        10.32 o                         
 -19   1   2       4652.69       4783.40        66.10 o                         
 -18   1   2        353.42        351.68        15.21 o                         
 -17   1   2        135.39        194.14        15.77 o                         
 -16   1   2        265.30        283.18        13.70 o                         
 -15   1   2        326.88        374.03        13.92 o                         
 -14   1   2        375.37        391.71        20.81 o                         
 -13   1   2       6378.25       6851.64       165.79 o                         
 -12   1   2       1244.94       1360.46        33.77 o                         
 -11   1   2        264.03        247.81        13.21 o                         
 -10   1   2       1803.80       1824.91        68.59 o                         
  -9   1   2       8263.88       8274.29       284.52 o                         
  -8   1   2        866.96        840.38        21.19 o                         
  -7   1   2      11481.26      11297.52       231.80 o                         
  -6   1   2       5034.38       5302.25        81.12 o                         
  -5   1   2      25404.42      25068.79       363.27 o                         
   4   1   2       1892.16       1837.19        43.99 o                         
   5   1   2       5251.41       4880.13       105.49 o                         
   6   1   2       2852.99       3251.71        54.99 o                         
   7   1   2      11391.51      11455.16       140.02 o                         
   8   1   2       8938.60       9623.09       118.61 o                         
   9   1   2       1054.10       1049.20        18.86 o                         
  10   1   2        319.87        348.56        14.49 o                         
  11   1   2      14369.14      14532.39       153.42 o                         
  12   1   2        155.60        204.65        10.01 o                         
  13   1   2       2708.48       2867.00        44.27 o                         
  14   1   2        336.05        363.99        20.07 o                         
  15   1   2       2010.42       2126.45        35.71 o                         
  16   1   2       1136.51       1037.95        24.18 o                         
  17   1   2       6670.01       6741.45        84.82 o                         
  18   1   2         81.25        127.59        11.84 o                         
  19   1   2        158.44        193.35        16.35 o                         
  20   1   2        171.22        247.18        21.37 o                         
  21   1   2       2783.34       2615.47        46.22 o                         
  22   1   2         49.28         39.45        10.72 o                         
  23   1   2       1207.77       1125.86        32.71 o                         
  24   1   2         93.75        138.89        19.74 o                         
 -24   2   2       3308.55       3300.34        72.31 o                         
 -23   2   2       1169.89       1247.89        37.00 o                         
 -22   2   2        822.99        773.68        32.34 o                         
 -21   2   2        545.93        485.87        21.54 o                         
 -20   2   2       3047.97       3062.30        52.22 o                         
 -19   2   2        128.12        127.26        13.13 o                         
 -18   2   2       1618.86       1654.17        34.15 o                         
 -17   2   2       3635.48       3805.61       143.03 o                         
 -16   2   2        182.23        165.45        14.82 o                         
 -15   2   2         12.09         15.64         8.82 o                         
 -14   2   2      10936.63      11456.12       178.75 o                         
 -13   2   2       1843.12       1827.95        52.98 o                         
 -12   2   2       1125.99       1132.36        30.06 o                         
 -11   2   2       8795.81       9620.61       148.13 o                         
 -10   2   2       7314.46       8075.63       258.51 o                         
  -9   2   2       1184.92       1215.56        23.27 o                         
  -8   2   2       1358.19       1155.40        21.44 o                         
  -7   2   2       7153.45       6917.43       104.26 o                         
  -6   2   2       2761.20       2528.88        35.47 o                         
  -5   2   2        795.15        821.84        32.88 o                         
  -4   2   2      21695.25      21388.40       431.39 o                         
  -3   2   2       9298.53       8136.84       168.41 o                         
   3   2   2        111.91        128.66         9.19 o                         
   4   2   2       9863.11      10133.96       147.56 o                         
   5   2   2       1153.58       1044.48        22.84 o                         
   6   2   2      14701.07      14332.71       207.61 o                         
   7   2   2       1270.04       1376.77        24.03 o                         
   8   2   2         39.25          9.44         4.80 o                         
   9   2   2        285.45        180.97        18.01 o                         
  10   2   2        371.66        398.63        14.08 o                         
  11   2   2       1433.90       1510.47        32.14 o                         
  12   2   2       7752.39       8179.60       109.38 o                         
  13   2   2       4514.22       4874.03        72.03 o                         
  14   2   2        403.39        410.63        16.89 o                         
  15   2   2       3864.21       4046.66        97.55 o                         
  16   2   2       5761.72       5871.03       108.49 o                         
  17   2   2         22.48          4.36         9.63 o                         
  18   2   2       3760.30       3730.67        75.66 o                         
  19   2   2        242.70        244.70        16.51 o                         
  20   2   2       1229.33       1202.32        31.45 o                         
  21   2   2          0.83          9.42        10.26 o                         
  22   2   2       1651.96       1616.25        46.62 o                         
  23   2   2        129.88        132.02        16.07 o                         
  24   2   2        184.74        186.14        18.94 o                         
 -24   3   2        130.54        150.82        17.89 o                         
 -23   3   2       1943.23       1880.81        43.18 o                         
 -22   3   2       1182.54       1089.15        34.48 o                         
 -21   3   2       1246.16       1269.67        33.07 o                         
 -20   3   2        807.52        799.94        25.81 o                         
 -19   3   2       1787.37       1882.11        45.40 o                         
 -18   3   2        179.98        210.95        18.15 o                         
 -17   3   2        126.21        167.38        15.37 o                         
 -16   3   2        738.42        783.97        24.92 o                         
 -15   3   2        384.89        384.80        20.23 o                         
 -14   3   2       3385.96       3243.77        54.79 o                         
 -13   3   2          4.87         11.12         6.73 o                         
 -12   3   2      14222.96      14793.47       185.49 o                         
 -11   3   2        820.14        734.89        19.12 o                         
 -10   3   2       6618.27       6897.21        90.52 o                         
  -9   3   2       6448.10       6831.92        88.40 o                         
  -8   3   2         97.35         51.41         7.28 o                         
  -7   3   2        891.94       1054.43        17.53 o                         
  -6   3   2       7982.22       8112.41       420.98 o                         
  -5   3   2      12384.11      12393.51       259.66 o                         
  -4   3   2         30.62        135.20        18.45 o                         
  -3   3   2      31370.46      32029.95       447.67 o                         
  -2   3   2       4078.54       3900.94        68.55 o                         
  -1   3   2       2639.04       2782.28        70.96 o                         
   0   3   2      13982.34      13691.61       383.84 o                         
   1   3   2       9161.89       8761.03       132.29 o                         
   2   3   2       8152.45       7829.48       120.55 o                         
   3   3   2        648.86        570.94        26.02 o                         
   4   3   2      24879.02      25869.80       366.14 o                         
   5   3   2       1384.29       1540.80        31.63 o                         
   6   3   2        624.42        642.85        21.76 o                         
   7   3   2        638.26        436.99        20.58 o                         
   8   3   2       1424.76       1285.61        25.86 o                         
   9   3   2        732.26        934.71        27.31 o                         
  10   3   2       8481.53       8563.60       140.22 o                         
  11   3   2        725.81        823.50        21.28 o                         
  12   3   2       2122.37       2187.87        41.01 o                         
  13   3   2        292.56        310.52        22.35 o                         
  14   3   2       9205.60       9429.51       128.63 o                         
  15   3   2       2217.58       2121.76        38.31 o                         
  16   3   2       1709.61       1748.01        34.46 o                         
  17   3   2       1594.76       1666.35        34.39 o                         
  18   3   2        171.62        245.79        17.24 o                         
  19   3   2          1.30         -7.36         8.42 o                         
  20   3   2        523.54        476.44        22.46 o                         
  21   3   2       2157.35       2125.29        66.57 o                         
  22   3   2         22.84         22.05        11.61 o                         
  23   3   2        639.97        644.77        26.92 o                         
 -23   4   2        245.04        257.51        20.68 o                         
 -22   4   2         76.52         90.66        14.19 o                         
 -21   4   2       2375.57       2436.11        56.51 o                         
 -20   4   2        770.19        760.67        37.91 o                         
 -19   4   2        192.14        186.97        17.87 o                         
 -18   4   2        231.48        227.91        18.33 o                         
 -17   4   2       3175.55       3387.40        62.48 o                         
 -16   4   2         25.95         14.94         8.44 o                         
 -15   4   2       7166.43       7268.74       103.02 o                         
 -14   4   2        587.48        578.42        22.50 o                         
 -13   4   2       7078.23       7279.24       100.05 o                         
 -12   4   2        109.02        144.63        21.38 o                         
 -11   4   2       7834.96       8378.86       109.26 o                         
 -10   4   2         21.77         49.40         8.45 o                         
  -9   4   2          9.97         49.54         5.83 o                         
  -8   4   2       1328.79       1222.62        23.87 o                         
  -7   4   2       1192.04       1047.38        30.83 o                         
  -6   4   2        573.23        865.06        26.89 o                         
  -5   4   2         39.03          8.20         5.99 o                         
  -4   4   2       9555.61      10535.58       130.36 o                         
  -3   4   2       2290.98       2148.12        34.87 o                         
  -2   4   2       2246.76       1907.70        31.21 o                         
  -1   4   2       5323.02       4869.29        63.62 o                         
   0   4   2       6316.24       5633.92        92.80 o                         
   1   4   2      11932.58      12810.24       271.96 o                         
   2   4   2       1545.63       1833.90        39.97 o                         
   3   4   2      30024.09      28920.85       413.98 o                         
   4   4   2         57.15         80.24        15.09 o                         
   5   4   2      21643.47      23821.83       553.65 o                         
   6   4   2        244.51        289.40        18.83 o                         
   7   4   2       2623.76       2784.18        51.60 o                         
   8   4   2        113.44        133.18        10.49 o                         
   9   4   2       6950.35       7330.17       118.80 o                         
  10   4   2         76.54         95.81         8.70 o                         
  11   4   2       5223.16       5391.52       137.40 o                         
  12   4   2       1806.11       1863.47        36.09 o                         
  13   4   2       1107.85       1206.64        28.66 o                         
  14   4   2       2171.37       2199.74        42.85 o                         
  15   4   2        808.54        782.99        35.83 o                         
  16   4   2        178.62        262.55        16.28 o                         
  17   4   2        400.35        410.60        18.10 o                         
  18   4   2        108.49        126.54        14.00 o                         
  19   4   2       2704.24       2637.49        48.60 o                         
  20   4   2        800.27        822.66        26.98 o                         
  21   4   2        567.10        643.62        35.04 o                         
  22   4   2        751.15        792.71        28.79 o                         
  23   4   2       2000.93       1996.19        54.54 o                         
 -23   5   2         12.41          4.31        11.46 o                         
 -22   5   2       2545.85       2501.93        50.69 o                         
 -21   5   2        500.64        463.56        23.41 o                         
 -20   5   2        772.61        786.53        29.86 o                         
 -19   5   2        162.13        200.12        31.65 o                         
 -18   5   2       2272.67       2303.28        49.16 o                         
 -17   5   2        541.05        541.80        22.23 o                         
 -16   5   2       2630.23       2637.92        64.79 o                         
 -15   5   2        144.27        170.89        14.69 o                         
 -14   5   2        410.81        442.04        17.63 o                         
 -13   5   2         94.05        111.78        12.30 o                         
 -12   5   2      11825.04      12174.64       154.62 o                         
 -11   5   2         21.48         33.99         7.15 o                         
 -10   5   2       3803.89       3832.18        68.30 o                         
  -9   5   2        201.64        216.72        19.71 o                         
  -8   5   2         47.11         42.68         4.90 o                         
  -7   5   2        730.34        987.02        31.69 o                         
  -6   5   2       1378.98       1210.90        47.78 o                         
  -5   5   2         81.71        139.96        13.36 o                         
  -4   5   2        115.63        131.63        16.53 o                         
  -3   5   2         25.94         38.23         5.88 o                         
  -2   5   2       5929.91       5651.81        75.31 o                         
  -1   5   2       1375.98       1379.11        28.27 o                         
   0   5   2       1470.31       1273.67        21.80 o                         
   1   5   2       1116.16       1221.38        32.95 o                         
   2   5   2      11439.55      12365.52       190.47 o                         
   3   5   2        648.72        713.09        22.57 o                         
   4   5   2      18492.81      17929.53       213.52 o                         
   5   5   2       1890.42       1985.72        32.65 o                         
   6   5   2        324.82        376.54        14.66 o                         
   7   5   2        789.61        836.84        19.81 o                         
   8   5   2       3019.22       2881.38        55.35 o                         
   9   5   2          5.52         13.50         8.28 o                         
  10   5   2      11087.16      11228.00       350.28 o                         
  11   5   2       1187.32       1106.71        32.53 o                         
  12   5   2        177.17        200.55        23.08 o                         
  13   5   2         30.93         14.29         7.25 o                         
  14   5   2      11431.00      11447.44       150.25 o                         
  15   5   2        238.41        271.46        16.91 o                         
  16   5   2         12.21          6.71         8.17 o                         
  17   5   2        679.42        639.97        24.98 o                         
  18   5   2       1147.23       1086.19        28.76 o                         
  19   5   2        238.72        273.37        22.39 o                         
  20   5   2        919.10        896.83        34.76 o                         
  21   5   2         35.33         29.98        11.88 o                         
  22   5   2        117.09        135.72        18.94 o                         
 -22   6   2         14.04         17.90        15.98 o                         
 -21   6   2       1688.83       1516.28        48.11 o                         
 -20   6   2         49.50         33.09        13.93 o                         
 -19   6   2         88.44        125.59        15.02 o                         
 -18   6   2        120.68        168.34        34.03 o                         
 -17   6   2       4023.47       3977.43        95.58 o                         
 -16   6   2        567.71        487.11        27.18 o                         
 -15   6   2       3902.52       3779.69        62.59 o                         
 -14   6   2        263.88        288.36        20.49 o                         
 -13   6   2       2360.20       2312.75        60.81 o                         
 -12   6   2          1.36          2.05         6.77 o                         
 -11   6   2       8076.81       8204.98       134.08 o                         
 -10   6   2       1244.68       1368.64        33.45 o                         
  -9   6   2        920.52        965.83        23.88 o                         
  -8   6   2        437.96        472.97        25.78 o                         
  -7   6   2      14489.15      14946.91       234.67 o                         
  -6   6   2       4269.02       4419.30       111.15 o                         
  -5   6   2      10490.10      10763.83       196.15 o                         
  -4   6   2        655.85        717.76        19.36 o                         
  -3   6   2        219.89        270.68        11.32 o                         
  -2   6   2        945.41        887.00        37.82 o                         
  -1   6   2       4545.58       4450.22        98.20 o                         
   0   6   2         36.87         26.43         8.49 o                         
   1   6   2         46.13         17.03         8.03 o                         
   2   6   2       1455.25       1504.28        40.30 o                         
   3   6   2       5956.26       5480.79        75.57 o                         
   4   6   2       3044.62       3018.32        64.89 o                         
   5   6   2       2689.45       2591.71        40.72 o                         
   6   6   2          8.77         27.40         7.14 o                         
   7   6   2       1485.13       1615.10        33.17 o                         
   8   6   2        384.23        460.44        35.95 o                         
   9   6   2       5645.36       5894.53        85.51 o                         
  10   6   2        105.41        108.80        25.07 o                         
  11   6   2       2410.02       2478.10        54.70 o                         
  12   6   2         99.99        158.72        19.40 o                         
  13   6   2       1251.00       1414.58        41.21 o                         
  14   6   2        220.68        198.28        19.83 o                         
  15   6   2       4056.85       3977.45        93.05 o                         
  16   6   2         18.81         38.79        13.07 o                         
  17   6   2        329.80        324.63        20.03 o                         
  18   6   2        139.27        139.41        17.58 o                         
  19   6   2       3176.14       3102.83        68.96 o                         
  20   6   2        144.38        144.01        15.63 o                         
  21   6   2       1074.65       1012.79        42.11 o                         
  22   6   2        184.86        186.38        19.02 o                         
 -21   7   2         87.71         91.90        16.26 o                         
 -20   7   2        387.31        425.44        24.70 o                         
 -19   7   2       1401.12       1339.96        45.66 o                         
 -18   7   2        545.45        551.96        36.25 o                         
 -17   7   2         95.64         91.66        17.15 o                         
 -16   7   2       3800.15       3834.37        71.34 o                         
 -15   7   2         64.45         86.29        27.67 o                         
 -14   7   2         68.07         73.03        13.68 o                         
 -13   7   2        303.12        264.64        28.15 o                         
 -12   7   2       5451.91       5711.05       174.09 o                         
 -11   7   2        132.90        173.43        23.92 o                         
 -10   7   2       3784.79       3784.02        60.62 o                         
  -9   7   2       2282.84       2224.19        38.46 o                         
  -8   7   2       7297.05       7129.44       220.19 o                         
  -7   7   2        472.50        521.11        26.80 o                         
  -6   7   2       3003.49       3139.36        59.52 o                         
  -5   7   2         27.18         33.35         7.88 o                         
  -4   7   2       2882.84       2841.02        49.93 o                         
  -3   7   2        412.91        417.47        17.90 o                         
  -2   7   2       2371.70       2280.04        60.63 o                         
  -1   7   2         44.84         54.82         6.41 o                         
   0   7   2       7726.16       7857.25       103.33 o                         
   1   7   2       4425.27       4461.90        66.76 o                         
   2   7   2        135.96        110.98        15.37 o                         
   3   7   2        739.27        670.93        26.26 o                         
   4   7   2       7428.51       7446.53       101.93 o                         
   5   7   2        101.87        121.24        20.34 o                         
   6   7   2         95.70        114.80        10.18 o                         
   7   7   2       4780.57       4863.85        94.38 o                         
   8   7   2       5722.79       6039.17        87.51 o                         
   9   7   2        609.71        653.46        20.38 o                         
  10   7   2       8211.21       8180.17       136.16 o                         
  11   7   2        254.20        288.94        18.62 o                         
  12   7   2       1630.83       1664.56        44.54 o                         
  13   7   2        771.92        734.46        51.30 o                         
  14   7   2       2133.05       2126.69        55.19 o                         
  15   7   2       2053.58       2044.87        55.69 o                         
  16   7   2        590.58        564.84        30.02 o                         
  17   7   2         71.35        110.70        19.34 o                         
  18   7   2        730.28        754.20        37.45 o                         
  19   7   2          6.94         -4.82        14.74 o                         
  20   7   2       1224.23       1146.54        59.99 o                         
  21   7   2          2.19         -2.84        14.00 o                         
 -20   8   2        417.24        410.09        35.34 o                         
 -19   8   2        134.14        167.94        28.38 o                         
 -18   8   2       1043.34       1091.24        45.57 o                         
 -17   8   2       1028.15       1114.93        41.39 o                         
 -16   8   2          6.51          9.91        11.99 o                         
 -15   8   2       1404.53       1349.20        96.74 o                         
 -14   8   2       1964.93       1915.04        49.53 o                         
 -13   8   2       1069.28       1046.15        33.17 o                         
 -12   8   2        516.08        534.74        20.36 o                         
 -11   8   2       1596.85       1620.13        60.42 o                         
 -10   8   2       1704.68       1658.65        33.53 o                         
  -9   8   2        778.83        682.82        34.38 o                         
  -8   8   2       1324.79       1422.18        47.66 o                         
  -7   8   2       6387.42       5992.44       117.76 o                         
  -6   8   2       1683.72       1681.91        38.28 o                         
  -5   8   2        796.36        825.55        24.81 o                         
  -4   8   2       5492.11       5346.88        80.79 o                         
  -3   8   2         10.29         19.12         7.76 o                         
  -2   8   2       4276.98       4221.62        77.00 o                         
  -1   8   2       1139.67       1076.15        34.30 o                         
   0   8   2       1039.60       1115.94        26.51 o                         
   1   8   2        965.87       1010.87        21.22 o                         
   2   8   2       4734.06       4486.84        55.77 o                         
   3   8   2       1161.09       1106.78        25.20 o                         
   4   8   2         30.85         20.51         6.34 o                         
   5   8   2       5298.87       5352.03        77.00 o                         
   6   8   2       1266.51       1414.62        28.49 o                         
   7   8   2       1168.77       1281.79        27.70 o                         
   8   8   2        948.52       1097.71        26.61 o                         
   9   8   2       7436.71       7382.50       143.85 o                         
  10   8   2        315.80        352.68        20.36 o                         
  11   8   2        201.96        243.70        56.98 o                         
  12   8   2       2493.31       2466.33        57.67 o                         
  13   8   2       2039.95       1863.91        50.05 o                         
  14   8   2          9.24         22.84        11.50 o                         
  15   8   2        318.90        378.95        25.49 o                         
  16   8   2       2686.15       2621.72        67.73 o                         
  17   8   2        116.27        114.85        24.60 o                         
  18   8   2       1687.76       1857.13        70.49 o                         
  19   8   2       1580.27       1520.86        54.96 o                         
  20   8   2         57.91         42.65        18.77 o                         
 -19   9   2       1043.80       1003.83        43.58 o                         
 -18   9   2        247.10        309.41        28.87 o                         
 -17   9   2        352.05        343.87        29.80 o                         
 -16   9   2       1388.80       1320.73        44.40 o                         
 -15   9   2        289.65        276.65        60.32 o                         
 -14   9   2        161.40        155.60        17.40 o                         
 -13   9   2       6336.78       6371.23       115.45 o                         
 -12   9   2         59.49         65.55        10.49 o                         
 -11   9   2        308.56        311.31        15.17 o                         
 -10   9   2       1142.32       1154.73        27.18 o                         
  -9   9   2       6990.46       6697.90       134.68 o                         
  -8   9   2          6.10         19.87        14.05 o                         
  -7   9   2         51.27         60.10        16.83 o                         
  -6   9   2        241.27        290.76        27.57 o                         
  -5   9   2       6140.24       5757.39        98.94 o                         
  -4   9   2         48.72         67.17        10.56 o                         
  -3   9   2       2809.38       2727.59        50.24 o                         
  -2   9   2       3386.83       3452.66        70.88 o                         
  -1   9   2        722.72        823.52        22.42 o                         
   0   9   2         47.78         63.23        12.64 o                         
   1   9   2       1614.01       1729.29        33.09 o                         
   2   9   2       1055.45       1095.22        18.24 o                         
   3   9   2       1106.03       1047.56        18.56 o                         
   4   9   2       2293.19       2191.22        38.32 o                         
   5   9   2       1869.39       1878.81        34.70 o                         
   6   9   2        233.38        272.91        11.97 o                         
   7   9   2       4361.79       4224.24        67.21 o                         
   8   9   2         70.25         64.95         9.00 o                         
   9   9   2         26.53         21.00        10.64 o                         
  10   9   2       4269.97       4089.78        69.79 o                         
  11   9   2       4686.02       4878.04       107.32 o                         
  12   9   2          8.12         13.56        16.79 o                         
  13   9   2        189.31        244.34        38.29 o                         
  14   9   2        703.63        698.18        31.59 o                         
  15   9   2        905.57        872.40        36.45 o                         
  16   9   2         52.83         57.64        16.32 o                         
  17   9   2       2176.40       2356.88        66.70 o                         
  18   9   2        597.80        571.18        97.45 o                         
  19   9   2         14.64          7.96        14.95 o                         
 -17  10   2          1.73         15.14        13.61 o                         
 -16  10   2        134.41        160.37        23.18 o                         
 -15  10   2        454.74        419.55        46.60 o                         
 -14  10   2       4649.80       4577.40        92.51 o                         
 -13  10   2        476.24        447.45        24.31 o                         
 -12  10   2         65.81         73.10        11.23 o                         
 -11  10   2         14.71         31.64         9.46 o                         
 -10  10   2       4831.22       4774.91       115.72 o                         
  -9  10   2          0.45          3.29        12.70 o                         
  -8  10   2       1690.05       1590.90        56.87 o                         
  -7  10   2        334.25        379.55        33.35 o                         
  -6  10   2          0.92         -6.10         8.27 o                         
  -5  10   2        285.44        308.15        22.58 o                         
  -4  10   2       4061.26       3917.55       100.78 o                         
  -3  10   2        501.63        464.47        26.10 o                         
  -2  10   2       1175.62       1142.21        29.81 o                         
  -1  10   2         31.85         27.34        10.01 o                         
   0  10   2        713.07        753.89        37.13 o                         
   1  10   2       1392.04       1339.31        29.98 o                         
   2  10   2       8815.01       8528.99        98.60 o                         
   3  10   2        749.52        778.50        17.00 o                         
   4  10   2          1.40          1.28         4.22 o                         
   5  10   2        536.23        517.35        16.43 o                         
   6  10   2       1674.13       1723.43        81.82 o                         
   7  10   2        212.72        219.39        20.98 o                         
   8  10   2        620.46        672.96        48.02 o                         
   9  10   2          1.62         11.20         6.69 o                         
  10  10   2        189.85        194.23        21.89 o                         
  11  10   2        988.69        939.07        33.37 o                         
  12  10   2       1485.58       1440.41        43.05 o                         
  13  10   2        305.09        283.39        37.85 o                         
  14  10   2        127.67        177.23        20.75 o                         
  15  10   2        187.80        200.49        22.94 o                         
  16  10   2       2602.57       2405.68        66.95 o                         
  17  10   2         88.74         92.32        30.99 o                         
 -16  11   2          0.06         18.73        15.14 o                         
 -15  11   2        530.16        539.27        28.36 o                         
 -14  11   2        154.82        172.67        21.76 o                         
 -13  11   2          3.11         12.87         9.23 o                         
 -12  11   2        712.91        731.98        26.90 o                         
 -11  11   2        242.44        224.38        48.97 o                         
 -10  11   2          0.86         22.45        10.99 o                         
  -9  11   2       5652.55       5637.98       128.08 o                         
  -8  11   2          1.14          0.17        12.54 o                         
  -7  11   2        108.12        161.49        26.37 o                         
  -6  11   2         32.23         39.21        11.91 o                         
  -5  11   2       1202.56       1163.18        35.24 o                         
  -4  11   2         49.42         62.08        12.10 o                         
  -3  11   2       7945.77       7817.91       117.20 o                         
  -2  11   2         66.05        102.47        15.54 o                         
  -1  11   2         87.95         97.98        12.11 o                         
   0  11   2        270.90        297.20        16.64 o                         
   1  11   2       3031.27       2918.83        52.90 o                         
   2  11   2       1080.26       1099.82        22.04 o                         
   3  11   2       1561.02       1561.77        27.99 o                         
   4  11   2         13.56         19.89         5.85 o                         
   5  11   2       1600.86       1556.17        60.30 o                         
   6  11   2        641.01        595.63        31.09 o                         
   7  11   2       4956.63       4778.08        78.42 o                         
   8  11   2         29.99         36.90         8.92 o                         
   9  11   2         87.95        101.60        12.35 o                         
  10  11   2         60.01         81.13        15.11 o                         
  11  11   2       2076.70       2014.44        46.93 o                         
  12  11   2        248.73        239.37        21.18 o                         
  13  11   2       1586.52       1499.25        46.77 o                         
  14  11   2          2.05        -23.25        27.67 o                         
  15  11   2       1124.64       1072.52        42.26 o                         
 -14  12   2       4673.04       4714.82        97.67 o                         
 -13  12   2         15.71         24.53        10.94 o                         
 -12  12   2        648.53        719.10        25.75 o                         
 -11  12   2        513.90        558.67        22.57 o                         
 -10  12   2        254.68        263.39        12.97 o                         
  -9  12   2         30.50         57.88        24.08 o                         
  -8  12   2        913.48        906.02        50.10 o                         
  -7  12   2        244.74        243.50        32.61 o                         
  -6  12   2        530.69        434.30       107.39 o                         
  -5  12   2          2.86         16.59        10.93 o                         
  -4  12   2       4725.12       4631.85       129.42 o                         
  -3  12   2        148.50        157.37        17.37 o                         
  -2  12   2        622.68        635.82        25.83 o                         
  -1  12   2        868.65        941.34        30.12 o                         
   0  12   2       1515.50       1503.67        44.52 o                         
   1  12   2        331.55        312.57        26.38 o                         
   2  12   2       2754.60       2708.32        42.77 o                         
   3  12   2        678.75        641.66        18.47 o                         
   4  12   2        275.83        261.40        25.91 o                         
   5  12   2         75.27         94.17        12.05 o                         
   6  12   2       3592.29       3467.76        80.93 o                         
   7  12   2        339.04        347.42        26.04 o                         
   8  12   2        477.86        492.08        31.70 o                         
   9  12   2          0.48         31.10        28.62 o                         
  10  12   2        689.34        702.51        43.15 o                         
  11  12   2        184.22        170.51        17.38 o                         
  12  12   2       3476.33       3404.96       108.88 o                         
  13  12   2        220.91        202.00        47.31 o                         
 -11  13   2         44.63         48.75        10.23 o                         
 -10  13   2       2012.12       1967.30        42.29 o                         
  -9  13   2       4107.06       4270.44       116.06 o                         
  -8  13   2          0.41        -16.01        16.01 o                         
  -7  13   2         72.92         76.64        25.68 o                         
  -6  13   2        399.63        391.15        58.66 o                         
  -5  13   2        856.84        842.52        34.92 o                         
  -4  13   2        929.88        965.88        35.95 o                         
  -3  13   2       1363.35       1352.90        42.26 o                         
  -2  13   2        831.98        811.15        34.95 o                         
  -1  13   2         36.35         65.04         9.63 o                         
   0  13   2        283.52        278.70        23.21 o                         
   1  13   2        433.74        449.29        32.64 o                         
   2  13   2        348.19        358.87        16.13 o                         
   3  13   2        741.04        670.79        33.54 o                         
   4  13   2       1036.78       1069.99        34.55 o                         
   5  13   2        562.57        567.35        22.77 o                         
   6  13   2        133.21        130.49        14.05 o                         
   7  13   2       2034.56       2016.13        46.23 o                         
   8  13   2        342.93        347.18        36.02 o                         
   9  13   2        113.15        140.21        16.09 o                         
  10  13   2       1971.57       2034.98        49.47 o                         
  -7  14   2       2330.31       2351.21        84.79 o                         
  -6  14   2        998.28        947.49        83.26 o                         
  -5  14   2       1321.04       1347.00        63.91 o                         
  -4  14   2       1229.97       1240.42        67.72 o                         
  -3  14   2        262.89        309.28        36.80 o                         
  -2  14   2        513.98        525.33        18.49 o                         
  -1  14   2       1265.95       1229.37        55.84 o                         
   0  14   2        538.35        562.29        20.03 o                         
   1  14   2        390.80        425.47        24.17 o                         
   2  14   2       2078.88       2030.87        39.82 o                         
   3  14   2       1199.16       1138.78        35.24 o                         
   4  14   2        271.06        244.35        19.10 o                         
   5  14   2        414.94        394.47        23.63 o                         
   6  14   2         81.52         92.15        14.42 o                         
 -23   0   3       1367.34       1312.56        81.60 o                         
 -21   0   3       3943.33       3738.99       119.21 o                         
 -19   0   3        933.29        978.54        45.65 o                         
 -17   0   3       2055.53       2156.11        52.50 o                         
 -15   0   3        118.39        194.77        15.68 o                         
 -13   0   3       4095.61       4151.37       104.55 o                         
 -11   0   3      15343.08      16171.50       336.77 o                         
  -9   0   3       1904.83       2030.20        56.29 o                         
  -7   0   3       5213.58       4986.99       111.17 o                         
   5   0   3       7209.74       7212.46       107.87 o                         
   7   0   3         55.35         92.39         8.49 o                         
  11   0   3        453.12        494.00        19.39 o                         
  13   0   3        753.35        957.25        63.63 o                         
  15   0   3      22733.48      23413.61       346.68 o                         
  17   0   3         36.19         -0.70        13.72 o                         
  19   0   3       2807.27       2996.77        70.25 o                         
  21   0   3       1076.41       1140.63        41.60 o                         
  23   0   3        980.26       1009.54        54.64 o                         
 -24   1   3       1043.84        999.23        32.77 o                         
 -23   1   3       1367.04       1349.02        39.40 o                         
 -22   1   3       1550.59       1557.12        41.19 o                         
 -21   1   3        210.34        294.79        21.74 o                         
 -20   1   3       3699.74       3689.67        66.19 o                         
 -19   1   3        339.37        346.21        19.25 o                         
 -18   1   3       1375.79       1367.84        28.84 o                         
 -17   1   3        296.27        278.97        14.15 o                         
 -16   1   3        298.50        342.68        19.60 o                         
 -15   1   3       1183.71       1135.54        36.72 o                         
 -14   1   3       4543.53       4493.06        82.91 o                         
 -13   1   3       1159.86       1273.89        33.79 o                         
 -12   1   3       2938.48       2996.14        57.87 o                         
 -11   1   3          9.08         15.47         6.86 o                         
 -10   1   3      27846.65      30090.48       878.38 o                         
  -9   1   3        857.47        825.47        25.31 o                         
  -8   1   3       1072.57       1139.41        25.58 o                         
  -7   1   3       3796.37       4352.80       120.87 o                         
  -6   1   3      12987.70      12704.42       211.91 o                         
  -5   1   3       1144.77       1072.73        43.99 o                         
  -4   1   3         32.58        117.32        11.35 o                         
   4   1   3      20922.36      20125.57       350.99 o                         
   5   1   3       2523.60       2596.22        52.72 o                         
   6   1   3      10810.35      10743.51       176.03 o                         
   7   1   3       2068.17       2256.92        34.66 o                         
   8   1   3       2382.88       2503.51        33.14 o                         
   9   1   3       4748.71       5360.10        62.44 o                         
  10   1   3       4725.77       4594.96        56.71 o                         
  11   1   3         60.08         71.04         6.92 o                         
  12   1   3       1898.83       2089.49        38.03 o                         
  13   1   3       6055.88       6483.88        77.84 o                         
  14   1   3      10824.50      10975.93       150.95 o                         
  15   1   3          1.44         10.01         6.18 o                         
  16   1   3       2562.73       2488.39        40.87 o                         
  17   1   3        225.88        244.87        14.84 o                         
  18   1   3         51.49         84.73        14.04 o                         
  19   1   3        322.82        390.88        16.94 o                         
  20   1   3       4672.43       4372.47        75.27 o                         
  21   1   3         29.21         17.87         9.28 o                         
  22   1   3          4.23          4.66         9.44 o                         
  23   1   3        151.88        198.46        17.81 o                         
  24   1   3       1455.73       1355.07        44.96 o                         
 -24   2   3       1392.52       1352.58        59.49 o                         
 -23   2   3          0.12          0.82        10.61 o                         
 -22   2   3        382.65        407.29        33.55 o                         
 -21   2   3       1897.18       1880.38        50.42 o                         
 -20   2   3       1116.53       1129.74        29.51 o                         
 -19   2   3        624.26        592.15        21.13 o                         
 -18   2   3       1267.63       1298.95        32.00 o                         
 -17   2   3       1204.87       1235.17        28.10 o                         
 -16   2   3          0.20         10.33         8.07 o                         
 -15   2   3       6263.03       6367.96       110.54 o                         
 -14   2   3        599.79        600.25        35.01 o                         
 -13   2   3          2.82          1.59         6.36 o                         
 -12   2   3       5747.21       5832.27        97.63 o                         
 -11   2   3       6762.99       7065.72       113.06 o                         
 -10   2   3       1029.95       1084.13        22.52 o                         
  -9   2   3       2612.59       2714.94        41.06 o                         
  -8   2   3       1270.94       1194.06        22.02 o                         
  -7   2   3       5389.62       5282.01        67.85 o                         
  -6   2   3        714.84        504.86        10.48 o                         
  -5   2   3       4989.83       4522.44       119.19 o                         
  -4   2   3        729.73        628.18        25.55 o                         
  -3   2   3       1887.89       1690.07        43.99 o                         
  -2   2   3       3215.10       3736.35        82.31 o                         
   2   2   3         33.80         78.54         6.30 o                         
   3   2   3       6217.95       6015.17        91.17 o                         
   4   2   3       8398.85       8118.39       166.99 o                         
   5   2   3       1039.44        857.37        35.24 o                         
   6   2   3       9277.96       9816.81       161.05 o                         
   7   2   3       1483.48       1658.97        27.87 o                         
   8   2   3       1463.09       1442.29        26.22 o                         
   9   2   3       3425.63       3575.35        54.00 o                         
  10   2   3         44.53         51.77         6.10 o                         
  11   2   3       3237.58       3352.75        88.87 o                         
  12   2   3       4436.48       4504.32        82.52 o                         
  13   2   3          5.47          2.55         6.59 o                         
  14   2   3       2116.93       2134.23        37.30 o                         
  15   2   3       5852.48       5748.75       133.67 o                         
  16   2   3       1441.83       1280.85        24.47 o                         
  17   2   3        180.36        216.15        13.29 o                         
  18   2   3         22.59         28.20         7.73 o                         
  19   2   3       4668.27       4740.45        83.08 o                         
  20   2   3        464.99        436.76        24.12 o                         
  21   2   3       2036.00       1978.06        67.11 o                         
  22   2   3        694.39        664.17        30.40 o                         
  23   2   3          9.01         17.26        11.75 o                         
 -24   3   3         52.73         56.28        17.96 o                         
 -23   3   3       1087.15       1116.92        35.45 o                         
 -22   3   3        784.14        766.32        27.29 o                         
 -21   3   3        130.57        161.65        18.94 o                         
 -20   3   3       2071.88       2274.62        51.35 o                         
 -19   3   3       1818.91       1927.11        41.70 o                         
 -18   3   3       1125.47       1151.45        32.31 o                         
 -17   3   3       1820.92       1913.72        41.73 o                         
 -16   3   3        184.14        157.45        14.59 o                         
 -15   3   3         89.22        122.99        17.50 o                         
 -14   3   3       1829.22       1886.22        37.54 o                         
 -13   3   3       8093.92       8364.80       111.32 o                         
 -12   3   3        422.11        362.38        18.45 o                         
 -11   3   3        418.18        436.20        16.59 o                         
 -10   3   3       3427.77       3614.17        53.17 o                         
  -9   3   3       3489.65       3802.63        53.97 o                         
  -8   3   3       1966.71       2027.21        44.34 o                         
  -7   3   3       4631.72       4681.94        54.46 o                         
  -6   3   3       1036.55       1063.23        33.70 o                         
  -5   3   3        169.08        241.22        16.56 o                         
  -4   3   3       5720.18       5700.76        73.87 o                         
  -3   3   3       2233.27       1741.01        28.54 o                         
  -2   3   3      13555.69      13138.28       190.23 o                         
  -1   3   3       1482.18       1705.45        31.78 o                         
   0   3   3       2677.96       2773.81        46.40 o                         
   1   3   3      26037.96      26196.84       300.81 o                         
   2   3   3        169.74        115.69        10.77 o                         
   3   3   3       6107.31       6143.27        94.03 o                         
   4   3   3       7377.38       7341.57        98.47 o                         
   5   3   3          7.51         16.70         4.99 o                         
   6   3   3       3894.91       4107.98       123.21 o                         
   7   3   3       8951.42       9193.78       141.23 o                         
   8   3   3        468.14        457.98        66.47 o                         
   9   3   3       2167.35       1990.99        43.15 o                         
  10   3   3        240.98        254.31        17.50 o                         
  11   3   3       2752.43       2804.88        95.56 o                         
  12   3   3        754.03        767.61        27.16 o                         
  13   3   3       7717.32       7893.54        94.43 o                         
  14   3   3       3195.03       3350.37        55.79 o                         
  15   3   3         17.07         43.32        10.72 o                         
  16   3   3        205.94        268.98        30.79 o                         
  17   3   3       1755.22       1716.41        42.98 o                         
  18   3   3        129.48        163.35        15.52 o                         
  19   3   3        420.93        400.31        20.87 o                         
  20   3   3       3105.63       2951.03        53.17 o                         
  21   3   3        194.64        213.19        18.42 o                         
  22   3   3         87.25         80.18        15.02 o                         
  23   3   3        462.50        415.32        24.30 o                         
 -23   4   3        133.25        165.50        22.37 o                         
 -22   4   3       2372.16       2318.99        47.82 o                         
 -21   4   3        843.98        875.92        30.86 o                         
 -20   4   3        774.27        770.44        28.96 o                         
 -19   4   3         33.53         30.58        12.78 o                         
 -18   4   3       4740.69       4704.36        78.06 o                         
 -17   4   3       1707.40       1606.83        38.13 o                         
 -16   4   3        515.83        523.38        21.13 o                         
 -15   4   3        497.25        542.38        44.67 o                         
 -14   4   3       5959.34       5795.21        84.41 o                         
 -13   4   3          2.76         -6.93         6.93 o                         
 -12   4   3       5759.77       6018.64        84.63 o                         
 -11   4   3        143.54        140.21        14.12 o                         
 -10   4   3       1650.13       1597.47        45.24 o                         
  -9   4   3       1780.44       2007.86        57.72 o                         
  -8   4   3       8301.85       8300.98        99.13 o                         
  -7   4   3       4046.27       4467.24        81.43 o                         
  -6   4   3       1187.92       1234.96        52.51 o                         
  -5   4   3       6384.42       6550.95        86.84 o                         
  -4   4   3       7363.33       7061.75       112.03 o                         
  -3   4   3        566.56        603.68        15.12 o                         
  -2   4   3        223.65        106.76         6.88 o                         
  -1   4   3      10480.66      10234.96       124.94 o                         
   0   4   3       1440.79       1705.44        27.55 o                         
   1   4   3        807.97        683.20        26.11 o                         
   3   4   3       3243.36       3397.10        48.24 o                         
   4   4   3       9431.06      10598.48       130.78 o                         
   5   4   3       2853.54       2790.46        42.82 o                         
   6   4   3         22.69         32.37         6.74 o                         
   7   4   3        321.33        387.08        20.11 o                         
   8   4   3       7094.62       7303.16       117.71 o                         
   9   4   3        741.61        721.08        23.35 o                         
  10   4   3       1784.10       1837.58        33.71 o                         
  11   4   3       2382.50       2627.77        44.67 o                         
  12   4   3       3867.57       4077.85        63.22 o                         
  13   4   3          0.63          2.24         6.21 o                         
  14   4   3        109.43        171.18        14.24 o                         
  15   4   3       2095.10       2170.42        38.84 o                         
  16   4   3       1374.79       1356.03        30.46 o                         
  17   4   3         18.02         17.18         9.49 o                         
  18   4   3       2346.95       2231.26        51.71 o                         
  19   4   3        698.72        673.09        25.06 o                         
  20   4   3         94.94        102.92        16.25 o                         
  21   4   3        232.53        228.15        21.72 o                         
  22   4   3       4636.64       4854.75        77.18 o                         
  23   4   3        481.94        483.43        34.35 o                         
 -23   5   3       1606.66       1609.74        40.56 o                         
 -22   5   3         15.55         26.47        13.19 o                         
 -21   5   3        126.28        140.87        18.37 o                         
 -20   5   3          0.09         19.86        10.91 o                         
 -19   5   3       3335.97       3315.93        63.30 o                         
 -18   5   3        148.84        189.43        21.82 o                         
 -17   5   3       2285.20       2309.79        47.44 o                         
 -16   5   3        449.20        435.38        19.53 o                         
 -15   5   3         61.97         74.33        10.68 o                         
 -14   5   3         21.64         21.89         7.77 o                         
 -13   5   3       5994.40       6187.99        87.46 o                         
 -12   5   3         80.91        101.63        11.02 o                         
 -11   5   3        333.10        351.38        23.96 o                         
 -10   5   3          0.17          0.41         4.57 o                         
  -9   5   3       8963.26       9397.45       121.72 o                         
  -8   5   3         84.01         54.93         6.90 o                         
  -7   5   3       5807.74       5373.26        97.44 o                         
  -6   5   3        186.64        251.42        16.01 o                         
  -5   5   3       2048.62       1828.77        45.74 o                         
  -4   5   3       4480.49       4519.27        78.13 o                         
  -3   5   3       7366.24       7014.94        92.14 o                         
  -2   5   3        844.95        802.74        18.45 o                         
  -1   5   3       4287.57       4014.14        56.60 o                         
   0   5   3       1368.74       1313.23        23.93 o                         
   1   5   3      15286.49      14922.40       346.02 o                         
   2   5   3        715.66        863.27        30.99 o                         
   3   5   3          4.96         18.18         3.66 o                         
   4   5   3        299.06        328.28        14.16 o                         
   5   5   3       6349.56       6889.85        91.34 o                         
   6   5   3       2215.81       2628.83        42.90 o                         
   7   5   3       7904.73       7648.52       110.11 o                         
   8   5   3        607.14        655.74        21.20 o                         
   9   5   3       3554.10       3418.23        67.58 o                         
  10   5   3       1485.76       1429.93        62.92 o                         
  11   5   3       1663.16       1682.43        42.59 o                         
  12   5   3       1299.39       1339.00        33.03 o                         
  13   5   3       4823.49       4954.99        75.06 o                         
  14   5   3          9.51          8.10         7.35 o                         
  15   5   3         99.50        126.37        13.08 o                         
  16   5   3        334.40        337.40        18.20 o                         
  17   5   3       7675.69       7517.97        97.52 o                         
  18   5   3         67.23         40.27        10.22 o                         
  19   5   3       1031.64       1032.22        36.19 o                         
  20   5   3          0.96        -12.99        12.99 o                         
  21   5   3        377.64        376.89        23.14 o                         
  22   5   3          5.59         -4.46        18.16 o                         
 -22   6   3       1752.26       1569.61        64.35 o                         
 -21   6   3        608.84        690.88        29.47 o                         
 -20   6   3        622.70        621.83        34.88 o                         
 -19   6   3         80.34         80.67        13.18 o                         
 -18   6   3       6556.81       6418.55        98.79 o                         
 -17   6   3         19.43         28.32         9.99 o                         
 -16   6   3        127.67        162.65        15.38 o                         
 -15   6   3        161.88        165.27        13.92 o                         
 -14   6   3       3408.71       3617.55        59.27 o                         
 -13   6   3        570.55        570.01        18.68 o                         
 -12   6   3       5822.98       5773.31       127.80 o                         
 -11   6   3        378.23        373.10        15.49 o                         
 -10   6   3       1009.53        967.90        23.14 o                         
  -9   6   3        103.44        199.51        26.44 o                         
  -8   6   3       5298.30       5375.70       105.48 o                         
  -7   6   3        479.37        463.84        23.44 o                         
  -6   6   3        273.45        319.77        19.96 o                         
  -5   6   3         37.74         70.08         8.90 o                         
  -4   6   3       8359.27       8238.96       109.31 o                         
  -3   6   3        132.95        163.56        10.24 o                         
  -2   6   3      10405.84      10283.50       130.37 o                         
  -1   6   3       1773.98       1722.21        44.83 o                         
   0   6   3       1117.75       1174.74        31.15 o                         
   1   6   3       2427.49       2604.83        41.01 o                         
   2   6   3       5686.31       5395.10        73.87 o                         
   3   6   3        384.23        464.08        13.86 o                         
   4   6   3       3317.75       3434.37        51.82 o                         
   5   6   3        125.65        204.89        18.27 o                         
   6   6   3      12198.71      12740.44       173.21 o                         
   7   6   3          0.96          2.54         4.44 o                         
   8   6   3       4443.72       4683.18        92.18 o                         
   9   6   3        789.73        915.73        46.60 o                         
  10   6   3        424.98        447.32        20.26 o                         
  11   6   3          0.32         13.56         8.28 o                         
  12   6   3      13144.73      12806.01       204.66 o                         
  13   6   3         35.58         35.02        22.23 o                         
  14   6   3       2342.13       2378.02        98.16 o                         
  15   6   3       2553.30       2529.18       109.61 o                         
  16   6   3       2421.74       2483.81        75.48 o                         
  17   6   3         15.90         10.20        13.25 o                         
  18   6   3       1114.54       1208.55        55.57 o                         
  19   6   3         23.17         31.50        13.11 o                         
  20   6   3        153.00        143.88        15.46 o                         
  21   6   3         99.03         91.94        15.94 o                         
  22   6   3       3384.97       3154.54        59.05 o                         
 -21   7   3         19.47         20.12        12.75 o                         
 -20   7   3        188.69        210.19        19.69 o                         
 -19   7   3       2478.80       2361.80        63.19 o                         
 -18   7   3         64.00         64.09        11.68 o                         
 -17   7   3       3353.99       3280.29        59.72 o                         
 -16   7   3         69.52         72.23        11.49 o                         
 -15   7   3          9.42         -1.55        10.12 o                         
 -14   7   3        107.99         97.12        14.19 o                         
 -13   7   3       3497.17       3599.20        72.49 o                         
 -12   7   3        224.87        240.29        23.63 o                         
 -11   7   3         24.20          0.15        10.44 o                         
 -10   7   3       3143.92       3077.93        51.11 o                         
  -9   7   3       1604.56       1719.06        53.93 o                         
  -8   7   3       1179.18       1164.85        42.63 o                         
  -7   7   3       2255.43       2217.50        57.06 o                         
  -6   7   3       1763.12       1794.14        49.42 o                         
  -5   7   3       1236.14       1160.98        32.83 o                         
  -4   7   3        712.73        678.42        27.73 o                         
  -3   7   3       6991.31       6837.06        94.74 o                         
  -2   7   3        384.05        393.94        14.46 o                         
  -1   7   3       3307.28       3385.59        55.69 o                         
   0   7   3       3219.24       3282.35        51.22 o                         
   1   7   3       4419.35       4572.73       123.06 o                         
   2   7   3         15.45          0.36         3.01 o                         
   3   7   3       3166.26       2993.65        38.86 o                         
   4   7   3        669.11        609.31        49.06 o                         
   5   7   3        363.96        381.54        13.20 o                         
   6   7   3        562.69        538.42        18.81 o                         
   7   7   3       9843.94       9805.21       130.62 o                         
   8   7   3       1653.23       1786.22        53.88 o                         
   9   7   3        742.33        811.02        45.42 o                         
  10   7   3        194.99        179.41        14.84 o                         
  11   7   3       3368.78       3379.80        82.08 o                         
  12   7   3        308.26        344.44        21.73 o                         
  13   7   3       3030.45       3230.78        71.67 o                         
  14   7   3        672.98        790.31        32.82 o                         
  15   7   3        248.80        271.12        23.33 o                         
  16   7   3         48.16         57.24        15.21 o                         
  17   7   3       1246.96       1225.68        76.38 o                         
  18   7   3         10.55         29.63        20.58 o                         
  19   7   3        111.03        105.23        20.78 o                         
  20   7   3       1090.03       1060.22        39.51 o                         
  21   7   3         59.87         54.85        27.76 o                         
 -20   8   3        165.75        145.11        22.75 o                         
 -19   8   3        281.48        313.44        35.24 o                         
 -18   8   3       2871.34       2865.17        74.00 o                         
 -17   8   3        350.37        366.04        26.77 o                         
 -16   8   3        741.65        657.16        30.78 o                         
 -15   8   3       1286.51       1329.86        83.02 o                         
 -14   8   3       1174.40       1198.52        49.65 o                         
 -13   8   3        378.23        367.52        21.52 o                         
 -12   8   3       2523.09       2570.84        49.04 o                         
 -11   8   3       6121.58       6211.98        92.84 o                         
 -10   8   3       3173.24       3039.09        50.73 o                         
  -9   8   3         12.73         20.61        11.02 o                         
  -8   8   3       2259.04       2200.63        81.11 o                         
  -7   8   3       2424.11       2408.19        63.80 o                         
  -6   8   3        355.36        329.09        17.81 o                         
  -5   8   3       3501.43       3692.78        62.71 o                         
  -4   8   3       1814.06       1725.52       127.47 o                         
  -3   8   3       2058.94       2116.17        58.64 o                         
  -2   8   3       1543.99       1488.80        61.14 o                         
  -1   8   3        162.38        186.49        26.07 o                         
   0   8   3         11.14         32.28         7.40 o                         
   1   8   3       9860.03       9638.06       129.87 o                         
   2   8   3        843.04        802.19        19.99 o                         
   3   8   3        448.14        417.12        21.44 o                         
   4   8   3       4647.46       4528.91        67.87 o                         
   5   8   3       3550.43       3782.75        59.92 o                         
   6   8   3       7531.98       7603.38       105.94 o                         
   7   8   3          4.58          4.88         5.62 o                         
   8   8   3         18.67         25.43         8.11 o                         
   9   8   3       1190.75       1295.09        57.42 o                         
  10   8   3        348.63        406.24        31.76 o                         
  11   8   3        853.44        863.59        30.72 o                         
  12   8   3       3377.95       3350.51       103.84 o                         
  13   8   3        272.06        306.91        48.47 o                         
  14   8   3          4.32         -0.72        10.22 o                         
  15   8   3       2924.98       3109.93        74.28 o                         
  16   8   3        482.88        460.41        78.53 o                         
  17   8   3        191.12        206.91        27.20 o                         
  18   8   3        763.81        773.18        63.86 o                         
  19   8   3       1495.87       1492.37        55.00 o                         
  20   8   3        128.91        177.97        22.61 o                         
 -19   9   3        812.94        785.50        38.68 o                         
 -18   9   3         47.51         59.13        19.40 o                         
 -17   9   3        364.02        364.41        29.09 o                         
 -16   9   3       1159.61       1252.33        42.59 o                         
 -15   9   3        246.30        262.28        24.60 o                         
 -14   9   3       3167.27       3041.60        69.52 o                         
 -13   9   3       2044.92       2100.51       130.54 o                         
 -12   9   3        879.46        895.11        25.99 o                         
 -11   9   3        374.50        344.72        26.29 o                         
 -10   9   3       3085.16       2820.49       108.93 o                         
  -9   9   3        709.11        881.76        49.20 o                         
  -8   9   3        193.44        181.83        64.79 o                         
  -7   9   3        232.35        231.60        25.75 o                         
  -6   9   3       4278.65       4346.50        73.95 o                         
  -5   9   3        909.21        916.74        28.27 o                         
  -4   9   3         65.46         33.33         9.46 o                         
  -3   9   3       3406.85       3573.30        61.50 o                         
  -2   9   3       1311.40       1203.49        29.99 o                         
  -1   9   3        361.13        381.49        19.53 o                         
   0   9   3       4117.66       4236.22        66.96 o                         
   1   9   3        689.03        671.29        19.78 o                         
   2   9   3         47.71         59.56         6.15 o                         
   3   9   3        752.35        773.59        16.60 o                         
   4   9   3       5359.02       5019.20        76.20 o                         
   5   9   3         16.18         12.41         6.24 o                         
   6   9   3       1978.73       1988.62        60.88 o                         
   7   9   3       3346.93       3250.56        56.81 o                         
   8   9   3        517.27        489.35        18.79 o                         
   9   9   3       1773.56       1717.54        38.74 o                         
  10   9   3       6419.15       6041.12        94.64 o                         
  11   9   3        888.64        851.80        48.49 o                         
  12   9   3          0.20         24.29        10.91 o                         
  13   9   3         14.14          4.66        10.49 o                         
  14   9   3       1184.23       1157.25        60.77 o                         
  15   9   3        293.88        332.80        25.77 o                         
  16   9   3       1726.57       1813.24       121.32 o                         
  17   9   3       2545.53       2567.24        71.09 o                         
  18   9   3        509.61        564.84        43.76 o                         
 -17  10   3       2112.01       2150.67       100.03 o                         
 -16  10   3        731.70        758.88        34.10 o                         
 -15  10   3       3693.47       3797.18       111.41 o                         
 -14  10   3        231.58        238.06        19.75 o                         
 -13  10   3          3.71         -1.20         7.49 o                         
 -12  10   3        169.11        160.95        13.30 o                         
 -11  10   3       2044.18       2018.97        47.24 o                         
 -10  10   3        170.00        190.23        30.51 o                         
  -9  10   3         25.90         41.65        16.72 o                         
  -8  10   3         12.42         18.93        21.76 o                         
  -7  10   3       2017.09       1979.69        62.90 o                         
  -6  10   3         22.44         22.38        10.37 o                         
  -5  10   3       2506.17       2554.46        53.10 o                         
  -4  10   3        427.59        454.28        24.58 o                         
  -3  10   3         35.66         36.64         9.60 o                         
  -2  10   3       2566.32       2473.22        49.07 o                         
  -1  10   3       2098.50       2198.14        44.69 o                         
   0  10   3        169.79        171.51        15.89 o                         
   1  10   3       3655.58       3761.72        77.01 o                         
   2  10   3        345.03        364.09        21.68 o                         
   3  10   3       4765.10       4528.50        62.85 o                         
   4  10   3        129.74        141.17        11.22 o                         
   5  10   3       5223.63       5183.56        81.19 o                         
   6  10   3        123.98        151.08        11.92 o                         
   7  10   3          7.56         11.45         7.27 o                         
   8  10   3        211.16        210.79        29.38 o                         
   9  10   3       1350.53       1375.26        34.93 o                         
  10  10   3        308.50        333.96        19.51 o                         
  11  10   3       2137.79       2140.14        48.13 o                         
  12  10   3         41.18         48.57        13.03 o                         
  13  10   3         92.96        119.89        17.64 o                         
  14  10   3        127.02        147.60        23.65 o                         
  15  10   3       1201.67       1087.66        45.59 o                         
  16  10   3         17.67         20.11        17.98 o                         
  17  10   3          3.62          5.15        14.36 o                         
 -16  11   3       1708.81       1701.27        52.63 o                         
 -15  11   3        231.44        273.38        35.24 o                         
 -14  11   3        774.35        763.45        83.71 o                         
 -13  11   3        475.57        449.76        21.93 o                         
 -12  11   3        742.09        728.50        44.60 o                         
 -11  11   3        195.36        205.25        21.69 o                         
 -10  11   3       4690.61       4598.72       112.70 o                         
  -9  11   3        569.15        559.86        45.89 o                         
  -8  11   3        250.33        252.65        30.34 o                         
  -7  11   3        425.33        463.91        36.71 o                         
  -6  11   3       4717.06       4665.14        83.59 o                         
  -5  11   3        323.73        308.81        23.07 o                         
  -4  11   3       2973.73       2909.29        59.42 o                         
  -3  11   3        215.95        243.56        18.91 o                         
  -2  11   3       2022.24       1965.98        44.54 o                         
  -1  11   3        179.41        154.11        14.85 o                         
   0  11   3       5379.41       5310.25        85.38 o                         
   1  11   3        117.02        117.81        12.97 o                         
   2  11   3         11.14         12.01         5.66 o                         
   3  11   3        212.45        199.45        13.66 o                         
   4  11   3       3009.74       3077.12        56.52 o                         
   5  11   3        358.70        387.38        25.09 o                         
   6  11   3       1056.28       1060.40        28.85 o                         
   7  11   3          2.14         26.89        10.05 o                         
   8  11   3       1412.64       1381.07        35.32 o                         
   9  11   3         57.23         58.87        11.97 o                         
  10  11   3       3384.05       3275.97        64.13 o                         
  11  11   3        221.44        281.13        19.78 o                         
  12  11   3        297.20        332.00        25.10 o                         
  13  11   3        134.37        168.43        30.28 o                         
  14  11   3       1810.32       1729.33        99.82 o                         
  15  11   3         19.26         35.27        15.17 o                         
 -13  12   3        219.39        194.71        34.94 o                         
 -12  12   3          1.22         27.62         9.05 o                         
 -11  12   3       1929.06       1994.50        42.77 o                         
 -10  12   3          3.52          3.87        17.03 o                         
  -9  12   3       2264.17       2119.53       138.82 o                         
  -8  12   3        119.94        135.13        56.29 o                         
  -7  12   3       1953.45       1852.12        99.58 o                         
  -6  12   3          0.07         10.60        11.42 o                         
  -5  12   3       1443.71       1442.42        47.21 o                         
  -4  12   3          0.91         12.26        10.58 o                         
  -3  12   3        517.67        585.97        26.31 o                         
  -2  12   3       1286.03       1246.91        36.45 o                         
  -1  12   3       1648.22       1510.32        39.48 o                         
   0  12   3        155.06        209.49        18.16 o                         
   1  12   3       1090.91        983.16        17.51 o                         
   2  12   3        248.20        254.95        16.86 o                         
   3  12   3        224.77        268.80        20.14 o                         
   4  12   3         20.29         19.31         8.45 o                         
   5  12   3       2274.97       2316.50        48.95 o                         
   6  12   3        471.79        470.31        24.61 o                         
   7  12   3         60.07         77.25        12.09 o                         
   8  12   3        337.47        340.47        20.05 o                         
   9  12   3       2488.95       2398.69        53.34 o                         
  10  12   3        141.74        141.45        16.28 o                         
  11  12   3       1545.84       1619.00        43.81 o                         
  12  12   3          5.78         70.48        20.58 o                         
  13  12   3        438.16        394.74        54.40 o                         
 -11  13   3        425.37        397.61        18.41 o                         
 -10  13   3       1823.51       1801.07        38.04 o                         
  -9  13   3       1902.54       1873.77        72.84 o                         
  -8  13   3         11.28         -0.25        17.98 o                         
  -7  13   3       1279.57       1220.84        85.62 o                         
  -6  13   3        348.09        280.11        38.30 o                         
  -5  13   3        214.42        207.53        21.83 o                         
  -4  13   3        959.49       1023.61        37.20 o                         
  -3  13   3        605.45        612.08        29.39 o                         
  -2  13   3        960.17        983.61        35.36 o                         
  -1  13   3         11.99         10.41        11.85 o                         
   0  13   3        557.21        525.43        30.24 o                         
   1  13   3       1650.41       1565.52        62.14 o                         
   2  13   3          1.26         -1.67         8.94 o                         
   3  13   3        332.53        336.90        21.28 o                         
   4  13   3       1666.39       1658.31        50.83 o                         
   5  13   3        502.70        450.02        41.21 o                         
   6  13   3       1404.37       1462.40        39.60 o                         
   7  13   3        862.09        802.42        29.06 o                         
   8  13   3        788.11        851.24        38.54 o                         
   9  13   3        978.63       1032.72        34.31 o                         
  10  13   3       1981.68       1937.02        49.80 o                         
  -6  14   3          2.32         26.70        22.38 o                         
  -5  14   3       1289.57       1442.21        47.40 o                         
  -4  14   3       1108.11       1209.37        61.28 o                         
  -3  14   3        229.92        247.65        35.50 o                         
  -2  14   3       1406.91       1346.69        50.71 o                         
  -1  14   3        816.59        812.71        21.90 o                         
   0  14   3         67.31        101.42        11.44 o                         
   1  14   3        493.98        469.12        41.11 o                         
   2  14   3       1064.17       1058.11        61.45 o                         
   3  14   3       1812.20       1775.51        46.54 o                         
   4  14   3        117.49        108.95        16.35 o                         
   5  14   3       1680.20       1667.64        44.75 o                         
   6  14   3         55.83         73.63        16.65 o                         
 -24   0   4       2661.13       2543.43       100.29 o                         
 -22   0   4       2295.19       2138.48        76.85 o                         
 -20   0   4        545.85        608.92        28.53 o                         
 -18   0   4      10067.99       9835.14       163.55 o                         
 -16   0   4        220.77        252.09        19.21 o                         
 -14   0   4        460.35        458.09        20.90 o                         
 -12   0   4       6061.98       5862.59       139.08 o                         
 -10   0   4         30.18         55.35        11.35 o                         
  -8   0   4      35415.04      35710.83       708.13 o                         
  -6   0   4      15063.29      16171.97       326.37 o                         
  -4   0   4       1441.87       1231.24        33.59 o                         
   4   0   4       6483.54       6098.76        92.32 o                         
   6   0   4         20.56        104.55        13.72 o                         
   8   0   4         10.29         15.41         5.99 o                         
  10   0   4          8.02          3.96         5.45 o                         
  12   0   4      15255.18      15598.39       304.61 o                         
  14   0   4       8081.50       8585.71       141.83 o                         
  16   0   4       1675.82       1679.15        45.49 o                         
  18   0   4       4966.20       5484.18       130.31 o                         
  20   0   4        927.59       1035.10        39.25 o                         
  22   0   4       1097.64       1016.86        40.74 o                         
  24   0   4       1321.69       1290.34        48.42 o                         
 -24   1   4       1896.68       1963.94        43.29 o                         
 -23   1   4       5892.17       5993.18        85.84 o                         
 -22   1   4         16.71         52.60        16.41 o                         
 -21   1   4       1405.98       1350.60        38.28 o                         
 -20   1   4        638.26        650.10        46.75 o                         
 -19   1   4        623.98        594.35        23.85 o                         
 -18   1   4        114.68        114.33        17.02 o                         
 -17   1   4       4339.03       4566.94        73.09 o                         
 -16   1   4        718.69        724.90        26.13 o                         
 -15   1   4        244.19        285.25        18.39 o                         
 -14   1   4        124.31        101.34        12.71 o                         
 -13   1   4       1870.99       1844.41        85.39 o                         
 -12   1   4        859.68        852.60        25.59 o                         
 -11   1   4       4770.54       5118.40        86.62 o                         
 -10   1   4        725.44        829.34        39.97 o                         
  -9   1   4      12437.88      12905.72       190.30 o                         
  -8   1   4        988.56       1150.44        28.86 o                         
  -7   1   4      12573.30      13634.38       197.49 o                         
  -6   1   4       2598.48       2454.96        58.66 o                         
  -5   1   4        310.63        444.95        12.46 o                         
  -4   1   4       2596.76       2570.87        52.25 o                         
   2   1   4        268.93        167.94        11.35 o                         
   3   1   4      10237.90      10242.32       150.26 o                         
   4   1   4       1676.51       1593.51        30.43 o                         
   5   1   4       2996.36       3068.92        56.51 o                         
   6   1   4        865.09        981.57        17.35 o                         
   7   1   4       2166.84       1974.59        38.10 o                         
   8   1   4        513.87        705.30        14.60 o                         
   9   1   4       1788.39       1634.89        32.56 o                         
  10   1   4         26.78        110.68         9.22 o                         
  11   1   4        231.88        234.44        10.34 o                         
  12   1   4       1080.89       1181.86        23.06 o                         
  13   1   4       8529.55       8947.35       102.46 o                         
  14   1   4         18.63         13.99         6.58 o                         
  15   1   4       3827.93       3514.15        62.40 o                         
  16   1   4       1963.79       1878.41        35.06 o                         
  17   1   4      10393.88      10159.54       190.96 o                         
  18   1   4          4.32         13.33         7.71 o                         
  19   1   4       1988.36       1925.01        49.82 o                         
  20   1   4        725.22        788.45        24.06 o                         
  21   1   4         99.00         92.93        11.80 o                         
  22   1   4        139.57        142.87        13.47 o                         
  23   1   4       1969.71       1873.73        50.08 o                         
 -24   2   4       1488.24       1463.43        41.50 o                         
 -23   2   4         50.79         55.61        13.04 o                         
 -22   2   4       1893.64       1854.71        47.43 o                         
 -21   2   4       1420.47       1412.41        34.27 o                         
 -20   2   4        128.27        124.44        13.57 o                         
 -19   2   4       2183.51       2097.36        40.39 o                         
 -18   2   4        538.51        584.82        31.59 o                         
 -17   2   4        121.18        137.21        14.61 o                         
 -16   2   4        135.62        163.04        14.28 o                         
 -15   2   4         15.19         35.93        10.69 o                         
 -14   2   4       3634.07       3852.34       153.01 o                         
 -13   2   4       2788.28       2725.69        55.53 o                         
 -12   2   4       8807.55       9209.12       147.51 o                         
 -11   2   4       2517.53       2622.81        42.28 o                         
 -10   2   4         62.05         72.44         7.15 o                         
  -9   2   4       3791.59       3786.13        53.31 o                         
  -8   2   4       8475.28       8734.95       169.97 o                         
  -7   2   4        366.43        359.20        11.98 o                         
  -6   2   4       1791.97       1396.89        20.65 o                         
  -5   2   4        425.44        233.96         7.72 o                         
  -4   2   4        877.65        840.46        16.33 o                         
  -3   2   4       1281.36       1150.87        34.53 o                         
  -2   2   4       7164.62       6451.93       136.72 o                         
  -1   2   4        215.78        154.22        10.41 o                         
   0   2   4        950.43        960.70        27.91 o                         
   1   2   4       6824.54       6434.90       134.35 o                         
   2   2   4      22085.11      20842.93       294.47 o                         
   3   2   4         34.13         60.72         8.75 o                         
   4   2   4       4615.13       4615.68       108.80 o                         
   5   2   4      16170.03      17308.20       270.33 o                         
   6   2   4       1382.76       1399.11        37.70 o                         
   7   2   4       4003.20       4251.99        54.01 o                         
   8   2   4       3224.89       3163.94        41.21 o                         
   9   2   4         11.80          0.85         3.75 o                         
  10   2   4        445.43        382.21        12.21 o                         
  11   2   4       2954.72       2979.25        42.39 o                         
  12   2   4       5509.78       5606.66        61.74 o                         
  13   2   4        382.12        350.73        15.07 o                         
  14   2   4       5841.66       6073.32        80.84 o                         
  15   2   4        727.92        779.48        20.20 o                         
  16   2   4       1103.07       1093.52        22.92 o                         
  17   2   4        566.74        594.17        17.69 o                         
  18   2   4       2191.57       2076.74        36.29 o                         
  19   2   4        126.50        148.15        12.75 o                         
  20   2   4        149.15         96.37        11.46 o                         
  21   2   4       1246.63       1233.52        37.14 o                         
  22   2   4        740.48        791.03        40.91 o                         
  23   2   4          0.02         -9.93         9.93 o                         
 -24   3   4       1157.93       1172.18        34.94 o                         
 -23   3   4        769.84        754.53        43.69 o                         
 -22   3   4        751.50        807.21        27.84 o                         
 -21   3   4         37.86         24.09        10.50 o                         
 -20   3   4       2031.88       2132.67        50.45 o                         
 -19   3   4       1216.19       1199.41        34.23 o                         
 -18   3   4        109.00        139.38        19.00 o                         
 -17   3   4        199.13        247.10        24.01 o                         
 -16   3   4       2324.46       2493.23        52.42 o                         
 -15   3   4        266.94        287.34        19.40 o                         
 -14   3   4       4258.95       4167.65        77.71 o                         
 -13   3   4       2065.53       2083.18        55.40 o                         
 -12   3   4        582.36        689.65        25.05 o                         
 -11   3   4        758.95        929.59        21.77 o                         
 -10   3   4      12692.92      13978.94       169.93 o                         
  -9   3   4        687.32        663.66        16.32 o                         
  -8   3   4       5955.77       6069.74       180.28 o                         
  -7   3   4      15087.52      16216.27       341.09 o                         
  -6   3   4       1229.99       1187.78        18.04 o                         
  -5   3   4        573.75        710.03        23.87 o                         
  -4   3   4       1914.04       2330.02        35.72 o                         
  -3   3   4      13430.77      13379.38       195.78 o                         
  -2   3   4       9845.57       9913.94       148.68 o                         
  -1   3   4         46.77         22.36         4.84 o                         
   0   3   4       1507.59       1637.50        31.65 o                         
   1   3   4       1324.67       1482.89        40.02 o                         
   2   3   4         52.86        154.87        18.66 o                         
   3   3   4        579.31        455.48        12.81 o                         
   4   3   4       8139.04       8216.38       103.25 o                         
   5   3   4         42.02         45.61         7.09 o                         
   6   3   4      15010.54      15508.21       424.29 o                         
   7   3   4       5577.30       5617.52        92.98 o                         
   8   3   4         34.43         25.62         5.00 o                         
   9   3   4       4866.67       5137.10        71.46 o                         
  10   3   4       3945.52       3827.66        99.90 o                         
  11   3   4        312.66        358.09        25.07 o                         
  12   3   4       1709.77       1722.72        34.75 o                         
  13   3   4       1539.85       1588.09        30.12 o                         
  14   3   4       1387.58       1459.34        31.23 o                         
  15   3   4        100.93         91.41        12.43 o                         
  16   3   4       3979.30       4031.25        76.73 o                         
  17   3   4       2152.56       2227.97        43.42 o                         
  18   3   4          4.53         -0.95         8.16 o                         
  19   3   4       1332.51       1258.51        34.18 o                         
  20   3   4          6.20         19.76        10.60 o                         
  21   3   4        123.08        139.08        17.86 o                         
  22   3   4        177.49        214.61        21.15 o                         
  23   3   4       1216.14       1190.51        51.33 o                         
 -23   4   4          1.01          6.78        11.01 o                         
 -22   4   4        709.22        737.82        27.42 o                         
 -21   4   4       2182.07       2066.14        44.42 o                         
 -20   4   4        253.91        265.46        21.06 o                         
 -19   4   4       1829.13       1882.95        44.48 o                         
 -18   4   4        832.38        810.58        27.52 o                         
 -17   4   4       4013.26       3848.96        66.12 o                         
 -16   4   4       1402.66       1377.10        54.82 o                         
 -15   4   4       7801.15       7883.75       109.84 o                         
 -14   4   4        581.95        627.14        33.54 o                         
 -13   4   4       1900.43       1968.25        37.82 o                         
 -12   4   4        891.14        928.32        23.68 o                         
 -11   4   4       6193.44       6303.30       152.72 o                         
 -10   4   4        576.17        657.28        33.72 o                         
  -9   4   4       6510.27       6332.41        97.30 o                         
  -8   4   4       5141.74       5727.21       126.22 o                         
  -7   4   4        134.53         83.44         6.60 o                         
  -6   4   4       1224.90        911.49        26.80 o                         
  -5   4   4        342.80        219.45        12.99 o                         
  -4   4   4        428.58        272.15        10.57 o                         
  -3   4   4       2529.78       2298.38        36.42 o                         
  -2   4   4      11100.60      11812.01       143.35 o                         
  -1   4   4        232.14        148.07         7.78 o                         
   0   4   4         30.31         20.34         4.13 o                         
   1   4   4      27798.23      29473.77       341.40 o                         
   2   4   4       1790.81       1733.14        29.16 o                         
   3   4   4        119.48        169.16         8.01 o                         
   4   4   4          1.24         29.22         5.27 o                         
   5   4   4      32860.89      33424.25       387.83 o                         
   6   4   4        213.42        154.87        16.08 o                         
   7   4   4        615.10        603.36        20.04 o                         
   8   4   4        233.86        203.69        15.14 o                         
   9   4   4       4957.26       4778.05       108.57 o                         
  10   4   4        141.17        162.47        11.20 o                         
  11   4   4       1194.87       1275.44        28.01 o                         
  12   4   4       1406.66       1443.82        31.32 o                         
  13   4   4          4.00          0.64         6.24 o                         
  14   4   4       3891.62       3708.46        54.46 o                         
  15   4   4       1513.24       1589.36        38.30 o                         
  16   4   4        561.05        481.59        21.78 o                         
  17   4   4       1379.27       1401.08        32.24 o                         
  18   4   4       1032.71       1087.52        44.59 o                         
  19   4   4       2041.81       2023.62        55.37 o                         
  20   4   4         12.78         11.74        10.03 o                         
  21   4   4       2536.29       2584.93        58.37 o                         
  22   4   4       1265.66       1299.43        44.85 o                         
  23   4   4          0.06         -4.19        11.91 o                         
 -23   5   4        168.92        249.57        27.23 o                         
 -22   5   4        482.95        470.39        27.44 o                         
 -21   5   4         19.87         38.37        12.63 o                         
 -20   5   4       2924.22       2895.72        60.30 o                         
 -19   5   4          9.69         19.86        10.47 o                         
 -18   5   4        332.78        396.85        21.18 o                         
 -17   5   4        850.77        767.61        26.01 o                         
 -16   5   4       3954.65       4091.85        91.47 o                         
 -15   5   4          2.48         11.67         7.77 o                         
 -14   5   4       3181.12       3117.92        53.16 o                         
 -13   5   4       2236.90       2122.11        39.66 o                         
 -12   5   4        615.87        606.49        18.24 o                         
 -11   5   4        514.86        459.77        19.07 o                         
 -10   5   4      12123.91      12125.52       132.11 o                         
  -9   5   4        140.31        151.56         7.55 o                         
  -8   5   4        793.35        718.96        34.78 o                         
  -7   5   4        252.71        294.79        17.11 o                         
  -6   5   4       1949.11       1781.52        34.44 o                         
  -5   5   4       1032.89       1080.15        24.40 o                         
  -4   5   4      10335.37      10330.29       130.80 o                         
  -3   5   4       3922.60       4233.13        60.88 o                         
  -2   5   4       6591.38       6867.55        90.11 o                         
  -1   5   4        205.33        251.48        10.37 o                         
   0   5   4       7028.20       6264.94        82.70 o                         
   1   5   4        253.34        290.58        10.53 o                         
   2   5   4        683.68        582.19        12.53 o                         
   3   5   4       2501.88       2754.10        42.88 o                         
   4   5   4       7116.07       7212.15        95.08 o                         
   5   5   4         30.61         13.15         6.44 o                         
   6   5   4      13173.32      13096.08       163.67 o                         
   7   5   4        374.15        383.72        16.48 o                         
   8   5   4         51.37         63.36        10.41 o                         
   9   5   4        229.76        220.98        28.36 o                         
  10   5   4       5463.90       5555.17       160.58 o                         
  11   5   4          0.16          2.56        13.96 o                         
  12   5   4      11842.07      11465.93       185.58 o                         
  13   5   4       1178.26       1130.56        28.37 o                         
  14   5   4        323.09        321.36        20.35 o                         
  15   5   4       1290.76       1220.65        28.25 o                         
  16   5   4       5695.13       6004.07        81.29 o                         
  17   5   4         16.63         20.33        13.11 o                         
  18   5   4         18.17         19.16         8.83 o                         
  19   5   4         90.29        108.01        13.87 o                         
  20   5   4        975.06        867.33        38.17 o                         
  21   5   4         77.53         94.89        14.73 o                         
  22   5   4       1162.77       1157.59        46.35 o                         
 -22   6   4        259.69        279.41        32.96 o                         
 -21   6   4       3665.55       3556.96        69.38 o                         
 -20   6   4        136.55        135.81        30.54 o                         
 -19   6   4       3301.15       3271.77        62.75 o                         
 -18   6   4          7.17          1.82         8.96 o                         
 -17   6   4       1331.96       1359.21        34.82 o                         
 -16   6   4         11.32          7.78         9.76 o                         
 -15   6   4       2923.93       2965.10        52.72 o                         
 -14   6   4        955.45        895.45        32.68 o                         
 -13   6   4       1078.35       1062.87        32.63 o                         
 -12   6   4        409.24        381.17        14.56 o                         
 -11   6   4       2902.92       2851.20        58.73 o                         
 -10   6   4         46.04         74.18        12.47 o                         
  -9   6   4      10845.46      10499.72       153.60 o                         
  -8   6   4        416.63        429.56        24.32 o                         
  -7   6   4       2897.72       2967.87        65.36 o                         
  -6   6   4       2803.45       2731.96        47.73 o                         
  -5   6   4       5986.97       6129.86        86.54 o                         
  -4   6   4        855.93        987.88        23.93 o                         
  -3   6   4       2457.41       2235.13        49.13 o                         
  -2   6   4         82.66        101.58        10.00 o                         
  -1   6   4       2953.73       2758.12        55.19 o                         
   0   6   4          4.29         -0.92         3.72 o                         
   1   6   4       7672.72       7826.91       102.81 o                         
   2   6   4       3421.83       3730.54        55.73 o                         
   3   6   4         13.07         27.36         9.27 o                         
   4   6   4        470.83        480.83        27.82 o                         
   5   6   4      15903.06      16121.03       198.62 o                         
   6   6   4        127.35        122.71        10.28 o                         
   7   6   4       2947.30       2954.60        72.61 o                         
   8   6   4         63.15         64.36        10.16 o                         
   9   6   4       6800.96       6888.88       117.98 o                         
  10   6   4        337.51        373.08        20.81 o                         
  11   6   4       5671.17       5751.14       104.59 o                         
  12   6   4        454.22        530.32        25.19 o                         
  13   6   4        261.46        266.36        49.91 o                         
  14   6   4       2782.78       2712.85        96.72 o                         
  15   6   4       3044.99       3098.35        91.51 o                         
  16   6   4        486.95        448.24        20.06 o                         
  17   6   4        877.33        842.41        31.61 o                         
  18   6   4         60.11         70.73        11.08 o                         
  19   6   4        919.61        927.30        58.58 o                         
  20   6   4         29.48         19.00        14.11 o                         
  21   6   4       3090.08       2892.02        72.45 o                         
 -21   7   4        971.67        986.18        34.59 o                         
 -20   7   4        964.35        931.28        31.83 o                         
 -19   7   4        201.66        237.60        24.46 o                         
 -18   7   4        808.74        768.43        30.06 o                         
 -17   7   4        423.12        430.45        20.30 o                         
 -16   7   4       4052.31       4091.26        86.27 o                         
 -15   7   4        484.06        440.82        18.12 o                         
 -14   7   4       2566.95       2511.17        86.54 o                         
 -13   7   4        328.30        416.98        21.87 o                         
 -12   7   4        658.90        612.47        20.90 o                         
 -11   7   4        197.82        253.13        26.27 o                         
 -10   7   4       4191.08       4179.85        64.35 o                         
  -9   7   4       1225.90       1199.07        61.97 o                         
  -8   7   4         43.26         45.28        12.38 o                         
  -7   7   4       2607.75       2497.43        61.33 o                         
  -6   7   4        793.62        815.68        24.45 o                         
  -5   7   4         28.37         31.38        13.96 o                         
  -4   7   4       2260.32       2359.93        54.62 o                         
  -3   7   4       1337.84       1332.87        29.52 o                         
  -2   7   4          0.56          2.08         5.17 o                         
  -1   7   4       2108.59       2114.78        44.67 o                         
   0   7   4      10393.10      10696.15       137.86 o                         
   1   7   4        123.58        154.77        27.34 o                         
   2   7   4       3876.68       3701.85        76.39 o                         
   3   7   4       4211.82       4069.59        63.09 o                         
   4   7   4       4218.09       4118.33        77.87 o                         
   5   7   4          0.16          4.98         5.61 o                         
   6   7   4       5403.46       5578.98        81.87 o                         
   7   7   4         19.42         26.39         6.97 o                         
   8   7   4        547.11        523.01        19.44 o                         
   9   7   4         81.87         78.52        11.98 o                         
  10   7   4        901.83        960.36        47.31 o                         
  11   7   4         36.66         37.00        10.76 o                         
  12   7   4        904.48        936.58        33.58 o                         
  13   7   4       1642.56       1689.87        70.46 o                         
  14   7   4        382.79        325.22        23.57 o                         
  15   7   4        232.33        254.13        65.50 o                         
  16   7   4       3101.64       3147.81        76.84 o                         
  17   7   4        326.84        374.73        42.34 o                         
  18   7   4         62.05         35.95        26.49 o                         
  19   7   4       2035.87       1994.75        55.04 o                         
  20   7   4       1978.99       1954.42        68.44 o                         
 -20   8   4         23.29          0.52        15.55 o                         
 -19   8   4        377.32        343.57        30.89 o                         
 -18   8   4       1166.55       1205.98        59.82 o                         
 -17   8   4        382.36        394.21        27.30 o                         
 -16   8   4         17.98         11.58        11.08 o                         
 -15   8   4       4078.94       3983.62        82.96 o                         
 -14   8   4        323.07        344.85        20.81 o                         
 -13   8   4        695.36        667.74        35.95 o                         
 -12   8   4       1143.91       1224.81        32.96 o                         
 -11   8   4        256.11        262.13        18.04 o                         
 -10   8   4        428.24        353.21        16.29 o                         
  -9   8   4       2118.46       2089.56        73.77 o                         
  -8   8   4       4824.57       4708.64        99.40 o                         
  -7   8   4       1258.09       1161.55        41.81 o                         
  -6   8   4         23.46         48.72        10.14 o                         
  -5   8   4       3053.97       2850.82        64.81 o                         
  -4   8   4       1005.76       1065.31        50.97 o                         
  -3   8   4        833.94        851.17        34.56 o                         
  -2   8   4       9538.12       9339.98       125.78 o                         
  -1   8   4         34.26         52.49         8.40 o                         
   0   8   4       6114.50       6185.65        90.72 o                         
   1   8   4       1215.72       1277.29        32.45 o                         
   2   8   4        777.78        767.54        22.82 o                         
   3   8   4        228.94        182.34         8.49 o                         
   4   8   4       1611.38       1775.89        35.39 o                         
   5   8   4       4963.48       4684.57        72.04 o                         
   6   8   4        945.26       1044.64        28.05 o                         
   7   8   4       2745.53       2643.75        48.62 o                         
   8   8   4       2437.03       2527.21        48.16 o                         
   9   8   4       1496.52       1493.74        35.34 o                         
  10   8   4        198.37        171.48        56.77 o                         
  11   8   4       3463.53       3491.98        74.45 o                         
  12   8   4       3099.98       3128.06        70.69 o                         
  13   8   4        240.39        247.88        23.42 o                         
  14   8   4        338.90        337.73        25.24 o                         
  15   8   4         19.74         40.25        14.04 o                         
  16   8   4        735.43        734.04        46.57 o                         
  18   8   4        643.65        618.18        36.31 o                         
  19   8   4        901.73        894.21        37.01 o                         
 -19   9   4        389.23        430.41        31.64 o                         
 -18   9   4        164.79        173.32        23.25 o                         
 -17   9   4       2635.98       2760.40       103.60 o                         
 -16   9   4       1037.65       1084.24        39.44 o                         
 -15   9   4        196.77        224.81        21.30 o                         
 -14   9   4       1540.69       1577.13        44.12 o                         
 -13   9   4       2171.60       2134.40        45.58 o                         
 -12   9   4         53.47         63.85        11.82 o                         
 -11   9   4       2165.53       2111.19        63.68 o                         
 -10   9   4        921.52        981.12        43.12 o                         
  -9   9   4       2256.23       2245.86        65.64 o                         
  -8   9   4         77.65         69.18        16.56 o                         
  -7   9   4       1899.92       1987.69        45.63 o                         
  -6   9   4        146.40        187.39        17.04 o                         
  -5   9   4        673.60        684.36        24.76 o                         
  -4   9   4       1390.17       1369.14        34.29 o                         
  -3   9   4       5123.94       4838.79        77.31 o                         
  -2   9   4       2300.35       2317.76        64.89 o                         
  -1   9   4       2040.47       1970.37        56.92 o                         
   0   9   4       3425.72       3452.58        59.52 o                         
   1   9   4         34.58          9.89        10.87 o                         
   2   9   4       1159.04       1051.93        47.70 o                         
   3   9   4       4363.88       4425.53        79.71 o                         
   4   9   4       1143.31       1129.81        60.77 o                         
   5   9   4        242.84        255.37        31.98 o                         
   6   9   4       2295.83       2223.16        43.98 o                         
   7   9   4       1650.86       1707.42        44.11 o                         
   8   9   4         56.19         58.09        10.10 o                         
   9   9   4       4412.94       4241.61        72.67 o                         
  10   9   4       1215.35       1203.88        33.22 o                         
  11   9   4        466.56        417.85        23.67 o                         
  12   9   4        711.61        676.67        30.37 o                         
  13   9   4       1630.29       1640.60        65.02 o                         
  14   9   4        378.43        433.29        32.64 o                         
  15   9   4       1230.05       1309.68       133.62 o                         
  16   9   4        500.65        533.57        67.18 o                         
  17   9   4       1872.01       1767.89        58.00 o                         
  18   9   4        202.46        205.59        27.00 o                         
 -17  10   4        114.41        151.40        21.77 o                         
 -16  10   4       1400.18       1392.82        45.62 o                         
 -15  10   4        391.39        376.35        33.59 o                         
 -14  10   4       1342.39       1467.32       120.63 o                         
 -13  10   4        679.07        718.88        25.25 o                         
 -12  10   4       2623.10       2706.10        51.97 o                         
 -11  10   4        260.60        271.36        25.54 o                         
 -10  10   4         50.33         35.08        17.11 o                         
  -9  10   4        470.57        469.54        65.05 o                         
  -8  10   4       3470.32       3321.47       109.75 o                         
  -7  10   4         65.69         68.81        18.85 o                         
  -6  10   4       1002.59       1069.94        33.64 o                         
  -5  10   4          0.45         -9.56         9.56 o                         
  -4  10   4        243.52        254.63        40.06 o                         
  -3  10   4       3047.27       2859.59        60.59 o                         
  -2  10   4       6540.98       6384.43       157.56 o                         
  -1  10   4        384.34        414.58        21.47 o                         
   0  10   4       1034.00        977.04        27.90 o                         
   1  10   4        381.61        386.97        18.47 o                         
   2  10   4       5403.23       5442.38        68.35 o                         
   3  10   4        169.53        176.16        13.31 o                         
   4  10   4       2749.25       2809.07        62.48 o                         
   5  10   4          3.18          4.22         6.84 o                         
   6  10   4       1119.67       1051.59        28.98 o                         
   7  10   4        172.10        199.72        16.27 o                         
   8  10   4       1676.63       1765.32        40.98 o                         
   9  10   4        356.08        359.89        25.10 o                         
  10  10   4        215.11        232.14        21.81 o                         
  11  10   4          3.73          6.71        10.20 o                         
  12  10   4       1805.39       1799.06        62.44 o                         
  13  10   4          4.26         -4.66        10.71 o                         
  14  10   4       2052.73       2157.31        61.32 o                         
  15  10   4        291.44        338.33        36.48 o                         
  16  10   4        146.18        185.52        24.07 o                         
  17  10   4        271.44        259.50        33.09 o                         
 -16  11   4         10.16         -1.35        24.13 o                         
 -15  11   4         15.76         51.44        12.73 o                         
 -14  11   4         32.82         55.88        17.03 o                         
 -13  11   4       1038.56       1004.10        38.44 o                         
 -12  11   4        106.98        115.08        18.54 o                         
 -11  11   4        797.53        728.43        16.11 o                         
 -10  11   4        207.35        197.75        28.00 o                         
  -9  11   4       1835.94       1769.04        63.95 o                         
  -8  11   4        518.11        401.14        34.08 o                         
  -7  11   4       7387.93       7334.91       150.47 o                         
  -6  11   4        270.65        342.77        33.75 o                         
  -5  11   4        553.48        564.17        26.00 o                         
  -4  11   4        671.62        645.33        26.87 o                         
  -3  11   4       8277.78       8035.73       120.96 o                         
  -2  11   4         54.73         72.37        12.57 o                         
  -1  11   4        454.62        441.41        21.15 o                         
   0  11   4        594.94        599.22        30.69 o                         
   1  11   4        161.23        192.67        22.59 o                         
   2  11   4         94.47         86.43         8.81 o                         
   3  11   4       3505.13       3439.08        62.48 o                         
   4  11   4         89.57         94.95        12.42 o                         
   5  11   4          1.53         -3.11         7.56 o                         
   6  11   4          0.36          4.12         8.37 o                         
   7  11   4       3448.52       3447.43        93.00 o                         
   8  11   4        207.93        246.82        29.33 o                         
   9  11   4       3061.89       2989.07        59.94 o                         
  10  11   4          8.54         27.17        12.77 o                         
  11  11   4        211.01        195.36        21.56 o                         
  12  11   4        342.54        333.59        60.79 o                         
  13  11   4       3730.61       3527.80       139.29 o                         
  14  11   4        208.62        217.92        24.83 o                         
  15  11   4         39.55         77.22        18.68 o                         
 -13  12   4         95.47        113.72        13.95 o                         
 -12  12   4       1847.00       1858.14       149.94 o                         
 -11  12   4         18.17         20.69         6.39 o                         
 -10  12   4        177.58        191.49        31.22 o                         
  -9  12   4         94.53         84.66        23.83 o                         
  -8  12   4       3312.70       3056.93        97.68 o                         
  -7  12   4        209.91        168.08        32.88 o                         
  -6  12   4         27.56         26.68        14.76 o                         
  -5  12   4        749.51        779.62        31.75 o                         
  -4  12   4        110.42        148.16        17.91 o                         
  -3  12   4        278.68        272.41        21.95 o                         
  -2  12   4       5252.01       5132.07        88.60 o                         
  -1  12   4          0.37         -8.87         8.87 o                         
   0  12   4        610.92        626.89        25.79 o                         
   1  12   4        754.40        737.22        23.62 o                         
   2  12   4       1596.04       1529.83        30.18 o                         
   3  12   4          0.60          1.47         8.50 o                         
   4  12   4       1396.53       1419.66        37.31 o                         
   5  12   4        721.82        734.12        26.85 o                         
   6  12   4        662.40        592.58        25.39 o                         
   7  12   4        111.64         96.04        13.26 o                         
   8  12   4       1457.38       1405.23        42.43 o                         
   9  12   4          6.66         18.30         9.86 o                         
  10  12   4         20.89         20.49        11.48 o                         
  11  12   4        561.98        523.45        30.82 o                         
  12  12   4       1025.72        934.75        51.33 o                         
  13  12   4        307.99        302.24        27.92 o                         
 -10  13   4       1860.74       1811.07       107.86 o                         
  -9  13   4        215.75        259.16        76.38 o                         
  -8  13   4         94.67         76.02        25.91 o                         
  -7  13   4       2025.14       2030.67       109.75 o                         
  -6  13   4       1324.97       1311.78        60.03 o                         
  -5  13   4         67.31         38.12        14.32 o                         
  -4  13   4       1341.63       1290.41        57.18 o                         
  -3  13   4       2416.99       2524.82        59.17 o                         
  -2  13   4        622.58        607.69        29.65 o                         
  -1  13   4        389.45        414.61        34.73 o                         
   0  13   4         64.73         70.54        12.40 o                         
   1  13   4          4.09         16.46         7.46 o                         
   2  13   4         17.33         20.94         7.79 o                         
   3  13   4       1258.17       1258.36        39.62 o                         
   4  13   4        641.68        665.81        30.64 o                         
   5  13   4          5.90          8.18        10.70 o                         
   6  13   4        295.74        317.50        21.45 o                         
   7  13   4       1838.41       1817.20        46.88 o                         
   8  13   4         15.10          0.27        10.40 o                         
   9  13   4       1752.58       1804.53        48.56 o                         
  10  13   4        971.10        908.21        37.61 o                         
  -6  14   4        382.56        431.81        44.12 o                         
  -5  14   4       1827.69       1807.92        53.63 o                         
  -4  14   4         52.19         85.55        17.79 o                         
  -3  14   4        103.52        118.38        19.08 o                         
  -2  14   4        871.67        966.53        38.97 o                         
  -1  14   4        105.07        108.36        17.62 o                         
   0  14   4          5.24          5.56        10.21 o                         
   1  14   4        859.58        815.05        24.85 o                         
   2  14   4       1297.76       1296.72        40.41 o                         
   3  14   4         23.54         42.91        13.96 o                         
   4  14   4        521.49        550.82        27.90 o                         
   5  14   4       1671.88       1791.45        61.18 o                         
 -23   0   5       1331.51       1368.43        78.06 o                         
 -21   0   5        213.61        180.88        19.73 o                         
 -19   0   5       3979.63       3984.14        82.37 o                         
 -17   0   5        345.83        379.60        21.34 o                         
 -15   0   5        324.53        412.44        24.60 o                         
 -13   0   5       4723.45       4769.90       120.16 o                         
 -11   0   5       8593.58       8636.82       192.06 o                         
  -9   0   5      21794.34      22391.67       453.62 o                         
  -7   0   5        482.93        433.28        20.81 o                         
  -1   0   5          2.83         45.89         7.10 o                         
   1   0   5       1926.12       2192.89        52.98 o                         
   3   0   5      15295.17      14236.40       498.80 o                         
   5   0   5       4863.47       4536.41        73.25 o                         
   7   0   5       2434.37       2378.95        45.32 o                         
   9   0   5       1165.56       1196.63        30.25 o                         
  11   0   5       1702.20       1566.40        55.58 o                         
  13   0   5       2472.10       2475.31        77.58 o                         
  15   0   5      12014.51      12007.80       209.07 o                         
  17   0   5       5377.71       5634.17       176.45 o                         
  19   0   5         40.23         58.69        15.87 o                         
  21   0   5       4787.57       4485.17       137.19 o                         
  23   0   5       1273.51       1179.73        76.16 o                         
 -24   1   5       5997.81       5829.76        85.46 o                         
 -23   1   5       1528.46       1582.66        37.67 o                         
 -22   1   5          1.49         21.23        11.85 o                         
 -21   1   5       1420.67       1457.82        49.84 o                         
 -20   1   5       3414.19       3467.44        63.72 o                         
 -19   1   5         20.15         23.10        10.22 o                         
 -18   1   5       1681.03       1725.63        39.58 o                         
 -17   1   5          2.99          6.02         8.08 o                         
 -16   1   5       1450.87       1440.43        40.79 o                         
 -15   1   5       1798.99       1845.54        45.66 o                         
 -14   1   5        718.75        821.69        43.52 o                         
 -13   1   5         39.75         35.90         9.19 o                         
 -12   1   5          4.77         -4.59         5.51 o                         
 -11   1   5        108.49        176.23        16.32 o                         
 -10   1   5       5296.16       5735.55        98.63 o                         
  -9   1   5        110.80        152.11        15.85 o                         
  -8   1   5      21646.63      23223.32       330.59 o                         
  -7   1   5        752.67        606.47        19.16 o                         
  -6   1   5      11148.61      12258.51       177.92 o                         
  -5   1   5        574.56        731.74        26.02 o                         
  -4   1   5      20114.71      17855.27       252.17 o                         
  -3   1   5         46.06        106.64         5.28 o                         
  -2   1   5       5982.09       5453.92       193.93 o                         
  -1   1   5       7012.13       6156.31       127.73 o                         
   0   1   5      20973.94      20470.98      1208.56 o                         
   1   1   5        425.59        430.68        12.36 o                         
   2   1   5      10453.77       9986.45       145.01 o                         
   3   1   5        753.75        817.39        19.73 o                         
   4   1   5        617.57        774.91        16.07 o                         
   5   1   5        192.34        196.75         6.94 o                         
   6   1   5       4298.83       4051.55        47.76 o                         
   7   1   5        432.43        451.86        12.09 o                         
   8   1   5       3426.57       3502.27        44.03 o                         
   9   1   5       1832.00       2229.43        38.83 o                         
  10   1   5       1361.10       1289.46        23.02 o                         
  11   1   5          4.91          7.80         5.19 o                         
  12   1   5       6443.19       6684.75       146.17 o                         
  13   1   5        391.24        419.79        25.81 o                         
  14   1   5       1565.11       1800.27        37.10 o                         
  15   1   5        713.58        686.59        27.30 o                         
  16   1   5      12351.11      11589.82       152.09 o                         
  17   1   5         64.71         55.11         9.55 o                         
  18   1   5        760.24        784.24        34.82 o                         
  19   1   5        169.76        200.81        15.47 o                         
  20   1   5       1190.00       1251.34        30.50 o                         
  21   1   5         71.28         82.76        11.94 o                         
  22   1   5       1146.45       1152.84        31.76 o                         
  23   1   5        420.61        428.40        23.64 o                         
 -24   2   5          8.56         12.43        14.07 o                         
 -23   2   5         97.43        137.06        15.71 o                         
 -22   2   5       1615.78       1582.28        37.40 o                         
 -21   2   5       1030.15       1057.69        29.88 o                         
 -20   2   5        495.93        503.67        20.83 o                         
 -19   2   5       2297.77       2427.52        65.14 o                         
 -18   2   5        139.98        154.63        15.18 o                         
 -17   2   5         84.81        128.77        19.49 o                         
 -16   2   5       2407.93       2378.13        45.59 o                         
 -15   2   5       3568.34       3706.66        76.96 o                         
 -14   2   5        405.98        409.95        16.73 o                         
 -13   2   5       7002.03       7283.14       120.10 o                         
 -12   2   5       1872.41       2043.44        54.40 o                         
 -11   2   5        651.36        779.08        19.47 o                         
 -10   2   5        590.07        511.31        24.41 o                         
  -9   2   5      18743.40      19187.04       226.02 o                         
  -8   2   5       1322.83       1344.50        53.46 o                         
  -7   2   5       1233.49       1057.37        23.45 o                         
  -6   2   5       7464.81       7836.98       118.43 o                         
  -5   2   5       4805.46       4565.68        71.87 o                         
  -4   2   5       4438.52       4382.27        73.18 o                         
  -3   2   5       1734.59       1461.99        61.26 o                         
  -2   2   5        214.92        230.38        14.19 o                         
  -1   2   5        567.34        502.82        20.34 o                         
   0   2   5      19766.64      18705.45       355.72 o                         
   1   2   5      14841.18      14275.32       211.77 o                         
   2   2   5       6960.92       6469.62        80.31 o                         
   3   2   5       6597.64       7109.85       169.83 o                         
   4   2   5       1759.68       1701.95        32.09 o                         
   5   2   5       7563.47       7583.55       129.14 o                         
   6   2   5       3287.16       3600.29        51.71 o                         
   7   2   5      19996.10      19939.14       203.86 o                         
   8   2   5       5108.82       5340.85        63.30 o                         
   9   2   5       3624.49       3893.80        44.59 o                         
  10   2   5        146.46        171.94         9.21 o                         
  11   2   5       3906.20       3872.02        77.71 o                         
  12   2   5          2.31         11.47         4.62 o                         
  13   2   5        621.86        666.41        29.33 o                         
  14   2   5       3927.21       4091.02        57.42 o                         
  15   2   5       2255.33       2360.22        40.91 o                         
  16   2   5          1.99         14.65         7.86 o                         
  17   2   5       1522.40       1639.24        40.79 o                         
  18   2   5        808.40        864.23        28.00 o                         
  19   2   5        471.88        501.05        33.18 o                         
  20   2   5        603.62        575.32        23.99 o                         
  21   2   5       2027.09       2047.33        53.66 o                         
  22   2   5         38.44         26.98        11.79 o                         
  23   2   5        495.64        459.33        24.64 o                         
 -23   3   5        831.57        851.42        36.19 o                         
 -22   3   5         45.56         66.08        12.55 o                         
 -21   3   5       1087.08       1024.39        31.28 o                         
 -20   3   5        718.94        715.72        31.64 o                         
 -19   3   5        489.94        518.36        23.45 o                         
 -18   3   5        145.53        164.27        16.00 o                         
 -17   3   5       3747.58       4044.59        67.97 o                         
 -16   3   5       1285.39       1203.54        30.94 o                         
 -15   3   5       1460.67       1543.54        34.31 o                         
 -14   3   5       7618.24       7691.82       105.63 o                         
 -13   3   5       3495.47       3577.70        56.79 o                         
 -12   3   5         55.09         71.75         8.96 o                         
 -11   3   5       6271.72       6518.83        87.67 o                         
 -10   3   5        437.56        438.39        13.92 o                         
  -9   3   5       3123.71       3295.98        59.32 o                         
  -8   3   5      14040.69      13977.74       175.02 o                         
  -7   3   5      10746.51      10177.62       154.57 o                         
  -6   3   5       9851.29       9965.63       126.51 o                         
  -5   3   5          1.13          7.72         3.42 o                         
  -4   3   5        466.75        469.60        16.38 o                         
  -3   3   5        121.81        151.71        10.64 o                         
  -2   3   5       1311.93       1336.30        29.01 o                         
  -1   3   5          7.76         93.72        12.54 o                         
   0   3   5       8038.94       7426.70       113.15 o                         
   1   3   5        594.87        633.86        14.43 o                         
   2   3   5      10872.43      11687.45       142.37 o                         
   3   3   5      33187.07      32853.62       501.61 o                         
   4   3   5        537.95        563.97        18.21 o                         
   5   3   5       6886.69       6816.48       107.97 o                         
   6   3   5        735.07        586.55        24.60 o                         
   7   3   5       4072.35       4152.38        73.68 o                         
   8   3   5       8237.24       8416.14        94.27 o                         
   9   3   5       7119.94       7008.61        81.40 o                         
  10   3   5       5785.29       6079.11       104.87 o                         
  11   3   5        926.99        897.14        20.92 o                         
  12   3   5       2331.74       2435.22        38.72 o                         
  13   3   5       2296.60       2392.77        39.38 o                         
  14   3   5        348.00        333.20        16.18 o                         
  15   3   5       2354.63       2398.24        41.62 o                         
  16   3   5       1621.17       1841.56        43.90 o                         
  17   3   5        726.65        698.97        22.77 o                         
  18   3   5         16.44         16.86         9.17 o                         
  19   3   5       1830.33       1803.66        39.15 o                         
  20   3   5       1796.58       1807.46        40.42 o                         
  21   3   5         82.61        100.00        17.30 o                         
  22   3   5        628.38        579.62        27.95 o                         
  23   3   5        917.14        873.06        31.14 o                         
 -23   4   5          0.30          1.19        12.31 o                         
 -22   4   5       6043.55       5982.33        87.53 o                         
 -21   4   5         89.73         97.67        17.12 o                         
 -20   4   5        228.99        230.83        20.90 o                         
 -19   4   5       1013.66       1006.02        39.34 o                         
 -18   4   5       3034.75       2967.25        56.73 o                         
 -17   4   5         94.38        109.56        13.96 o                         
 -16   4   5       2113.59       2113.31        43.40 o                         
 -15   4   5        245.39        292.41        17.79 o                         
 -14   4   5        876.43        851.66        24.77 o                         
 -13   4   5        437.62        448.55        27.95 o                         
 -12   4   5       6397.74       6324.27       107.03 o                         
 -11   4   5        213.54        193.57        13.03 o                         
 -10   4   5       9911.47      10194.46       156.57 o                         
  -9   4   5       2488.97       2273.80        38.19 o                         
  -8   4   5       1992.25       1851.37        78.39 o                         
  -7   4   5        465.10        544.25        13.02 o                         
  -6   4   5       4051.11       3872.60        71.06 o                         
  -5   4   5       1328.38       1119.34        23.67 o                         
  -4   4   5        338.47        395.72        12.94 o                         
  -3   4   5       2989.36       3040.88        45.39 o                         
  -2   4   5       1808.50       1602.15        53.63 o                         
  -1   4   5       4757.54       5418.49        71.89 o                         
   0   4   5       6152.98       5842.58        76.61 o                         
   1   4   5        594.29        377.70        12.27 o                         
   2   4   5      21865.69      23314.88       273.17 o                         
   3   4   5        392.42        406.58        12.92 o                         
   4   4   5      17686.45      17464.32       209.34 o                         
   5   4   5        215.08        282.35        13.46 o                         
   6   4   5        207.44        407.79        16.45 o                         
   7   4   5       1359.83       1302.80        32.61 o                         
   8   4   5      13458.81      13584.47       206.85 o                         
   9   4   5        150.42        174.14        25.55 o                         
  10   4   5       1110.37       1133.50        42.11 o                         
  11   4   5        944.27        842.45        30.66 o                         
  12   4   5       2088.19       2215.82        41.99 o                         
  13   4   5        329.18        375.55        15.04 o                         
  14   4   5       3986.40       4105.28        59.01 o                         
  15   4   5       1051.40       1065.61        31.89 o                         
  16   4   5        542.99        538.16        22.26 o                         
  17   4   5        866.15        889.89        25.83 o                         
  18   4   5       1644.10       1629.23        36.87 o                         
  19   4   5        319.17        341.40        20.49 o                         
  20   4   5       1535.41       1560.45        41.92 o                         
  21   4   5        272.84        250.74        53.96 o                         
  22   4   5        142.39        134.60        17.54 o                         
 -22   5   5        163.44        167.43        19.36 o                         
 -21   5   5       3908.28       3910.24        73.50 o                         
 -20   5   5         12.45          6.87        12.01 o                         
 -19   5   5        155.66        199.43        31.38 o                         
 -18   5   5         23.51         16.54         9.75 o                         
 -17   5   5       5054.91       4984.68       265.47 o                         
 -16   5   5        156.75        194.96        16.01 o                         
 -15   5   5       1861.07       1843.68        46.42 o                         
 -14   5   5          1.76         -0.20         6.42 o                         
 -13   5   5        632.64        741.65        22.07 o                         
 -12   5   5        787.55        782.70        20.92 o                         
 -11   5   5       6583.90       6447.96        87.37 o                         
 -10   5   5        927.81        907.11        22.08 o                         
  -9   5   5         67.23         82.54         6.74 o                         
  -8   5   5        620.40        685.72        27.23 o                         
  -7   5   5       2324.36       2464.62        54.71 o                         
  -6   5   5       1268.01       1356.16        43.70 o                         
  -5   5   5       3030.89       3029.76        52.82 o                         
  -4   5   5       1325.13       1345.95        27.48 o                         
  -3   5   5       2430.52       2280.01        38.44 o                         
  -2   5   5        332.51        383.62        13.11 o                         
  -1   5   5       8543.00       8336.76       107.07 o                         
   0   5   5        614.51        688.08        17.38 o                         
   1   5   5        225.27        236.25        10.42 o                         
   2   5   5       1331.16       1602.64        29.56 o                         
   3   5   5      14778.21      14823.18       181.06 o                         
   4   5   5         35.89         32.59         9.58 o                         
   5   5   5       2062.26       1912.04        34.86 o                         
   6   5   5        222.54        210.01        11.36 o                         
   7   5   5       7572.24       7700.51       141.66 o                         
   8   5   5         46.55         39.61         8.93 o                         
   9   5   5       6731.29       7124.53       126.85 o                         
  10   5   5         15.36         21.76         8.74 o                         
  11   5   5       9350.99       9401.34       265.60 o                         
  12   5   5        948.28        907.08        73.56 o                         
  13   5   5       3581.22       3494.21        58.87 o                         
  14   5   5         47.76         47.38        11.39 o                         
  15   5   5       4143.90       4162.42        70.05 o                         
  16   5   5        100.63        161.83        15.34 o                         
  17   5   5        756.34        724.25        28.20 o                         
  18   5   5         10.72          6.41         8.74 o                         
  19   5   5       3912.90       3976.29        64.55 o                         
  20   5   5          0.49          6.94        10.83 o                         
  21   5   5         52.58         64.73        13.92 o                         
  22   5   5        112.18        116.21        18.71 o                         
 -22   6   5       3259.49       3169.26        86.83 o                         
 -21   6   5         13.50         13.56        11.45 o                         
 -20   6   5        406.87        389.44        24.05 o                         
 -19   6   5         24.91         34.42        14.86 o                         
 -18   6   5       1844.06       1807.71        42.12 o                         
 -17   6   5        108.54         84.81        15.53 o                         
 -16   6   5       3058.76       3130.27        56.36 o                         
 -15   6   5         10.29         24.36         8.59 o                         
 -14   6   5          0.74          2.23         6.10 o                         
 -13   6   5         12.25         24.40        10.53 o                         
 -12   6   5       5020.73       5214.43        76.81 o                         
 -11   6   5         14.07         13.94         5.91 o                         
 -10   6   5       1055.77        973.78        22.84 o                         
  -9   6   5       2453.60       2368.59        74.88 o                         
  -8   6   5       7665.91       7759.72       138.75 o                         
  -7   6   5        846.51        869.87        45.65 o                         
  -6   6   5       3503.41       3372.06        83.27 o                         
  -5   6   5         52.37         54.86         8.08 o                         
  -4   6   5        831.56        801.80        28.22 o                         
  -3   6   5        899.67        964.92        23.39 o                         
  -2   6   5       7961.12       8088.60       107.00 o                         
  -1   6   5        171.67        150.60        12.11 o                         
   0   6   5       7000.97       7033.19        94.38 o                         
   1   6   5       2785.94       2667.65        43.98 o                         
   2   6   5        532.42        563.30        21.65 o                         
   3   6   5       1648.20       1744.93        32.91 o                         
   4   6   5       6139.65       5895.67        82.92 o                         
   5   6   5          0.13          3.57         4.46 o                         
   6   6   5        102.21        142.95        17.04 o                         
   7   6   5       1706.72       1819.86        37.41 o                         
   8   6   5       9745.39       9864.01       162.81 o                         
   9   6   5        178.25        203.08        45.86 o                         
  10   6   5        628.41        733.28        27.74 o                         
  11   6   5        562.73        592.40        25.90 o                         
  12   6   5       1261.30       1199.68        38.40 o                         
  13   6   5        364.02        388.75        25.07 o                         
  14   6   5       3647.88       3749.75       128.44 o                         
  15   6   5        147.69        156.53        26.26 o                         
  16   6   5        250.94        263.80        16.18 o                         
  17   6   5         96.79         93.02        13.04 o                         
  18   6   5       2137.89       2034.59        56.39 o                         
  19   6   5        477.63        454.93        22.98 o                         
  20   6   5        982.99        951.18        34.05 o                         
  21   6   5         74.18         74.64        14.84 o                         
 -21   7   5       2040.32       1953.40       107.62 o                         
 -20   7   5       1656.85       1685.72        56.88 o                         
 -19   7   5        167.07        157.02        19.29 o                         
 -18   7   5        233.80        295.87        20.29 o                         
 -17   7   5       3690.94       3520.22        68.10 o                         
 -16   7   5        570.03        592.17        21.74 o                         
 -15   7   5        242.60        262.59        34.77 o                         
 -14   7   5         25.72         48.10         8.33 o                         
 -13   7   5       2511.78       2521.68        56.08 o                         
 -12   7   5         87.81        112.13        11.97 o                         
 -11   7   5        173.28        213.74        53.43 o                         
 -10   7   5         43.21         76.54        26.74 o                         
  -9   7   5        834.23        752.64        34.29 o                         
  -8   7   5        445.77        393.91        23.97 o                         
  -7   7   5      12081.55      12171.76       160.32 o                         
  -6   7   5        219.81        233.02        15.24 o                         
  -5   7   5       1736.05       1798.61        38.69 o                         
  -4   7   5       4676.47       4561.08        85.95 o                         
  -3   7   5       1096.80       1100.20        26.85 o                         
  -2   7   5       1947.15       1950.75        37.51 o                         
  -1   7   5      18603.82      18784.97       229.55 o                         
   0   7   5        682.63        656.90        19.45 o                         
   1   7   5        444.99        421.81        17.09 o                         
   2   7   5       2026.39       2058.25        57.62 o                         
   3   7   5       4464.88       4334.45        92.61 o                         
   4   7   5         21.90         16.22         6.22 o                         
   5   7   5       2579.25       2778.74        56.48 o                         
   6   7   5        384.24        439.18        27.71 o                         
   7   7   5       3935.33       4039.25        65.47 o                         
   8   7   5         18.42         20.06         7.56 o                         
   9   7   5        947.31       1010.36        32.11 o                         
  10   7   5         84.35        117.11        14.33 o                         
  11   7   5        122.54        143.05        16.53 o                         
  12   7   5        803.81        823.59        32.46 o                         
  13   7   5       3182.00       3222.47        74.07 o                         
  14   7   5         82.09         71.62        16.01 o                         
  15   7   5       2090.38       2123.12        91.51 o                         
  16   7   5       2566.86       2502.65        80.89 o                         
  17   7   5        999.61        982.29        35.01 o                         
  18   7   5        759.66        835.10        35.18 o                         
  19   7   5       1059.26       1012.32        38.34 o                         
  20   7   5        309.62        279.38        26.05 o                         
 -20   8   5          2.67          6.15        16.56 o                         
 -19   8   5       1179.54       1191.47        45.96 o                         
 -18   8   5        397.95        466.37        41.80 o                         
 -17   8   5         95.28         91.59        16.61 o                         
 -16   8   5       2812.59       2787.35        82.55 o                         
 -15   8   5       1307.87       1388.67        42.16 o                         
 -14   8   5         83.90        114.07        15.26 o                         
 -13   8   5       1166.49       1164.09        34.95 o                         
 -12   8   5       4565.56       4467.50        72.51 o                         
 -11   8   5       3669.61       3398.64        98.22 o                         
 -10   8   5        748.18        700.42        18.90 o                         
  -9   8   5       2428.88       2444.21        65.36 o                         
  -8   8   5        911.85        904.50        37.35 o                         
  -7   8   5          2.13          8.34         8.28 o                         
  -6   8   5       2927.96       2712.04        53.96 o                         
  -5   8   5       2680.57       2681.50        52.47 o                         
  -4   8   5         23.30          2.35         6.77 o                         
  -3   8   5       2847.34       2870.18        51.77 o                         
  -2   8   5        439.41        431.93        19.94 o                         
  -1   8   5        500.82        571.09        28.34 o                         
   0   8   5       5533.27       5365.87       156.75 o                         
   1   8   5       2537.09       2740.99        57.07 o                         
   2   8   5       1123.10       1123.74        19.49 o                         
   3   8   5       1356.73       1419.35        39.21 o                         
   4   8   5       2244.77       2357.19        48.92 o                         
   5   8   5       4051.57       4049.50        66.02 o                         
   6   8   5        268.40        309.03        37.87 o                         
   7   8   5          6.20         12.30         6.67 o                         
   8   8   5       6525.94       6298.52        95.35 o                         
   9   8   5       2922.09       2853.80        63.33 o                         
  10   8   5        924.38        946.92        68.59 o                         
  11   8   5       2160.60       2288.25        71.91 o                         
  12   8   5       2427.06       2317.02       117.32 o                         
  13   8   5         20.57         35.05        12.82 o                         
  14   8   5        394.93        403.61        69.30 o                         
  15   8   5       1473.38       1512.22        50.04 o                         
  16   8   5       1632.74       1754.67        55.88 o                         
  17   8   5        601.72        483.68        53.22 o                         
  18   8   5       1478.30       1499.10        46.81 o                         
  19   8   5          5.88         13.91        13.45 o                         
 -19   9   5          0.80         -8.20        12.32 o                         
 -18   9   5        634.96        600.79        32.79 o                         
 -17   9   5       1642.34       1823.11        85.39 o                         
 -16   9   5        460.81        464.54        26.72 o                         
 -15   9   5        239.04        246.75        21.97 o                         
 -14   9   5       1699.20       1639.05        45.03 o                         
 -13   9   5        724.78        681.64        24.85 o                         
 -12   9   5          3.23         -1.69         6.47 o                         
 -11   9   5        117.28        139.50        18.19 o                         
 -10   9   5       2642.02       2615.38        72.53 o                         
  -9   9   5        202.70        192.51        25.32 o                         
  -8   9   5       3445.59       3383.17        83.05 o                         
  -7   9   5        689.48        713.66        27.24 o                         
  -6   9   5       3232.20       3223.27        60.72 o                         
  -5   9   5          0.88          0.55         8.72 o                         
  -4   9   5       2201.71       2286.60        47.22 o                         
  -3   9   5        277.29        289.52        18.72 o                         
  -2   9   5        198.05        184.61        15.58 o                         
  -1   9   5       3187.64       3063.73        55.40 o                         
   0   9   5       3071.30       2883.67        52.63 o                         
   1   9   5        321.64        329.61        16.99 o                         
   2   9   5       3911.90       3777.97        50.16 o                         
   3   9   5        318.71        338.35        34.49 o                         
   4   9   5        364.85        294.54        29.34 o                         
   5   9   5         14.22         18.65         7.27 o                         
   6   9   5       6023.29       5842.17        89.74 o                         
   7   9   5        888.16        938.12        27.65 o                         
   8   9   5        263.47        273.08        20.99 o                         
   9   9   5       1356.11       1366.25        35.79 o                         
  10   9   5       1185.38       1102.16        36.82 o                         
  11   9   5        286.32        284.23        21.58 o                         
  12   9   5       3552.24       3583.64        80.52 o                         
  13   9   5        641.15        632.34        31.16 o                         
  14   9   5          0.17          1.94        11.34 o                         
  15   9   5         90.56        131.98        24.60 o                         
  16   9   5       2880.40       2703.01        73.45 o                         
  17   9   5        941.66        894.89        42.43 o                         
  18   9   5        187.42        210.85        27.39 o                         
 -17  10   5         62.68         87.99        19.87 o                         
 -16  10   5          6.70          9.87        12.41 o                         
 -15  10   5       2455.19       2512.05       112.83 o                         
 -14  10   5        593.25        623.20        27.14 o                         
 -13  10   5       3714.69       3721.26        80.71 o                         
 -12  10   5         58.26         70.62        17.81 o                         
 -11  10   5        176.64        203.04        11.35 o                         
 -10  10   5        211.89        218.87        30.73 o                         
  -9  10   5       1009.07       1013.31        45.36 o                         
  -8  10   5        343.96        415.03        33.16 o                         
  -7  10   5        315.96        324.59        22.02 o                         
  -6  10   5          8.47         21.96        10.89 o                         
  -5  10   5       4313.23       4349.44        76.22 o                         
  -4  10   5       1289.34       1197.57        39.15 o                         
  -3  10   5       8961.49       9063.49       140.26 o                         
  -2  10   5        625.74        595.22        23.71 o                         
  -1  10   5        192.37        204.99        22.55 o                         
   0  10   5         82.30        101.42        12.74 o                         
   1  10   5       3933.74       3879.63        67.10 o                         
   2  10   5         30.74         28.70         5.93 o                         
   3  10   5        695.36        746.03        42.37 o                         
   4  10   5        194.85        223.34        16.84 o                         
   5  10   5       5787.41       5493.94        87.46 o                         
   6  10   5        114.95        148.23        20.70 o                         
   7  10   5       1012.05        984.21        57.50 o                         
   8  10   5        148.04        161.31        15.91 o                         
   9  10   5        306.57        294.40        19.00 o                         
  10  10   5         16.97         31.31        11.87 o                         
  11  10   5       2836.40       2853.51        68.78 o                         
  12  10   5        283.81        311.94        32.17 o                         
  13  10   5        420.18        457.41        33.11 o                         
  14  10   5         21.63         76.64        17.83 o                         
  15  10   5        294.60        314.79        42.81 o                         
  16  10   5        344.05        375.13        31.01 o                         
 -15  11   5         56.84         97.45        17.98 o                         
 -14  11   5       3342.79       3313.69       104.19 o                         
 -13  11   5        145.28        193.91        16.65 o                         
 -12  11   5        168.84        169.19        13.26 o                         
 -11  11   5        357.27        348.50        15.19 o                         
 -10  11   5        834.50        758.30        61.24 o                         
  -9  11   5        466.21        500.83        76.87 o                         
  -8  11   5       2902.72       2800.15        90.36 o                         
  -7  11   5          0.21         14.07        11.10 o                         
  -6  11   5       1701.31       1699.32        45.25 o                         
  -5  11   5        641.10        665.83        32.39 o                         
  -4  11   5       2060.17       2056.00        48.79 o                         
  -3  11   5        173.94        208.88        20.90 o                         
  -2  11   5        616.87        530.68        24.16 o                         
  -1  11   5        456.45        441.68        22.87 o                         
   0  11   5       3674.89       3654.39       123.17 o                         
   1  11   5          3.01         -6.99         9.84 o                         
   2  11   5       1830.90       1824.50        38.85 o                         
   3  11   5          4.09          6.83         8.44 o                         
   4  11   5        262.65        268.56        42.94 o                         
   5  11   5          1.10         -0.27         8.28 o                         
   6  11   5       5469.03       5460.79        90.61 o                         
   7  11   5         13.16         34.41        10.85 o                         
   8  11   5         56.88         74.85        13.05 o                         
   9  11   5        378.36        435.88        23.26 o                         
  10  11   5       1232.24       1203.40        36.86 o                         
  11  11   5        170.81        193.30        22.03 o                         
  12  11   5       1983.63       1948.98        57.11 o                         
  13  11   5          8.34         13.15        19.03 o                         
  14  11   5         48.02         19.12        15.19 o                         
  15  11   5        123.50        146.52        22.82 o                         
 -13  12   5       2325.96       2404.66        51.51 o                         
 -12  12   5         80.37        109.70        33.10 o                         
 -11  12   5        321.08        307.20        23.90 o                         
 -10  12   5       1374.73       1378.06       135.30 o                         
  -9  12   5       3406.74       3279.49        93.91 o                         
  -8  12   5          0.43         26.96        23.65 o                         
  -7  12   5         15.00         -4.51        14.75 o                         
  -6  12   5        340.69        301.71        30.78 o                         
  -5  12   5        300.56        313.89        28.59 o                         
  -4  12   5         62.51         55.28        13.88 o                         
  -3  12   5       1139.76       1131.61        36.75 o                         
  -2  12   5        897.24        845.06        31.36 o                         
  -1  12   5       1037.89        927.37        32.51 o                         
   0  12   5        134.35        175.82        18.24 o                         
   1  12   5       2258.44       2198.58        57.65 o                         
   2  12   5         84.68        104.85        19.11 o                         
   3  12   5        245.94        233.22        18.42 o                         
   4  12   5        630.27        605.12        29.41 o                         
   5  12   5       1154.83       1082.88        33.45 o                         
   6  12   5         91.10         78.33        13.66 o                         
   7  12   5       2299.71       2292.70        59.67 o                         
   8  12   5         84.13        111.08        16.48 o                         
   9  12   5        263.25        244.73        34.16 o                         
  10  12   5        438.75        393.74        70.09 o                         
  11  12   5       3494.55       3279.89       141.45 o                         
  12  12   5        228.46        218.73        24.70 o                         
 -10  13   5        347.86        423.39        86.81 o                         
  -9  13   5        383.82        486.21        62.92 o                         
  -8  13   5       2461.83       2408.13       121.10 o                         
  -7  13   5       1081.55       1063.35        57.03 o                         
  -6  13   5        748.06        788.65        35.28 o                         
  -5  13   5          2.07         -8.58        16.89 o                         
  -4  13   5        926.09        886.87        38.25 o                         
  -3  13   5       1369.06       1224.58        40.66 o                         
  -2  13   5          2.68        -11.16        11.16 o                         
  -1  13   5       1222.52       1161.67        38.38 o                         
   0  13   5       1977.12       1889.05        54.34 o                         
   1  13   5         79.90         82.20         9.93 o                         
   2  13   5       1484.18       1446.19        41.44 o                         
   3  13   5       1206.94       1197.30        37.96 o                         
   4  13   5        501.10        459.28        49.17 o                         
   5  13   5        244.07        253.64        23.93 o                         
   6  13   5       2065.97       2026.23        67.63 o                         
   7  13   5        126.64        142.39        17.69 o                         
   8  13   5        433.05        461.94        30.28 o                         
   9  13   5        593.32        539.08        30.46 o                         
  -5  14   5        436.01        410.72        37.65 o                         
  -4  14   5         16.26        -12.33        12.33 o                         
  -3  14   5        914.54        934.16        38.16 o                         
  -2  14   5        839.85        926.53        53.83 o                         
  -1  14   5         33.99         26.22         5.63 o                         
   0  14   5        342.05        357.78        17.07 o                         
   1  14   5       1134.45       1243.49        46.29 o                         
   2  14   5         24.73         19.95        19.87 o                         
   3  14   5          1.21          3.90        15.65 o                         
   4  14   5       2680.21       2782.67       141.27 o                         
 -24   0   6       1243.24       1268.14        70.01 o                         
 -22   0   6       1163.83       1297.00        66.23 o                         
 -20   0   6        691.35        710.23        78.50 o                         
 -18   0   6         94.59        111.05        17.03 o                         
 -16   0   6       2326.42       2438.40        58.66 o                         
 -14   0   6        237.55        224.23        22.71 o                         
 -12   0   6      13645.15      14371.21       315.49 o                         
 -10   0   6       9079.76       9592.79       209.09 o                         
  -8   0   6       1451.40       1399.18        43.99 o                         
  -4   0   6       2270.34       2711.32        68.12 o                         
  -2   0   6       3865.94       3327.67        76.16 o                         
   0   0   6        983.00        822.09        26.49 o                         
   2   0   6       5220.16       5176.69       264.87 o                         
   4   0   6      25965.85      26371.13       525.53 o                         
   6   0   6       1203.68       1782.79        52.51 o                         
   8   0   6       8020.34       8255.47       170.28 o                         
  10   0   6      10599.66      10507.60       163.07 o                         
  12   0   6       1469.60       1420.44        37.79 o                         
  14   0   6       2643.16       2836.63        69.07 o                         
  16   0   6       9019.29       9342.65       157.05 o                         
  18   0   6       1469.59       1464.01        45.15 o                         
  20   0   6       1608.09       1550.14        52.40 o                         
  22   0   6         28.22         30.99        15.29 o                         
 -24   1   6          5.14         18.52        13.27 o                         
 -23   1   6       1254.27       1292.07        36.36 o                         
 -22   1   6         31.74         37.37        29.57 o                         
 -21   1   6       3606.50       3581.93        66.55 o                         
 -20   1   6        771.01        739.11        27.29 o                         
 -19   1   6        552.72        531.10        32.87 o                         
 -18   1   6       1667.80       1674.53        39.15 o                         
 -17   1   6       2123.08       2118.69        43.68 o                         
 -16   1   6       3285.42       3260.95        68.87 o                         
 -15   1   6        600.47        574.22        65.76 o                         
 -14   1   6         20.56         32.40         9.37 o                         
 -13   1   6         14.60         21.04         8.34 o                         
 -12   1   6          5.09         16.46         9.22 o                         
 -11   1   6       9901.09      10193.58       374.41 o                         
 -10   1   6       2614.91       2713.71        52.34 o                         
  -9   1   6        899.47        838.14        23.39 o                         
  -8   1   6         59.00         62.68         8.36 o                         
  -7   1   6      33337.58      33718.61       473.43 o                         
  -6   1   6       4840.09       5828.72       128.89 o                         
  -5   1   6      27159.61      26898.94       608.08 o                         
  -4   1   6        256.24        386.11        12.96 o                         
  -3   1   6       1280.54        913.34        16.70 o                         
  -2   1   6       1137.76        982.83        17.39 o                         
  -1   1   6         29.48         24.96         3.80 o                         
   0   1   6       2751.98       2534.78        35.13 o                         
   1   1   6       4509.28       3972.78        87.94 o                         
   2   1   6        100.33        107.46         5.50 o                         
   3   1   6       2503.39       2043.21        30.86 o                         
   4   1   6        826.11        987.79        18.09 o                         
   5   1   6       9468.23       9152.17       119.28 o                         
   6   1   6        598.47        800.75        15.36 o                         
   7   1   6          1.97          5.35         4.16 o                         
   8   1   6          5.99          7.43         3.83 o                         
   9   1   6       9168.13       8907.81        98.66 o                         
  10   1   6         74.05         97.63         8.23 o                         
  11   1   6       3299.39       3368.19        53.52 o                         
  12   1   6        133.74        214.86        12.75 o                         
  13   1   6       4192.76       4273.41        57.20 o                         
  14   1   6          0.94         -0.49         6.87 o                         
  15   1   6       5865.46       5948.58        87.27 o                         
  16   1   6       4201.20       4177.87        68.07 o                         
  17   1   6        170.83        207.81        15.04 o                         
  18   1   6        161.61        262.09        36.45 o                         
  19   1   6       2419.60       2538.60        45.06 o                         
  20   1   6        173.15        187.08        15.44 o                         
  21   1   6        880.92        828.09        28.09 o                         
  22   1   6         11.56         21.46         9.87 o                         
  23   1   6       1224.41       1229.35        30.91 o                         
 -24   2   6          5.87         -3.93        11.13 o                         
 -23   2   6        496.97        480.32        23.25 o                         
 -22   2   6       2950.31       2908.27        52.96 o                         
 -21   2   6          1.08         12.89         9.51 o                         
 -20   2   6       2167.89       2250.70        43.82 o                         
 -19   2   6       3726.06       3778.34        67.61 o                         
 -18   2   6         48.25         45.61        10.88 o                         
 -17   2   6        209.34        274.15        18.88 o                         
 -16   2   6       4749.18       4928.35       110.04 o                         
 -15   2   6        107.90         98.93        13.17 o                         
 -14   2   6        705.15        736.20        30.81 o                         
 -13   2   6       6765.31       6824.16        93.59 o                         
 -12   2   6      11262.26      11603.32       145.90 o                         
 -11   2   6        694.23        760.94        19.65 o                         
 -10   2   6       8281.56       8063.32       103.25 o                         
  -9   2   6       5106.48       5173.55        69.52 o                         
  -8   2   6         99.15        152.25         8.14 o                         
  -7   2   6       2544.11       2898.66        41.50 o                         
  -6   2   6      14243.77      13714.49       228.04 o                         
  -5   2   6       4647.91       5515.95       128.89 o                         
  -4   2   6       2258.30       2342.09        49.55 o                         
  -3   2   6        670.60        389.34        27.20 o                         
  -2   2   6       1560.80       1401.73        65.50 o                         
  -1   2   6        304.20        244.20         9.71 o                         
   0   2   6      14889.77      13694.45       707.26 o                         
   1   2   6       4413.25       4159.25        55.28 o                         
   2   2   6        962.15        895.74        17.59 o                         
   3   2   6       3663.96       3989.55        54.26 o                         
   4   2   6       2544.04       2193.86        34.49 o                         
   5   2   6        962.25        926.62        19.86 o                         
   6   2   6       3414.85       3279.98        38.23 o                         
   7   2   6       5426.69       5408.21        56.45 o                         
   8   2   6       1497.77       1355.33        26.55 o                         
   9   2   6        269.07        352.31        10.33 o                         
  10   2   6       4171.55       4052.18        53.89 o                         
  11   2   6       2775.70       2732.99        40.44 o                         
  12   2   6        591.14        596.03        24.88 o                         
  13   2   6        192.61        218.60        13.76 o                         
  14   2   6       7533.90       7678.22        84.93 o                         
  15   2   6         18.22         24.88         7.38 o                         
  16   2   6       3904.98       3955.34        53.52 o                         
  17   2   6       3263.46       3230.65        45.98 o                         
  18   2   6       5341.97       5153.67        80.18 o                         
  19   2   6        588.98        587.17        19.33 o                         
  20   2   6        876.11        902.71        28.33 o                         
  21   2   6        424.52        446.94        23.39 o                         
  22   2   6        184.44        204.08        18.76 o                         
  23   2   6       1186.26       1244.57        36.31 o                         
 -23   3   6        182.06        173.07        17.62 o                         
 -22   3   6        314.00        362.03        22.59 o                         
 -21   3   6       1275.62       1305.13        49.94 o                         
 -20   3   6        267.92        357.86        23.38 o                         
 -19   3   6        255.45        240.01        19.56 o                         
 -18   3   6       3424.88       3532.30        63.56 o                         
 -17   3   6       2682.60       2658.04        51.33 o                         
 -16   3   6          4.29          6.06         7.81 o                         
 -15   3   6       3458.68       3514.66        59.08 o                         
 -14   3   6       2769.62       2899.92        51.90 o                         
 -13   3   6        541.14        565.73        18.75 o                         
 -12   3   6        805.09        981.13        32.87 o                         
 -11   3   6       4171.33       4013.66        60.89 o                         
 -10   3   6        535.27        570.98        17.63 o                         
  -9   3   6        578.81        598.29        15.78 o                         
  -8   3   6       2791.70       2710.17        60.59 o                         
  -7   3   6       4773.32       4642.50        54.36 o                         
  -6   3   6        167.53        145.61         6.25 o                         
  -5   3   6       3484.64       3291.72        41.33 o                         
  -4   3   6        798.16        705.44        23.54 o                         
  -3   3   6       4674.57       4760.24       106.08 o                         
  -2   3   6       1352.55       1083.98        19.22 o                         
  -1   3   6       3849.48       3472.52        48.36 o                         
   0   3   6       8406.80       8322.76       126.74 o                         
   1   3   6      21341.48      22690.45       364.92 o                         
   3   3   6       1042.49       1239.18        28.95 o                         
   4   3   6       1161.10       1344.53        32.28 o                         
   5   3   6       6201.09       6178.74        81.63 o                         
   6   3   6       6120.60       6354.29        84.70 o                         
   7   3   6        203.93        198.04        11.78 o                         
   8   3   6       9428.92       9613.72       106.36 o                         
   9   3   6       5918.82       6187.15        74.03 o                         
  10   3   6        135.61        238.96        24.81 o                         
  11   3   6        168.63        204.64        11.72 o                         
  12   3   6        576.36        651.97        18.56 o                         
  13   3   6       1400.22       1401.97        28.74 o                         
  14   3   6       1545.71       1514.03        32.20 o                         
  15   3   6       1677.50       1775.68        37.35 o                         
  16   3   6       2286.75       2360.85        42.81 o                         
  17   3   6         87.85        134.70        13.66 o                         
  18   3   6        788.44        796.19        25.49 o                         
  19   3   6       1970.33       2059.58        42.67 o                         
  20   3   6         26.82         29.18        11.28 o                         
  21   3   6       2833.38       2805.59        72.51 o                         
  22   3   6        641.78        624.53        37.49 o                         
 -23   4   6       2561.62       2518.83        54.27 o                         
 -22   4   6        409.83        497.27        26.77 o                         
 -21   4   6        148.21        169.24        25.34 o                         
 -20   4   6         67.83         82.23        14.25 o                         
 -19   4   6       7154.88       7024.39       106.72 o                         
 -18   4   6         38.48         37.63        10.81 o                         
 -17   4   6       3099.02       3188.36        58.33 o                         
 -16   4   6        667.76        645.31        23.06 o                         
 -15   4   6       1301.12       1352.68        33.42 o                         
 -14   4   6        545.55        534.21        20.80 o                         
 -13   4   6       2775.94       2719.82        57.66 o                         
 -12   4   6        264.18        235.24        20.32 o                         
 -11   4   6        297.69        268.65        14.26 o                         
 -10   4   6        541.89        481.05        33.00 o                         
  -9   4   6       5033.75       4999.10        79.12 o                         
  -8   4   6        606.79        591.84        15.29 o                         
  -7   4   6       1578.15       1427.99        34.47 o                         
  -6   4   6       1610.08       1728.19        31.12 o                         
  -5   4   6       4711.71       4569.07        64.48 o                         
  -4   4   6        255.61        324.60        11.95 o                         
  -3   4   6       6850.19       6970.04       105.84 o                         
  -2   4   6       4013.78       4112.22        57.74 o                         
  -1   4   6        305.16        422.94        12.93 o                         
   0   4   6        424.41        564.71        14.96 o                         
   1   4   6       2558.34       2268.94        37.42 o                         
   2   4   6       1394.24       1554.92        32.47 o                         
   3   4   6      11926.84      12337.36       152.08 o                         
   4   4   6          1.86          9.56         4.79 o                         
   5   4   6       5080.77       4777.16        83.02 o                         
   6   4   6        278.16        299.30        15.21 o                         
   7   4   6      14613.62      15179.68       377.46 o                         
   8   4   6        256.86        223.72        14.86 o                         
  10   4   6        403.95        420.47        17.13 o                         
  11   4   6        285.78        290.52        26.11 o                         
  12   4   6          0.97         -3.94         7.88 o                         
  13   4   6       1018.23        998.59        23.94 o                         
  14   4   6       1245.21       1207.58        27.46 o                         
  15   4   6       1391.17       1356.13        30.32 o                         
  16   4   6        263.33        314.69        20.07 o                         
  17   4   6       3624.21       3679.62        58.88 o                         
  18   4   6        173.57        202.87        16.97 o                         
  19   4   6        226.60        236.33        18.72 o                         
  20   4   6          4.97         13.49        12.09 o                         
  21   4   6       1276.94       1176.31        36.94 o                         
  22   4   6          1.29         -1.20        11.29 o                         
 -22   5   6        623.84        662.82        34.29 o                         
 -21   5   6         77.72        103.31        16.84 o                         
 -20   5   6       2601.84       2510.85        67.89 o                         
 -19   5   6         85.45        110.36        14.58 o                         
 -18   5   6       2952.77       2819.84        69.87 o                         
 -17   5   6          0.22         17.04        14.83 o                         
 -16   5   6        282.44        314.88        22.38 o                         
 -15   5   6          1.24         15.12         7.78 o                         
 -14   5   6       6706.20       6793.43        97.32 o                         
 -13   5   6        127.10        179.25        13.07 o                         
 -12   5   6       1796.58       1785.03        34.33 o                         
 -11   5   6        212.94        250.96        16.53 o                         
 -10   5   6        271.21        293.08        12.34 o                         
  -9   5   6         12.98         11.72         4.04 o                         
  -8   5   6       5768.37       5613.94        84.61 o                         
  -7   5   6        233.38        239.13        11.30 o                         
  -6   5   6          4.35          6.84         5.22 o                         
  -5   5   6        233.82        304.08        12.94 o                         
  -4   5   6       8929.45       8796.18       114.02 o                         
  -3   5   6        364.49        387.59        13.67 o                         
  -2   5   6        617.47        586.27        16.56 o                         
  -1   5   6        533.58        581.56        16.47 o                         
   0   5   6       3795.97       3658.21        54.47 o                         
   1   5   6       1694.25       1856.57        35.57 o                         
   2   5   6      40970.55      40069.04       463.09 o                         
   3   5   6         72.48         77.72         8.40 o                         
   4   5   6        581.79        599.86        17.61 o                         
   5   5   6        158.95        156.34        13.55 o                         
   6   5   6       4396.16       4310.14        78.18 o                         
   7   5   6         20.20         25.53         8.75 o                         
   8   5   6       6557.11       6459.97       169.83 o                         
   9   5   6        401.39        400.16        20.04 o                         
  10   5   6         40.30         65.52        18.21 o                         
  11   5   6       9450.75       9073.96       152.43 o                         
  12   5   6       6359.36       6248.08        93.75 o                         
  13   5   6         83.02        107.94        10.62 o                         
  14   5   6       1521.91       1551.19        32.01 o                         
  15   5   6          6.54         -7.86         7.86 o                         
  16   5   6       1915.14       1934.69        38.51 o                         
  17   5   6          9.64          4.64         8.25 o                         
  18   5   6        797.78        814.82        26.24 o                         
  19   5   6          9.90         33.89        15.65 o                         
  20   5   6       4082.39       4119.61        68.01 o                         
  21   5   6       2046.69       2005.64        55.23 o                         
 -22   6   6         25.48         39.26        23.18 o                         
 -21   6   6        293.62        350.74        55.11 o                         
 -20   6   6       1006.61       1119.65        47.28 o                         
 -19   6   6       3871.49       3888.38        90.46 o                         
 -18   6   6       1022.16       1057.51        31.56 o                         
 -17   6   6        936.28        973.77        29.22 o                         
 -16   6   6          5.51         13.70         8.59 o                         
 -15   6   6       1662.22       1755.92        37.91 o                         
 -14   6   6        459.35        425.59        17.26 o                         
 -13   6   6       6888.98       6803.22        94.68 o                         
 -12   6   6          0.13         37.95         7.52 o                         
 -11   6   6        984.50        990.66        26.92 o                         
 -10   6   6         90.42         98.45         7.79 o                         
  -9   6   6       4544.21       4594.15        98.06 o                         
  -8   6   6         23.92         26.51        10.50 o                         
  -7   6   6       2355.44       2273.62        54.79 o                         
  -6   6   6         37.07         59.35        11.17 o                         
  -5   6   6        737.90        707.35        20.89 o                         
  -4   6   6         41.17         32.91        10.43 o                         
  -3   6   6       6459.08       6620.21        91.38 o                         
  -2   6   6       1492.23       1550.45        31.31 o                         
  -1   6   6        763.30        843.40        21.48 o                         
   0   6   6       1079.95       1154.46        25.67 o                         
   1   6   6       3279.26       3061.45        49.36 o                         
   2   6   6       3210.15       3436.33        60.46 o                         
   3   6   6       3960.58       4006.68        61.35 o                         
   4   6   6       2326.65       2436.44        43.15 o                         
   5   6   6       4762.55       4787.99        71.97 o                         
   6   6   6        233.12        295.06        16.48 o                         
   7   6   6       6304.86       6334.25       128.65 o                         
   8   6   6       1055.60       1075.07        32.81 o                         
   9   6   6        999.17        925.07        31.24 o                         
  10   6   6       1342.44       1200.73        40.42 o                         
  11   6   6       2367.97       2469.33        58.98 o                         
  12   6   6        604.08        554.00        40.68 o                         
  13   6   6       2029.07       1918.52        53.07 o                         
  14   6   6       1419.86       1403.48        37.95 o                         
  15   6   6        195.48        153.44        16.60 o                         
  16   6   6        108.06        102.87        22.69 o                         
  17   6   6       1584.80       1544.18        35.92 o                         
  18   6   6        194.01        204.70        21.83 o                         
  19   6   6        537.66        532.89        33.93 o                         
  20   6   6         44.61         75.59        16.96 o                         
  21   6   6       2674.17       2593.85        64.18 o                         
 -21   7   6       1303.99       1448.82        54.63 o                         
 -20   7   6       1307.75       1295.49        80.51 o                         
 -19   7   6         13.89         17.91        11.42 o                         
 -18   7   6       3359.51       3294.68        67.21 o                         
 -17   7   6       1080.37       1063.81        30.22 o                         
 -16   7   6        891.93        861.39        26.27 o                         
 -15   7   6        662.16        691.06        22.30 o                         
 -14   7   6       4288.79       4245.30        80.96 o                         
 -13   7   6          1.33         -1.61         6.07 o                         
 -12   7   6       1376.49       1429.08        41.17 o                         
 -11   7   6       1250.25       1282.48        32.64 o                         
 -10   7   6        518.88        484.98        28.15 o                         
  -9   7   6          1.47          6.51         2.41 o                         
  -8   7   6       2551.69       2711.53        68.59 o                         
  -7   7   6       1825.44       1900.60        40.79 o                         
  -6   7   6         40.04         50.35        10.75 o                         
  -5   7   6       2123.25       2251.23        43.75 o                         
  -4   7   6       4239.68       4308.65        80.22 o                         
  -3   7   6        409.14        442.89        24.08 o                         
  -2   7   6       7555.88       7704.82       159.62 o                         
  -1   7   6       1811.67       1702.29        34.85 o                         
   0   7   6        970.30        942.31        48.18 o                         
   1   7   6       2078.17       2082.16        45.81 o                         
   2   7   6      16722.85      15964.60       507.09 o                         
   3   7   6         93.60        139.32        33.84 o                         
   4   7   6        490.64        503.23        27.22 o                         
   5   7   6       2498.11       2493.28        89.88 o                         
   6   7   6       1505.87       1642.05        47.00 o                         
   7   7   6         11.84         17.08         7.82 o                         
   8   7   6       2463.54       2465.23        56.42 o                         
   9   7   6       2524.74       2535.49        85.86 o                         
  10   7   6       1755.09       1632.44        45.41 o                         
  11   7   6         60.74         72.14        13.72 o                         
  12   7   6       3673.10       3827.10        82.41 o                         
  13   7   6         96.64         88.15        23.89 o                         
  14   7   6        133.69        139.76        19.43 o                         
  15   7   6       2882.33       2814.24        71.94 o                         
  16   7   6       3225.19       3178.80        65.57 o                         
  17   7   6         30.34         43.93        16.15 o                         
  18   7   6       3805.16       3732.54       140.47 o                         
  19   7   6        308.44        298.60        29.51 o                         
  20   7   6        140.20        141.26        21.11 o                         
 -20   8   6        818.97        828.41        41.74 o                         
 -19   8   6       1296.14       1299.37        51.53 o                         
 -17   8   6       1076.24       1077.85        40.25 o                         
 -16   8   6        460.24        455.41        27.67 o                         
 -15   8   6       1900.22       1910.47        91.30 o                         
 -14   8   6         56.01         65.03        12.39 o                         
 -13   8   6       4425.23       4100.12        69.56 o                         
 -12   8   6       5880.46       5590.88        85.51 o                         
 -11   8   6         25.22         33.03         7.39 o                         
 -10   8   6       3085.24       3002.38        81.31 o                         
  -9   8   6       1042.08        968.22        39.46 o                         
  -8   8   6       1427.48       1511.97        48.36 o                         
  -7   8   6         12.71         10.35         8.98 o                         
  -6   8   6       4950.53       4798.34        95.44 o                         
  -5   8   6       2691.62       2719.09        51.88 o                         
  -4   8   6       1362.15       1345.97        33.15 o                         
  -3   8   6       3642.63       3492.02        59.72 o                         
  -2   8   6          9.16          9.55         7.36 o                         
  -1   8   6        960.58        968.33        27.86 o                         
   0   8   6       3311.14       3469.43       100.41 o                         
   1   8   6       2294.87       2202.27        50.50 o                         
   2   8   6       1137.41       1146.99        29.67 o                         
   3   8   6       2170.41       2365.77        45.18 o                         
   4   8   6       2642.15       2707.57        49.86 o                         
   5   8   6        353.91        332.18        16.28 o                         
   6   8   6        429.17        326.91        21.84 o                         
   7   8   6       7647.59       7576.11       110.24 o                         
   8   8   6       5315.85       5208.40        83.41 o                         
   9   8   6         43.08         52.34        13.25 o                         
  10   8   6       1033.92       1115.73        37.54 o                         
  11   8   6       2063.52       1985.30        53.71 o                         
  12   8   6         42.03         63.29        14.51 o                         
  13   8   6       1072.51       1104.11        40.51 o                         
  14   8   6        157.81        149.16        44.47 o                         
  15   8   6          0.58         16.27        13.88 o                         
  16   8   6       1281.15       1280.91        69.07 o                         
  17   8   6       2767.89       2741.16        63.23 o                         
  18   8   6         38.72         48.47        17.01 o                         
  19   8   6          2.21         -1.59        18.02 o                         
 -18   9   6         56.47         97.57        20.05 o                         
 -17   9   6       1847.70       1921.87        63.41 o                         
 -16   9   6          5.20         14.10        13.25 o                         
 -15   9   6         32.31         60.88        24.84 o                         
 -14   9   6        496.78        450.72        38.08 o                         
 -13   9   6         55.63         75.59        11.31 o                         
 -12   9   6         10.21         -0.53         6.62 o                         
 -11   9   6       2711.11       2634.51        49.29 o                         
 -10   9   6         95.69         93.17        20.34 o                         
  -9   9   6        710.96        727.64        41.61 o                         
  -8   9   6       1181.18       1159.75        52.49 o                         
  -7   9   6       6576.57       6343.72        99.93 o                         
  -6   9   6        626.21        664.34        25.96 o                         
  -5   9   6       6506.96       6401.09       108.64 o                         
  -4   9   6       1779.16       1818.61        45.35 o                         
  -3   9   6        369.86        318.61        17.97 o                         
  -2   9   6        827.78        852.40        26.84 o                         
  -1   9   6       2832.68       2714.54        51.71 o                         
   0   9   6        963.28       1035.64        28.93 o                         
   1   9   6        969.94        921.89        43.04 o                         
   2   9   6       4301.40       4213.77        69.62 o                         
   3   9   6       1482.93       1577.38        36.39 o                         
   4   9   6         17.23         18.29         8.49 o                         
   5   9   6       1685.16       1650.61        55.00 o                         
   6   9   6         39.93         58.31        14.30 o                         
   7   9   6       1287.43       1233.44        51.77 o                         
   8   9   6        113.03        128.94        14.32 o                         
   9   9   6       4828.29       4938.56        97.74 o                         
  10   9   6        230.21        240.08        24.10 o                         
  11   9   6       1004.58       1084.03       116.59 o                         
  12   9   6        202.39        304.60        47.05 o                         
  13   9   6        633.38        558.04        30.86 o                         
  14   9   6          0.26          6.12        15.37 o                         
  15   9   6       2108.24       2185.79       109.75 o                         
  16   9   6         61.66         68.14        18.34 o                         
  17   9   6          6.22         22.45        16.69 o                         
  18   9   6        346.12        329.32        27.92 o                         
 -17  10   6         21.44          4.26        14.19 o                         
 -16  10   6       4366.77       4471.14        95.98 o                         
 -15  10   6        754.07        847.10        33.38 o                         
 -14  10   6        355.57        357.00        46.83 o                         
 -13  10   6          5.44         19.85         8.42 o                         
 -12  10   6       2239.71       2199.41        44.72 o                         
 -11  10   6         85.39         98.79         9.44 o                         
 -10  10   6       2878.40       2864.93        79.63 o                         
  -9  10   6         40.57         28.77        15.22 o                         
  -8  10   6         49.97         35.50        16.03 o                         
  -7  10   6       1002.26        974.77        33.25 o                         
  -6  10   6       4175.44       4232.31        84.46 o                         
  -5  10   6       1856.02       1786.08        43.81 o                         
  -4  10   6         44.39         54.30        12.09 o                         
  -3  10   6       2158.07       2164.14        47.74 o                         
  -2  10   6       2082.55       2017.80        45.19 o                         
  -1  10   6         64.74         81.35        13.02 o                         
   0  10   6       3113.00       3037.25        57.89 o                         
   1  10   6        205.90        216.63        16.50 o                         
   2  10   6         26.26         33.82        11.32 o                         
   3  10   6        116.47        145.76        15.82 o                         
   4  10   6       2110.40       2112.29        45.85 o                         
   5  10   6       1107.51       1014.67        36.47 o                         
   6  10   6         21.00         29.86         9.30 o                         
   7  10   6         39.46         60.49        11.83 o                         
   8  10   6       2200.21       2091.65        47.81 o                         
   9  10   6         70.68         60.31        12.50 o                         
  10  10   6       2486.93       2624.67        65.35 o                         
  11  10   6          3.04         -2.57        10.89 o                         
  12  10   6        352.29        400.75        27.75 o                         
  13  10   6        210.90        194.72        23.21 o                         
  14  10   6       5024.46       5265.74       115.94 o                         
  15  10   6        477.24        430.21        55.58 o                         
  16  10   6       2604.15       2587.14        74.09 o                         
 -15  11   6        636.60        704.81        32.05 o                         
 -14  11   6        296.90        335.66        30.48 o                         
 -13  11   6         32.08         37.29        14.51 o                         
 -12  11   6         71.79         86.35        13.33 o                         
 -11  11   6       1602.60       1626.75        52.38 o                         
 -10  11   6         82.81         97.96        22.08 o                         
  -9  11   6         41.52         22.46        16.05 o                         
  -8  11   6        126.05        122.93        30.51 o                         
  -7  11   6       1974.51       2043.69        63.71 o                         
  -6  11   6         26.84         29.11        12.66 o                         
  -5  11   6       1335.50       1327.28        39.40 o                         
  -4  11   6        139.55        174.30        18.66 o                         
  -3  11   6        958.25        916.34        31.69 o                         
  -2  11   6          0.67         -1.82         9.27 o                         
  -1  11   6       4167.34       4090.33        73.79 o                         
   0  11   6        317.93        336.28        42.37 o                         
   1  11   6       1449.43       1425.67        62.00 o                         
   2  11   6        269.39        244.77        19.51 o                         
   3  11   6       1745.61       1749.94        42.60 o                         
   4  11   6        323.02        338.57        20.60 o                         
   5  11   6       3838.65       3898.35       137.97 o                         
   6  11   6          1.05         21.22         9.50 o                         
   7  11   6        207.98        223.50        19.88 o                         
   8  11   6          4.91         -5.04         8.55 o                         
   9  11   6       1698.23       1824.91        46.36 o                         
  10  11   6          2.50         22.23        13.25 o                         
  11  11   6        846.35        825.94        36.67 o                         
  12  11   6         81.78         73.80        33.11 o                         
  13  11   6        579.14        543.57        33.54 o                         
  14  11   6        171.52        196.80        25.62 o                         
 -13  12   6        286.54        291.35        18.51 o                         
 -12  12   6       1654.53       1639.02        38.05 o                         
 -11  12   6        729.21        668.32        45.36 o                         
 -10  12   6       1319.44       1259.36        65.28 o                         
  -9  12   6        467.01        487.63        40.87 o                         
  -8  12   6        370.04        409.71        46.28 o                         
  -7  12   6        167.13        153.12        24.34 o                         
  -6  12   6       2591.37       2520.95        59.65 o                         
  -5  12   6        431.57        383.93        25.69 o                         
  -4  12   6        450.89        466.67        48.79 o                         
  -3  12   6        898.81       1009.15        36.75 o                         
  -2  12   6       4509.35       4368.70        80.92 o                         
  -1  12   6         87.53         89.27        14.81 o                         
   0  12   6       2423.12       2408.53        54.20 o                         
   1  12   6        472.33        464.57        16.00 o                         
   2  12   6          0.23         -6.86         9.13 o                         
   3  12   6         66.03         86.22        13.78 o                         
   4  12   6       4426.05       4260.05        78.37 o                         
   5  12   6         28.12         40.71        12.04 o                         
   6  12   6       1010.74       1006.85        38.15 o                         
   7  12   6         95.03        159.76        18.62 o                         
   8  12   6       1233.04       1155.48        42.41 o                         
   9  12   6         28.58         66.66        20.51 o                         
  10  12   6       1265.82       1272.87        86.57 o                         
  11  12   6         33.77         51.93        16.48 o                         
  12  12   6         22.43         62.27        27.91 o                         
 -10  13   6         37.68         39.40        21.74 o                         
  -9  13   6        316.09        370.28        47.26 o                         
  -8  13   6        102.15        134.89        31.42 o                         
  -7  13   6       1746.17       1742.70        69.00 o                         
  -6  13   6         85.40         90.32        18.09 o                         
  -5  13   6       1893.19       1906.90        52.96 o                         
  -4  13   6        966.67       1032.92        52.79 o                         
  -3  13   6          3.86         21.11        12.77 o                         
  -2  13   6         16.87          7.71        12.79 o                         
  -1  13   6       2114.85       2149.83        53.94 o                         
   0  13   6          1.12          6.24         8.18 o                         
   1  13   6        244.87        224.23        22.08 o                         
   2  13   6        232.54        294.99        24.19 o                         
   3  13   6       1385.98       1305.71        42.05 o                         
   4  13   6        115.76         86.11        16.97 o                         
   5  13   6        478.22        582.57        29.99 o                         
   6  13   6       2033.39       1956.60        68.51 o                         
   7  13   6         24.55         28.99        21.34 o                         
   8  13   6        819.12        875.37        38.51 o                         
   9  13   6       2766.04       2795.46        81.38 o                         
  -4  14   6        300.49        311.33        29.80 o                         
  -3  14   6        796.78        713.16        44.22 o                         
  -2  14   6        149.79        100.46        21.11 o                         
  -1  14   6          5.55         -4.38        12.40 o                         
   0  14   6        103.11        136.76        19.55 o                         
   1  14   6        351.91        417.85        27.81 o                         
   2  14   6          0.07         -9.27        11.53 o                         
   3  14   6        721.83        693.43        32.24 o                         
 -23   0   7       3181.61       3111.96       112.12 o                         
 -21   0   7         95.39        105.02        26.02 o                         
 -19   0   7       5246.37       5314.35       148.07 o                         
 -17   0   7       5852.20       5551.00       110.31 o                         
 -15   0   7      12126.81      11771.01       264.40 o                         
 -13   0   7      25239.85      25275.18       521.27 o                         
 -11   0   7       7071.11       7479.33       171.25 o                         
  -9   0   7       6316.66       5859.27       135.30 o                         
  -7   0   7      19489.75      19555.46       397.33 o                         
  -5   0   7          0.20          0.00         6.15 o                         
  -3   0   7        644.48        551.55        22.23 o                         
   1   0   7        143.33         85.62        10.88 o                         
   3   0   7      17232.86      16588.66       238.80 o                         
   5   0   7         17.65         44.46        10.64 o                         
   7   0   7      17800.78      17129.49       250.51 o                         
   9   0   7       3642.44       3295.92        62.71 o                         
  11   0   7       2849.56       2773.13        57.52 o                         
  13   0   7      11586.33      11797.37       186.95 o                         
  15   0   7       3169.57       3200.72        69.24 o                         
  17   0   7      10511.42      10277.93       181.46 o                         
  19   0   7       1375.74       1373.82        45.66 o                         
  21   0   7       1268.49       1104.62        59.37 o                         
  23   0   7       2271.99       2182.01        87.04 o                         
 -24   1   7        569.31        572.60        35.79 o                         
 -23   1   7         25.13          4.92        13.85 o                         
 -22   1   7       1261.05       1170.96        33.62 o                         
 -21   1   7        569.62        514.83        23.91 o                         
 -20   1   7        918.07        970.29        31.03 o                         
 -19   1   7        227.72        243.62        18.75 o                         
 -18   1   7       1610.61       1701.86        39.48 o                         
 -17   1   7         28.51         34.36        12.12 o                         
 -16   1   7        162.03        174.23        17.54 o                         
 -15   1   7       1823.14       1726.28        44.65 o                         
 -14   1   7        778.49        764.50        27.42 o                         
 -13   1   7        236.77        237.13        15.71 o                         
 -12   1   7      11075.69      11162.11       192.51 o                         
 -11   1   7       2933.31       2923.40        57.52 o                         
 -10   1   7        440.69        447.86        17.72 o                         
  -9   1   7       1291.63       1389.74        62.21 o                         
  -8   1   7      20498.33      19937.94       287.47 o                         
  -7   1   7       2015.52       1874.70        52.51 o                         
  -6   1   7       5016.93       5714.83       110.70 o                         
  -5   1   7      16216.05      16185.94       232.61 o                         
  -4   1   7       5103.28       5207.03        88.23 o                         
  -3   1   7       3042.36       2966.27        67.35 o                         
  -2   1   7       4851.87       3841.45        51.50 o                         
  -1   1   7        329.94        349.05         9.97 o                         
   0   1   7        151.89        124.01         6.54 o                         
   1   1   7       2858.36       3373.96        46.12 o                         
   2   1   7      15501.98      13862.93       163.88 o                         
   3   1   7       7696.50       8179.34        87.67 o                         
   4   1   7       9313.33       9023.02        89.43 o                         
   5   1   7       6864.80       6910.86       121.83 o                         
   6   1   7       4839.26       4478.49        54.94 o                         
   7   1   7       1866.09       2058.85        29.90 o                         
   8   1   7       5365.17       5109.62        61.23 o                         
   9   1   7       1253.78       1383.61        24.21 o                         
  10   1   7         29.66         43.44         6.30 o                         
  11   1   7       7239.92       7251.89        98.83 o                         
  12   1   7       3690.02       3831.90        52.34 o                         
  13   1   7       2778.92       2768.20        46.29 o                         
  14   1   7        936.00       1007.10        30.12 o                         
  15   1   7         90.46        102.55        10.71 o                         
  16   1   7       1169.48       1240.10        31.93 o                         
  17   1   7         65.02        115.49        11.94 o                         
  18   1   7       7979.27       8031.76       100.84 o                         
  19   1   7         64.93         98.95        13.59 o                         
  20   1   7         72.89         65.21        12.12 o                         
  21   1   7         23.38         27.03         9.76 o                         
  22   1   7        892.61        901.70        29.18 o                         
  23   1   7        287.20        290.07        21.88 o                         
 -23   2   7       1737.06       1766.65        40.76 o                         
 -22   2   7        608.95        631.11        25.13 o                         
 -21   2   7        138.99        124.20        16.99 o                         
 -20   2   7       3136.98       3219.99        75.43 o                         
 -19   2   7        366.41        407.62        42.34 o                         
 -18   2   7        594.26        573.37        28.34 o                         
 -17   2   7       6147.52       6267.47        93.56 o                         
 -16   2   7        962.70       1026.36        28.21 o                         
 -15   2   7       3072.90       3011.45        52.44 o                         
 -14   2   7          0.72          2.57         7.52 o                         
 -13   2   7        627.73        754.02        25.55 o                         
 -12   2   7       3023.84       3017.00        48.70 o                         
 -11   2   7        226.62        198.13        15.85 o                         
 -10   2   7       3009.67       3239.93        66.84 o                         
  -9   2   7       9721.60      10004.91       161.05 o                         
  -8   2   7          9.07         12.18         5.32 o                         
  -7   2   7       6638.71       6504.76       146.15 o                         
  -6   2   7       3259.73       3415.73        52.87 o                         
  -5   2   7       6806.21       7471.15        92.98 o                         
  -4   2   7       2899.92       2754.60        74.49 o                         
  -3   2   7       7926.94       7717.17        95.14 o                         
  -2   2   7       1869.14       1594.40        25.66 o                         
  -1   2   7         41.18         99.00         5.90 o                         
   0   2   7       2236.60       2188.51        30.28 o                         
   1   2   7        317.15        292.43         8.30 o                         
   2   2   7        175.79        173.11         9.15 o                         
   3   2   7      11091.35      10392.40       110.06 o                         
   4   2   7      18137.33      18032.67       184.16 o                         
   5   2   7         23.93         17.79         4.21 o                         
   6   2   7       4331.03       4307.85        50.75 o                         
   7   2   7       6994.66       7400.95        74.61 o                         
   8   2   7       1332.43       1421.43        25.25 o                         
   9   2   7       2954.58       2753.64        39.81 o                         
  10   2   7       6515.92       6591.46        93.07 o                         
  11   2   7        417.71        413.28        12.68 o                         
  12   2   7       3437.66       3383.28        61.29 o                         
  13   2   7       4822.07       4767.05        63.95 o                         
  14   2   7        935.98        988.42        22.12 o                         
  15   2   7         71.08         71.57         9.63 o                         
  16   2   7       1661.93       1602.40        29.34 o                         
  17   2   7       2418.20       2368.86        38.09 o                         
  18   2   7         23.49         37.91         9.38 o                         
  19   2   7       1844.47       1792.81        51.93 o                         
  20   2   7        166.91        188.14        14.32 o                         
  21   2   7          9.26          9.19        10.91 o                         
  22   2   7        354.99        370.87        23.61 o                         
 -23   3   7          7.28         23.57        13.04 o                         
 -22   3   7       4452.29       4555.17        72.30 o                         
 -21   3   7       3204.78       3190.32        83.12 o                         
 -20   3   7         10.54          8.15        10.69 o                         
 -19   3   7       1068.37       1153.84        36.26 o                         
 -18   3   7       1492.46       1371.94        42.80 o                         
 -17   3   7       2163.15       2262.77        55.69 o                         
 -16   3   7         13.79         10.23         8.98 o                         
 -15   3   7       3449.93       3535.76        71.70 o                         
 -14   3   7       1697.83       1703.40        38.27 o                         
 -13   3   7          8.88         11.90         7.32 o                         
 -12   3   7        796.35        759.69        42.68 o                         
 -11   3   7        645.07        521.66        23.35 o                         
 -10   3   7       2503.14       2405.44        47.90 o                         
  -9   3   7       1150.72       1114.68        27.55 o                         
  -8   3   7       3233.63       3401.93        70.68 o                         
  -7   3   7        579.08        582.80        14.86 o                         
  -6   3   7        156.71        192.71         8.32 o                         
  -5   3   7      10958.13      10270.44       156.21 o                         
  -4   3   7       8768.36       8975.76        96.36 o                         
  -3   3   7       4068.85       4397.12        76.55 o                         
  -2   3   7      13114.11      13630.69       163.19 o                         
  -1   3   7        142.49         87.54         6.66 o                         
   0   3   7       3256.17       3167.85        53.37 o                         
   1   3   7       7318.93       7601.15        82.50 o                         
   2   3   7       8132.45       8108.15       101.60 o                         
   3   3   7       1959.52       2180.14        35.10 o                         
   4   3   7       6046.52       6102.42        80.75 o                         
   5   3   7       9703.58       9469.61       119.65 o                         
   6   3   7        325.73        281.33        15.03 o                         
   7   3   7       6931.46       7132.78        95.62 o                         
   8   3   7       2700.19       2891.64        40.45 o                         
   9   3   7        999.62       1088.33        22.14 o                         
  10   3   7       2310.54       2428.68        39.09 o                         
  11   3   7         36.03         30.04        10.72 o                         
  12   3   7       6310.16       6114.02        77.39 o                         
  13   3   7        456.50        478.13        18.64 o                         
  14   3   7        697.14        758.88        21.97 o                         
  15   3   7       2018.43       1995.76        38.17 o                         
  16   3   7         28.51         39.81         9.84 o                         
  17   3   7         16.72          8.22        11.20 o                         
  18   3   7       1194.38       1115.92        30.37 o                         
  19   3   7       2075.72       2098.78        43.55 o                         
  20   3   7        291.71        348.04        38.37 o                         
  21   3   7       1289.31       1310.74        38.98 o                         
  22   3   7        626.39        566.67        27.04 o                         
 -23   4   7        161.26        180.74        18.29 o                         
 -22   4   7       1627.43       1630.76        45.00 o                         
 -21   4   7         84.66        109.19        16.40 o                         
 -20   4   7       3891.88       3873.67        71.98 o                         
 -19   4   7        774.79        771.11        28.20 o                         
 -18   4   7         40.38         45.28        20.88 o                         
 -17   4   7         30.52         25.66         9.67 o                         
 -16   4   7       5821.29       5703.21       103.02 o                         
 -15   4   7         30.77         26.42        10.35 o                         
 -14   4   7       1899.52       1885.92        62.44 o                         
 -13   4   7       4410.99       4427.92       111.64 o                         
 -12   4   7          8.21         10.03         7.52 o                         
 -11   4   7        182.88        191.06        12.84 o                         
 -10   4   7       9219.70       9333.97       149.23 o                         
  -9   4   7        634.80        663.69        17.37 o                         
  -8   4   7        109.81        124.50         8.94 o                         
  -7   4   7       1358.50       1427.06        59.33 o                         
  -6   4   7       8301.40       8270.43       113.95 o                         
  -5   4   7        141.28        145.85        17.44 o                         
  -4   4   7        429.69        324.32         8.07 o                         
  -3   4   7       3020.59       2713.04        33.80 o                         
  -2   4   7       2368.66       2510.73        39.70 o                         
  -1   4   7         71.03        100.62         9.85 o                         
   0   4   7       7573.82       6711.14        87.98 o                         
   1   4   7       4713.50       5145.84        71.53 o                         
   2   4   7       6887.05       7817.79       101.42 o                         
   3   4   7        827.76        746.16        19.04 o                         
   4   4   7       3208.38       3242.10        61.36 o                         
   5   4   7        699.25        693.76        22.73 o                         
   6   4   7       5588.12       5601.07        78.14 o                         
   7   4   7        414.38        351.51        14.41 o                         
   8   4   7        768.23        818.35        23.83 o                         
   9   4   7       2214.79       2271.83        42.69 o                         
  10   4   7        219.18        232.86        27.78 o                         
  11   4   7        174.74        170.58        13.60 o                         
  12   4   7        981.51        953.56        28.19 o                         
  13   4   7       2207.24       2154.43        39.18 o                         
  14   4   7       4188.12       4198.91        61.11 o                         
  15   4   7        376.58        363.41        19.35 o                         
  16   4   7       4338.31       4143.60        63.02 o                         
  17   4   7        706.61        689.07        40.82 o                         
  18   4   7         41.86         40.36        10.81 o                         
  19   4   7         11.56         31.03        14.61 o                         
  20   4   7       8219.05       8067.50       109.21 o                         
  21   4   7        901.94        887.23        57.56 o                         
  22   4   7       1707.55       1576.83        41.12 o                         
 -22   5   7        351.16        355.30        24.99 o                         
 -21   5   7       4868.15       4933.38        98.95 o                         
 -20   5   7        966.38        996.52        33.04 o                         
 -19   5   7       1088.19       1058.94        32.74 o                         
 -18   5   7          1.75         29.12        10.77 o                         
 -17   5   7       1766.93       1793.32        40.75 o                         
 -16   5   7          1.90          7.77        10.22 o                         
 -15   5   7       3456.73       3512.96        60.47 o                         
 -14   5   7        222.51        256.22        16.70 o                         
 -13   5   7          0.63         -8.04         8.04 o                         
 -12   5   7       3879.78       3795.89       177.87 o                         
 -11   5   7        645.22        678.71        31.67 o                         
 -10   5   7       2575.75       2425.18        40.08 o                         
  -9   5   7       8712.79       8670.38       192.26 o                         
  -8   5   7        995.61       1047.85        18.95 o                         
  -7   5   7       2864.73       2746.29        47.39 o                         
  -6   5   7          4.98         15.26         5.81 o                         
  -5   5   7       6744.39       6689.74        91.51 o                         
  -4   5   7        114.03        137.01        11.09 o                         
  -3   5   7        218.45        278.93        17.36 o                         
  -2   5   7         17.10         21.48         9.30 o                         
  -1   5   7      46228.58      47146.15       541.89 o                         
   0   5   7       7832.64       8207.96       107.03 o                         
   1   5   7       8980.73       9056.69       116.95 o                         
   2   5   7        733.32        886.41        27.98 o                         
   3   5   7       7129.54       7371.39        99.27 o                         
   4   5   7         22.18         46.60         7.73 o                         
   5   5   7       7452.78       7625.87       125.10 o                         
   6   5   7        363.85        407.09        18.96 o                         
   8   5   7        182.35        209.37        18.26 o                         
   9   5   7       3497.33       3745.38        75.14 o                         
  10   5   7       1978.13       1894.31        42.85 o                         
  11   5   7       3890.53       3865.39        65.30 o                         
  12   5   7        266.79        278.41        18.71 o                         
  13   5   7         13.66         10.16         9.76 o                         
  14   5   7        128.09        113.01        11.14 o                         
  15   5   7       3235.82       3211.60        66.50 o                         
  16   5   7         65.49         68.08        10.90 o                         
  17   5   7        426.84        405.32        20.74 o                         
  18   5   7          8.76          8.51         9.70 o                         
  19   5   7       4652.84       4624.71        73.96 o                         
  20   5   7        105.61        137.97        16.21 o                         
  21   5   7       1099.01       1037.73        38.43 o                         
 -21   6   7         52.10         78.32        15.41 o                         
 -20   6   7       5308.29       5415.94        90.35 o                         
 -19   6   7        366.42        381.84        59.13 o                         
 -18   6   7         19.91          7.20        12.14 o                         
 -17   6   7         37.68         32.27         9.59 o                         
 -16   6   7       3270.82       3251.01        98.68 o                         
 -15   6   7         10.54         16.43        10.51 o                         
 -14   6   7        560.50        573.73        20.58 o                         
 -13   6   7       1303.00       1172.26        31.98 o                         
 -12   6   7       1633.30       1675.71        38.12 o                         
 -11   6   7        127.57        125.02        21.44 o                         
 -10   6   7       3107.70       3046.98        54.07 o                         
  -9   6   7       4303.57       4165.68        53.12 o                         
  -8   6   7        540.67        494.25        24.85 o                         
  -7   6   7        780.46        737.43        22.80 o                         
  -6   6   7       4424.03       4359.88        67.82 o                         
  -5   6   7        159.22        157.10        15.89 o                         
  -4   6   7       1897.68       1918.94        37.11 o                         
  -3   6   7       1937.26       1889.12        36.45 o                         
  -2   6   7       1455.04       1487.74        30.91 o                         
  -1   6   7         22.89         29.84        14.62 o                         
   0   6   7       1051.83        964.97        23.72 o                         
   1   6   7        539.79        613.19        18.59 o                         
   2   6   7       1221.34       1263.32        28.27 o                         
   3   6   7        113.73        154.10        12.57 o                         
   4   6   7      11508.94      11602.99       149.90 o                         
   5   6   7         10.85         -1.05         6.41 o                         
   6   6   7       7376.94       7729.91       129.58 o                         
   7   6   7        271.99        282.09        21.05 o                         
   8   6   7       1384.36       1424.22        39.53 o                         
   9   6   7        495.92        580.04        34.06 o                         
  10   6   7      11129.23      11120.69       182.51 o                         
  11   6   7        539.53        575.30        55.58 o                         
  12   6   7       3783.32       3839.10        87.51 o                         
  13   6   7         42.99         62.19        12.77 o                         
  14   6   7       1475.12       1506.84        39.96 o                         
  15   6   7         27.48         13.76        11.33 o                         
  16   6   7       2032.43       1921.10        49.33 o                         
  17   6   7        813.06        778.47        31.79 o                         
  18   6   7        115.53        133.72        21.85 o                         
  19   6   7         59.19         65.18        20.57 o                         
  20   6   7       1354.50       1346.60        45.27 o                         
 -20   7   7        295.61        349.09        30.22 o                         
 -19   7   7        158.08        172.84        23.93 o                         
 -18   7   7        434.43        413.79        21.33 o                         
 -17   7   7        818.90        870.18        27.81 o                         
 -16   7   7        404.97        384.47        18.52 o                         
 -15   7   7       2541.27       2617.61        48.46 o                         
 -14   7   7        285.92        317.21        24.91 o                         
 -13   7   7        101.66        133.08        12.81 o                         
 -12   7   7       2844.21       2688.30        46.58 o                         
 -11   7   7       5008.77       4986.60       145.48 o                         
 -10   7   7         50.83         50.16         7.40 o                         
  -9   7   7       1155.70       1222.58        51.20 o                         
  -8   7   7       4000.41       4209.21       243.60 o                         
  -7   7   7       1491.87       1488.92        50.88 o                         
  -6   7   7       7045.48       6833.98        99.07 o                         
  -5   7   7      10615.63      10067.15       135.04 o                         
  -4   7   7       1951.95       1844.74        44.04 o                         
  -3   7   7       8284.33       8317.14       136.59 o                         
  -2   7   7       1636.06       1777.34        83.26 o                         
  -1   7   7        768.34        759.47        27.71 o                         
   0   7   7        183.99        175.51        26.02 o                         
   1   7   7       1627.49       1632.11        62.66 o                         
   2   7   7       1705.36       1805.54        41.45 o                         
   3   7   7        540.73        554.19        27.83 o                         
   4   7   7        195.07        217.76        38.94 o                         
   5   7   7       8053.46       7985.18       113.95 o                         
   6   7   7       3123.71       3324.02        58.20 o                         
   7   7   7       1740.81       1623.63        43.35 o                         
   8   7   7          4.86          7.91         8.42 o                         
   9   7   7       3811.31       3779.49        78.65 o                         
  10   7   7        255.35        233.36        19.51 o                         
  11   7   7       5057.71       5173.59       142.39 o                         
  12   7   7        289.76        290.92        50.62 o                         
  13   7   7        125.47         99.71        27.91 o                         
  14   7   7        362.06        380.31        46.05 o                         
  15   7   7        716.38        681.14        28.94 o                         
  16   7   7        179.84        186.66        26.91 o                         
  17   7   7        740.23        679.39        36.28 o                         
  18   7   7       1776.65       1799.60        50.68 o                         
  19   7   7        854.02        770.42        35.38 o                         
  20   7   7          0.16        -10.14        12.87 o                         
 -19   8   7        776.53        751.14        36.78 o                         
 -18   8   7         22.04         47.72        18.51 o                         
 -17   8   7       2192.19       2293.40       142.13 o                         
 -16   8   7       1331.90       1273.92        41.80 o                         
 -15   8   7       2526.41       2548.67        83.47 o                         
 -14   8   7       1709.64       1618.34        51.30 o                         
 -13   8   7       3718.74       3748.16        68.00 o                         
 -12   8   7       1427.62       1356.38        76.64 o                         
 -11   8   7        951.04        918.04        24.62 o                         
 -10   8   7       2036.98       1973.16        40.54 o                         
  -9   8   7        262.33        252.98        44.92 o                         
  -8   8   7       3611.77       3594.79        82.23 o                         
  -7   8   7        717.98        735.73        32.46 o                         
  -6   8   7       4872.89       4947.21        79.82 o                         
  -5   8   7        318.81        343.95        18.35 o                         
  -4   8   7       1130.36       1036.55        45.01 o                         
  -3   8   7         79.36         75.59        11.06 o                         
  -2   8   7       1557.77       1527.77        46.74 o                         
  -1   8   7        994.14        951.65        43.16 o                         
   0   8   7       2605.96       2558.09        51.28 o                         
   1   8   7        630.08        605.62        30.04 o                         
   2   8   7       1091.96       1058.70        39.27 o                         
   3   8   7       2872.63       2811.51        51.78 o                         
   4   8   7       1366.28       1423.31        34.16 o                         
   5   8   7          4.03          8.58         7.42 o                         
   6   8   7         23.83         22.78         9.13 o                         
   7   8   7       3642.68       3723.62        75.39 o                         
   8   8   7       1235.00       1122.84        36.84 o                         
   9   8   7          1.62         11.84        10.59 o                         
  10   8   7       4177.00       3972.72        84.89 o                         
  11   8   7        621.45        626.85        47.31 o                         
  12   8   7         27.83         19.98        11.61 o                         
  13   8   7       2036.59       2119.43        59.28 o                         
  14   8   7        626.09        642.84        33.57 o                         
  15   8   7        355.44        335.89        23.84 o                         
  16   8   7       1613.77       1638.02        48.51 o                         
  17   8   7       1380.69       1306.74        50.66 o                         
  18   8   7         48.35         46.99        15.90 o                         
 -18   9   7       1015.61       1074.20        46.83 o                         
 -17   9   7        106.57        181.66        39.26 o                         
 -16   9   7         90.62        127.21        18.26 o                         
 -15   9   7       1164.05       1173.64        47.05 o                         
 -14   9   7       1197.08       1254.27        37.97 o                         
 -13   9   7         42.24         50.00         9.83 o                         
 -12   9   7       1720.86       1656.04        41.99 o                         
 -11   9   7        284.36        320.96        14.56 o                         
 -10   9   7        142.94        156.57        22.73 o                         
  -9   9   7         25.81         19.50        13.67 o                         
  -8   9   7       2436.32       2469.42        67.82 o                         
  -7   9   7        289.84        284.44        25.70 o                         
  -6   9   7         97.89        124.91        15.83 o                         
  -5   9   7        465.16        469.37        23.49 o                         
  -4   9   7       2449.12       2385.82        49.76 o                         
  -3   9   7       1174.86       1178.10        32.56 o                         
  -2   9   7       3383.41       3377.35       130.00 o                         
  -1   9   7       3499.97       3320.42        72.55 o                         
   0   9   7        291.01        350.60        45.58 o                         
   1   9   7       1935.52       1902.98        41.62 o                         
   2   9   7       5454.26       5522.09        86.47 o                         
   3   9   7          1.75          8.85         8.36 o                         
   4   9   7       7689.03       7579.13       111.28 o                         
   5   9   7        436.22        426.07        20.33 o                         
   6   9   7       2155.91       2286.38        48.36 o                         
   7   9   7        242.30        238.64        17.31 o                         
   8   9   7       1563.67       1580.84        81.05 o                         
   9   9   7          2.73         18.34        10.03 o                         
  10   9   7          1.43         -8.71         9.62 o                         
  11   9   7        586.18        625.27        31.14 o                         
  12   9   7       2206.73       2048.69        58.69 o                         
  13   9   7        420.37        377.13        28.22 o                         
  14   9   7        871.79        820.20        47.31 o                         
  15   9   7        947.93        964.62        43.49 o                         
  16   9   7        138.62        109.39        18.38 o                         
  17   9   7        546.13        488.27        29.65 o                         
 -17  10   7       3076.20       3148.39        85.13 o                         
 -16  10   7        200.69        211.68        23.57 o                         
 -15  10   7        133.20        144.15        18.48 o                         
 -14  10   7         38.65         37.87        11.03 o                         
 -13  10   7       2615.24       2563.15        52.15 o                         
 -12  10   7         28.51         46.07         9.93 o                         
 -11  10   7        773.18        771.28        36.75 o                         
 -10  10   7        117.59        195.97        27.61 o                         
  -9  10   7       1515.42       1613.95        56.63 o                         
  -8  10   7         43.13         20.69        15.31 o                         
  -7  10   7       3296.16       3236.65        65.09 o                         
  -6  10   7          4.07         -2.84         9.46 o                         
  -5  10   7       4041.67       3876.84        71.58 o                         
  -4  10   7         92.40        135.66        22.39 o                         
  -3  10   7       5647.98       5757.33        92.84 o                         
  -2  10   7        297.44        320.77        21.09 o                         
  -1  10   7       3965.55       3957.27        70.58 o                         
   0  10   7        905.34        936.38        29.80 o                         
   1  10   7       3002.08       2783.52        67.38 o                         
   2  10   7         35.38         28.58        11.44 o                         
   3  10   7       1821.16       1800.01        59.25 o                         
   4  10   7       1058.98        963.52        30.29 o                         
   5  10   7          0.32         -3.23         8.18 o                         
   6  10   7        545.53        601.09        25.04 o                         
   7  10   7       3114.19       3137.26        62.21 o                         
   8  10   7          2.98          6.45         9.08 o                         
   9  10   7        366.05        421.36        27.19 o                         
  10  10   7         33.38         40.24        20.58 o                         
  11  10   7        719.95        778.38        35.53 o                         
  12  10   7        141.32        150.43        25.55 o                         
  13  10   7       3216.79       3235.43       137.19 o                         
  14  10   7       1173.60       1153.51        46.64 o                         
  15  10   7        142.31        201.13        26.34 o                         
  16  10   7          3.37         17.79        16.67 o                         
 -15  11   7          1.38          1.52        10.31 o                         
 -14  11   7       1013.38       1070.50        33.04 o                         
 -13  11   7         92.57        128.13        24.88 o                         
 -12  11   7       1595.18       1576.35        38.41 o                         
 -11  11   7         68.49         71.42         7.99 o                         
 -10  11   7         13.77         24.56        17.13 o                         
  -9  11   7          0.01         36.19        16.43 o                         
  -8  11   7       3564.57       3425.29       162.47 o                         
  -7  11   7         13.47          7.08        10.86 o                         
  -6  11   7       1378.26       1320.96        42.08 o                         
  -5  11   7         27.25         35.31        12.68 o                         
  -4  11   7       1822.75       1778.47        46.08 o                         
  -3  11   7         28.08         58.21        14.06 o                         
  -2  11   7       7917.20       7974.40       121.80 o                         
  -1  11   7        108.43        129.33        16.26 o                         
   0  11   7         67.71         66.40        14.65 o                         
   1  11   7         20.82         25.90         6.69 o                         
   2  11   7       1832.88       1877.44        70.25 o                         
   3  11   7        173.17        221.86        20.13 o                         
   4  11   7       1358.79       1332.01        37.53 o                         
   5  11   7        298.29        301.10        20.44 o                         
   6  11   7       1303.91       1271.34        41.67 o                         
   7  11   7          2.86          7.61        10.19 o                         
   8  11   7        714.15        770.58        30.57 o                         
   9  11   7        266.92        286.33        49.88 o                         
  10  11   7         18.43         15.02        23.42 o                         
  11  11   7         24.20         17.90        27.20 o                         
  12  11   7       2590.67       2519.77        69.82 o                         
  13  11   7         10.94         15.75        14.63 o                         
  14  11   7        158.98        175.15        25.56 o                         
 -12  12   7          3.12         -6.73         6.95 o                         
 -11  12   7        113.68         95.20        30.66 o                         
 -10  12   7        470.56        417.75        68.59 o                         
  -9  12   7       2555.54       2450.92        87.04 o                         
  -8  12   7          4.37        -10.56        14.19 o                         
  -7  12   7       1270.91       1224.15        72.38 o                         
  -6  12   7        533.88        493.38        27.81 o                         
  -5  12   7          0.93          6.74        12.28 o                         
  -4  12   7        187.89        151.45        18.97 o                         
  -3  12   7       1026.92       1041.66        36.44 o                         
  -2  12   7       2103.96       2103.81        51.75 o                         
  -1  12   7        803.28        809.94        31.74 o                         
   0  12   7        279.96        270.83        22.28 o                         
   1  12   7         85.74         82.91         9.46 o                         
   2  12   7        585.67        603.48        39.67 o                         
   3  12   7       2424.85       2331.31        54.03 o                         
   4  12   7         16.05         29.32        12.20 o                         
   5  12   7        502.56        499.54        29.08 o                         
   6  12   7        748.68        748.92        31.03 o                         
   7  12   7       4132.04       4067.98        78.75 o                         
   8  12   7         28.77         44.27        14.03 o                         
   9  12   7        877.93        971.39        54.00 o                         
  10  12   7        581.08        560.70        89.41 o                         
  11  12   7        729.26        615.89        35.03 o                         
  -9  13   7       1735.48       1754.40       104.55 o                         
  -8  13   7       1233.40       1219.94        61.17 o                         
  -7  13   7        752.51        801.10        48.09 o                         
  -6  13   7        203.02        231.71        24.53 o                         
  -5  13   7         38.90          4.74        13.18 o                         
  -4  13   7        790.42        748.08        34.10 o                         
  -3  13   7          2.14         -5.26        12.60 o                         
  -2  13   7        537.96        469.82        42.00 o                         
  -1  13   7       4746.54       4594.51        95.36 o                         
   0  13   7        713.98        727.42        32.90 o                         
   1  13   7        557.01        507.70        28.41 o                         
   2  13   7       2409.04       2398.83        70.84 o                         
   3  13   7          5.40          8.32        12.33 o                         
   4  13   7       1140.36       1224.00        67.52 o                         
   5  13   7       1131.47       1151.39        58.04 o                         
   6  13   7        124.78        180.27        29.88 o                         
   7  13   7        297.12        343.23        25.72 o                         
   8  13   7       2069.70       2041.29        54.12 o                         
  -2  14   7         58.72         57.76        25.30 o                         
  -1  14   7        252.91        266.85        25.88 o                         
   0  14   7        249.68        277.31        26.50 o                         
   1  14   7       1445.10       1401.50        75.92 o                         
 -20   0   8       4677.08       4679.92        97.16 o                         
 -18   0   8       3094.44       3010.29        98.40 o                         
 -16   0   8        926.46        981.99        47.78 o                         
 -14   0   8       2898.88       3145.07        92.72 o                         
 -12   0   8         14.66         28.38        12.77 o                         
 -10   0   8      22269.89      21768.69       447.47 o                         
  -8   0   8        558.00        524.58        26.02 o                         
  -6   0   8       3889.90       4379.67       103.13 o                         
  -4   0   8       3279.82       2371.23        61.50 o                         
  -2   0   8        415.84        388.81        18.92 o                         
   0   0   8       4475.95       3984.84        65.73 o                         
   2   0   8        359.59        449.14        26.26 o                         
   4   0   8      12359.05      13919.69       204.52 o                         
   6   0   8      30248.25      29051.98       413.42 o                         
   8   0   8        191.48        358.07        18.45 o                         
  10   0   8      11189.55      11216.98       174.91 o                         
  12   0   8       8361.29       8267.05       169.57 o                         
  14   0   8         89.01         72.04        14.31 o                         
  16   0   8       9701.71       9457.49       227.54 o                         
  18   0   8       1905.17       1917.96        54.02 o                         
  20   0   8        223.83        259.30        25.76 o                         
  22   0   8        351.82        405.86        53.22 o                         
 -23   1   8        995.12        941.48        31.21 o                         
 -22   1   8         41.94         20.38        11.80 o                         
 -21   1   8       1117.19       1106.40        29.46 o                         
 -20   1   8        580.89        580.49        24.89 o                         
 -19   1   8       4284.57       4338.77       103.52 o                         
 -18   1   8       4647.21       4578.57        75.38 o                         
 -17   1   8        107.86        119.65        16.72 o                         
 -16   1   8         46.78         40.32        11.31 o                         
 -15   1   8       1830.34       1801.49        46.50 o                         
 -14   1   8         62.16         84.82        12.88 o                         
 -13   1   8       1253.21       1348.74        36.78 o                         
 -12   1   8       3132.92       2997.55        60.54 o                         
 -11   1   8       6066.44       6214.83       126.07 o                         
 -10   1   8       1802.74       1909.26        42.14 o                         
  -9   1   8       7939.30       8083.15       135.06 o                         
  -8   1   8          3.10          8.75         5.69 o                         
  -7   1   8        653.61        730.43        28.60 o                         
  -6   1   8      11507.78      11967.50       206.71 o                         
  -4   1   8       4235.33       4665.90        63.57 o                         
  -3   1   8       9436.56       8724.72       107.52 o                         
  -2   1   8       1522.84       1586.54        26.46 o                         
  -1   1   8        121.40         51.35         5.64 o                         
   0   1   8        246.41        427.31        12.35 o                         
   1   1   8        119.73         29.84         4.33 o                         
   2   1   8        727.71        527.29        11.75 o                         
   3   1   8        115.44        129.94         7.18 o                         
   4   1   8       8882.91       9200.57        88.47 o                         
   5   1   8       8344.07       8028.63        78.82 o                         
   6   1   8       1155.58       1201.16        18.81 o                         
   7   1   8       6987.93       6811.47        77.86 o                         
   8   1   8         95.81         97.44         8.13 o                         
   9   1   8       4656.22       4492.55        65.27 o                         
  10   1   8       2067.65       2052.76        32.91 o                         
  11   1   8       9215.98       9605.43       154.69 o                         
  12   1   8        599.55        569.45        17.19 o                         
  13   1   8       1231.58       1183.90        42.46 o                         
  14   1   8        484.92        457.56        16.94 o                         
  15   1   8       2205.13       2493.29        41.96 o                         
  16   1   8        813.50        758.33        37.54 o                         
  17   1   8       1574.51       1559.53        33.37 o                         
  18   1   8       1043.83       1173.15        30.99 o                         
  19   1   8        242.66        286.99        26.57 o                         
  20   1   8         16.19         14.50         9.94 o                         
  21   1   8       2016.42       2073.53        39.12 o                         
  22   1   8        277.47        241.53        17.62 o                         
 -23   2   8        803.99        844.24        38.93 o                         
 -22   2   8        133.27        147.60        16.88 o                         
 -21   2   8        315.23        332.40        65.05 o                         
 -20   2   8       1894.69       1922.67        45.78 o                         
 -19   2   8        407.34        438.53        22.00 o                         
 -18   2   8        338.38        332.16        19.11 o                         
 -17   2   8       1651.58       1797.53        40.05 o                         
 -16   2   8       4807.70       4946.48        79.21 o                         
 -15   2   8        159.01        172.92        14.14 o                         
 -14   2   8       2700.98       2710.10        47.60 o                         
 -13   2   8       1164.71       1142.52        26.85 o                         
 -12   2   8        253.27        247.27        14.95 o                         
 -11   2   8       2087.68       2160.69        38.45 o                         
 -10   2   8      13005.89      13125.44       160.63 o                         
  -9   2   8        186.57        153.71         9.16 o                         
  -8   2   8       1536.79       1551.28        27.25 o                         
  -7   2   8       5836.21       5556.15        89.80 o                         
  -6   2   8       1158.75       1202.96        22.68 o                         
  -5   2   8        524.59        532.71        12.10 o                         
  -4   2   8       1998.62       1981.68        32.84 o                         
  -3   2   8       1229.06       1136.24        21.30 o                         
  -2   2   8         64.39        104.37         7.30 o                         
  -1   2   8        504.50        655.49        12.95 o                         
   0   2   8       2184.08       1732.50        24.51 o                         
   1   2   8       4103.84       4306.28        61.31 o                         
   2   2   8      12981.29      14313.50       148.60 o                         
   3   2   8      20411.65      20964.60       212.78 o                         
   4   2   8        583.02        734.60        16.24 o                         
   5   2   8        547.79        545.85        16.25 o                         
   6   2   8       8101.74       8309.21       126.73 o                         
   7   2   8        104.99         72.87         8.74 o                         
   8   2   8         66.93         83.74         7.41 o                         
   9   2   8       5309.45       5174.27        58.44 o                         
  10   2   8       6342.04       6305.23        97.95 o                         
  11   2   8          4.08         11.11         5.19 o                         
  12   2   8        814.78        796.27        18.04 o                         
  13   2   8         76.72         92.10        11.70 o                         
  14   2   8       6139.34       6052.13        69.99 o                         
  15   2   8        460.00        481.15        22.94 o                         
  16   2   8       2478.20       2523.04        39.78 o                         
  17   2   8       2078.80       2001.03        34.80 o                         
  18   2   8        483.82        505.14        37.55 o                         
  19   2   8       1234.61       1326.25        29.10 o                         
  20   2   8       1159.51       1180.72        28.03 o                         
  21   2   8        396.03        406.75        29.59 o                         
  22   2   8       2344.71       2282.29        49.22 o                         
 -23   3   8         71.49        105.55        15.83 o                         
 -22   3   8       1565.06       1596.99        38.65 o                         
 -21   3   8        363.16        331.15        42.81 o                         
 -20   3   8       1777.78       1780.17        44.29 o                         
 -19   3   8        173.61        167.61        28.36 o                         
 -18   3   8       1878.00       1795.72        41.84 o                         
 -17   3   8         91.43        106.04        13.35 o                         
 -16   3   8       2621.74       2790.68        52.03 o                         
 -15   3   8       7268.42       7167.22       101.66 o                         
 -14   3   8        192.15        214.76        15.33 o                         
 -13   3   8        295.74        266.59        17.05 o                         
 -12   3   8       2425.66       2518.71        52.88 o                         
 -11   3   8       6696.40       6654.74        89.73 o                         
 -10   3   8         25.38         29.17         6.10 o                         
  -9   3   8       6539.65       6684.71       117.32 o                         
  -8   3   8       2687.39       2642.47        35.73 o                         
  -7   3   8        467.39        445.63        11.20 o                         
  -6   3   8         10.54          4.74         3.47 o                         
  -5   3   8       5699.68       5292.05        61.19 o                         
  -4   3   8       9712.35       9539.19       143.31 o                         
  -3   3   8          4.16         23.98         5.60 o                         
  -2   3   8      15665.57      16095.25       165.68 o                         
  -1   3   8         43.95         47.63         8.33 o                         
   0   3   8         20.04          6.08         3.24 o                         
   1   3   8       7907.18       7965.22        86.62 o                         
   2   3   8      11152.98      11456.65       121.50 o                         
   3   3   8        662.52        726.98        18.09 o                         
   4   3   8      14772.93      15119.99       182.84 o                         
   5   3   8       2223.62       2002.33        41.51 o                         
   6   3   8        953.46       1095.80        21.16 o                         
   7   3   8         58.50         55.91         6.50 o                         
   8   3   8       3445.21       3563.06        66.47 o                         
   9   3   8       1703.29       1612.29        51.63 o                         
  10   3   8          1.09         -1.72         4.12 o                         
  11   3   8        156.04        199.39        10.52 o                         
  12   3   8       1000.32        957.94        19.88 o                         
  13   3   8        847.44        808.61        18.82 o                         
  14   3   8       1556.38       1540.47        27.56 o                         
  15   3   8       2441.64       2466.30        37.62 o                         
  16   3   8         16.24          2.68         6.72 o                         
  17   3   8       2258.88       2131.02        36.19 o                         
  18   3   8       2844.05       2799.46        51.01 o                         
  19   3   8        374.26        381.72        22.05 o                         
  20   3   8       2661.41       2609.85        60.45 o                         
  21   3   8       2625.73       2507.67        51.50 o                         
  22   3   8       1136.43       1190.19        35.92 o                         
 -22   4   8       1090.42       1063.62        36.63 o                         
 -21   4   8       4541.77       4612.21        82.08 o                         
 -20   4   8         64.28         94.35        18.99 o                         
 -19   4   8       3201.53       3203.37        61.54 o                         
 -18   4   8        173.13        181.58        16.77 o                         
 -17   4   8       5968.54       5882.19        90.52 o                         
 -16   4   8        102.99        151.83        14.74 o                         
 -15   4   8        984.70        945.82        34.55 o                         
 -14   4   8       1041.68       1021.64        32.80 o                         
 -13   4   8         21.73         16.96         7.57 o                         
 -12   4   8       1486.03       1437.37        30.47 o                         
 -11   4   8        434.04        431.06        15.35 o                         
 -10   4   8       1622.42       1791.61        33.48 o                         
  -9   4   8        724.43        762.34        24.37 o                         
  -8   4   8        357.88        325.95        10.36 o                         
  -7   4   8      13733.04      13724.33       250.63 o                         
  -6   4   8        352.38        363.84         9.34 o                         
  -5   4   8         80.73         63.88         5.40 o                         
  -4   4   8       4148.35       4226.83        97.43 o                         
  -3   4   8       7934.21       7822.77        98.67 o                         
  -2   4   8       2077.32       2486.26        37.93 o                         
  -1   4   8       4646.74       4710.86        55.03 o                         
   0   4   8        215.15        168.59         7.10 o                         
   1   4   8       3453.66       3785.38        71.56 o                         
   2   4   8         42.72         42.21         5.25 o                         
   3   4   8       4787.72       4576.87       101.24 o                         
   4   4   8        880.36        982.95        31.45 o                         
   5   4   8       2069.75       1917.02        35.99 o                         
   6   4   8       2816.72       2624.99        44.53 o                         
   7   4   8      11715.03      11530.47       147.70 o                         
   8   4   8        851.25        888.50        28.19 o                         
   9   4   8      11170.22      11104.70       163.07 o                         
  10   4   8        618.42        701.30        22.99 o                         
  11   4   8       2282.71       2307.82        38.07 o                         
  12   4   8       7006.86       6487.64        97.43 o                         
  13   4   8       6470.39       6551.21        85.13 o                         
  14   4   8        589.19        524.45        19.00 o                         
  15   4   8        622.97        609.37        21.30 o                         
  16   4   8        329.48        370.73        19.55 o                         
  17   4   8       1942.57       2048.62        41.51 o                         
  18   4   8        771.24        770.02        26.21 o                         
  19   4   8       1630.06       1538.65        43.03 o                         
  20   4   8        124.42        162.27        18.57 o                         
  21   4   8        688.08        720.91        49.27 o                         
 -22   5   8       3299.42       3289.79        67.61 o                         
 -21   5   8        236.90        251.47        22.39 o                         
 -20   5   8        117.49        134.33        17.16 o                         
 -19   5   8         76.65        100.31        14.72 o                         
 -18   5   8       4430.08       4467.58        75.69 o                         
 -17   5   8          8.42         -0.10         8.49 o                         
 -16   5   8       1012.87       1000.13        28.82 o                         
 -15   5   8        149.83        136.85        13.56 o                         
 -14   5   8        114.52        143.07        13.69 o                         
 -13   5   8        708.65        626.53        20.11 o                         
 -12   5   8       5431.40       5258.15        98.91 o                         
 -11   5   8          8.08          5.25         5.20 o                         
 -10   5   8         39.37         50.13         7.60 o                         
  -9   5   8        755.38        758.15        17.96 o                         
  -8   5   8       6643.11       6396.54        76.71 o                         
  -7   5   8        345.40        364.46        17.41 o                         
  -6   5   8      10023.59      10020.09       125.71 o                         
  -5   5   8        188.03        179.06        13.04 o                         
  -4   5   8        602.54        572.94        18.92 o                         
  -3   5   8       1545.49       1638.58        40.04 o                         
  -2   5   8      21059.97      20782.84       248.34 o                         
  -1   5   8        437.86        413.44        14.66 o                         
   0   5   8        247.68        253.69        16.20 o                         
   1   5   8         46.22         38.37         7.31 o                         
   2   5   8       4000.40       4055.09        79.62 o                         
   3   5   8        595.26        744.72        20.71 o                         
   4   5   8      12331.31      12567.74       194.55 o                         
   5   5   8        534.15        601.69        23.29 o                         
   6   5   8         54.47         84.30        23.42 o                         
   7   5   8       1080.07       1080.00        26.81 o                         
   8   5   8       2111.32       2126.80        41.36 o                         
   9   5   8        349.61        266.83        19.05 o                         
  10   5   8        886.59        818.79        35.46 o                         
  11   5   8       5749.59       5877.73        89.78 o                         
  12   5   8        113.89        109.91        14.00 o                         
  13   5   8        331.79        306.53        20.75 o                         
  14   5   8       9517.92       9213.00       112.29 o                         
  15   5   8        415.37        444.28        23.70 o                         
  16   5   8        170.76        154.56        13.94 o                         
  17   5   8        636.64        564.02        21.96 o                         
  18   5   8       2733.60       2622.46        88.41 o                         
  19   5   8        139.93        152.29        18.22 o                         
  20   5   8        264.86        289.39        21.74 o                         
  21   5   8        377.02        398.61        30.38 o                         
 -21   6   8       1502.90       1450.30        41.29 o                         
 -20   6   8          0.54         -0.14        10.53 o                         
 -19   6   8       2000.68       2030.81        50.48 o                         
 -18   6   8        142.43        173.29        17.35 o                         
 -17   6   8       2994.82       2844.46        65.95 o                         
 -16   6   8          2.29         -4.95         7.42 o                         
 -15   6   8        147.79        190.58        16.93 o                         
 -14   6   8        112.24        164.87        16.56 o                         
 -13   6   8       3365.62       3412.87        65.62 o                         
 -12   6   8        242.88        191.85        13.04 o                         
 -11   6   8       8824.21       8606.16       100.18 o                         
 -10   6   8         62.16         57.72        12.99 o                         
  -9   6   8         66.17         54.94         6.02 o                         
  -8   6   8       1009.57        997.14        34.79 o                         
  -7   6   8       9649.93       9606.40       136.96 o                         
  -6   6   8        243.40        224.99        21.44 o                         
  -5   6   8        179.04        214.83        16.44 o                         
  -4   6   8       2390.54       2315.84        44.12 o                         
  -3   6   8       8293.81       8379.62       139.21 o                         
  -2   6   8       1771.96       1960.43        40.87 o                         
  -1   6   8       2878.48       2969.55        49.75 o                         
   0   6   8        363.64        390.63        15.35 o                         
   1   6   8         14.38         19.33         6.37 o                         
   2   6   8        671.76        705.98        20.93 o                         
   3   6   8       8305.61       8499.97       144.67 o                         
   4   6   8       1686.30       1617.34        40.68 o                         
   5   6   8       1262.27       1371.94        37.73 o                         
   6   6   8        204.46        242.81        25.99 o                         
   7   6   8       2448.18       2459.71        56.53 o                         
   8   6   8       4346.34       4263.44        97.92 o                         
   9   6   8       4335.26       4467.57        88.66 o                         
  10   6   8          0.93         13.90         8.75 o                         
  11   6   8        159.96        174.89        16.04 o                         
  12   6   8          1.16         -1.45         8.71 o                         
  13   6   8       2329.52       2394.06        51.57 o                         
  14   6   8         73.16         61.10        13.23 o                         
  15   6   8        843.51        924.45        45.00 o                         
  16   6   8       1168.75       1216.81        38.25 o                         
  17   6   8        622.95        607.89        33.13 o                         
  18   6   8          1.41         -2.26        11.79 o                         
  19   6   8       4883.35       4692.76        90.13 o                         
  20   6   8        344.87        353.87        30.72 o                         
 -20   7   8         20.20         23.83        15.05 o                         
 -19   7   8        371.72        474.71        23.88 o                         
 -18   7   8       4602.08       4550.83        82.94 o                         
 -17   7   8        963.98        913.29        28.48 o                         
 -16   7   8        164.39        210.22        20.35 o                         
 -15   7   8        260.44        322.30        16.75 o                         
 -14   7   8       2005.00       1990.98        39.69 o                         
 -13   7   8        181.04        210.81        25.99 o                         
 -12   7   8       7445.34       7302.52        89.21 o                         
 -11   7   8        470.51        455.15        16.97 o                         
 -10   7   8        761.19        752.62        32.83 o                         
  -9   7   8       1343.77       1332.75        36.40 o                         
  -8   7   8         18.02         15.34         9.66 o                         
  -7   7   8        728.15        737.81        24.65 o                         
  -6   7   8       1362.57       1366.92        42.23 o                         
  -5   7   8       2701.19       2574.72        49.94 o                         
  -4   7   8       1412.70       1407.87        33.01 o                         
  -3   7   8        291.15        315.80        16.08 o                         
  -2   7   8       8319.43       8165.59       112.48 o                         
  -1   7   8        307.49        324.58        15.64 o                         
   0   7   8         20.75         12.67         6.53 o                         
   1   7   8        461.64        514.05        19.05 o                         
   2   7   8       6281.45       6314.95        91.68 o                         
   3   7   8        582.79        604.10        20.87 o                         
   4   7   8       6274.73       6433.73        94.03 o                         
   5   7   8       2158.19       2393.40        46.88 o                         
   6   7   8        266.65        244.42        18.69 o                         
   7   7   8        221.95        312.13        37.61 o                         
   8   7   8       3418.02       3473.68        74.56 o                         
   9   7   8       1340.76       1309.36        41.32 o                         
  10   7   8        383.59        398.66        25.44 o                         
  11   7   8       2513.49       2609.54        65.01 o                         
  12   7   8        545.65        590.26        25.14 o                         
  13   7   8        337.50        311.24        21.32 o                         
  14   7   8        755.22        692.68        28.76 o                         
  15   7   8        370.88        339.87        33.50 o                         
  16   7   8        291.96        295.75        25.66 o                         
  17   7   8        421.68        454.04        30.55 o                         
  18   7   8       2618.53       2663.57        82.38 o                         
  19   7   8          7.77         -6.30        13.76 o                         
 -19   8   8        411.53        378.20        33.82 o                         
 -18   8   8        753.57        755.94        35.54 o                         
 -17   8   8       2504.48       2500.93        63.98 o                         
 -16   8   8       1381.62       1401.69        67.65 o                         
 -15   8   8         37.50         57.33        16.08 o                         
 -14   8   8       1004.58       1054.96        34.65 o                         
 -13   8   8        522.35        496.85        20.87 o                         
 -12   8   8        700.74        706.04        22.96 o                         
 -11   8   8       1074.55       1063.10        26.76 o                         
 -10   8   8       2951.11       2789.61        93.19 o                         
  -9   8   8         38.27         48.57         4.64 o                         
  -8   8   8       1284.28       1294.63        67.65 o                         
  -7   8   8        569.34        607.00        26.36 o                         
  -6   8   8         50.63         65.82        12.86 o                         
  -5   8   8       2729.94       2760.64        53.13 o                         
  -4   8   8        735.36        791.14        29.26 o                         
  -3   8   8       1287.39       1192.69        31.43 o                         
  -2   8   8       1364.17       1322.95        38.26 o                         
  -1   8   8       2205.18       2357.62        46.42 o                         
   0   8   8        861.16        879.04        26.24 o                         
   1   8   8       1131.66       1150.07        35.99 o                         
   2   8   8       1305.47       1433.56        34.75 o                         
   3   8   8      10177.53      10055.57       137.73 o                         
   4   8   8       1766.39       1782.21        54.33 o                         
   5   8   8       1524.47       1426.87        40.20 o                         
   6   8   8       1887.89       1783.28        40.84 o                         
   7   8   8       2153.31       2079.29        53.50 o                         
   8   8   8        869.82        815.68        32.55 o                         
   9   8   8       2292.04       2401.57        60.68 o                         
  10   8   8       3676.97       3675.23        81.95 o                         
  11   8   8        436.15        405.91        27.45 o                         
  12   8   8       1305.31       1251.58        44.28 o                         
  13   8   8       1274.04       1302.68        38.40 o                         
  14   8   8         56.14         37.72        15.42 o                         
  15   8   8         23.36         30.28        28.38 o                         
  16   8   8       1846.16       1847.98        50.18 o                         
  17   8   8        468.35        406.61        28.14 o                         
  18   8   8        669.94        675.88        33.72 o                         
 -18   9   8        350.20        320.61        27.00 o                         
 -17   9   8         27.41          9.54        30.04 o                         
 -16   9   8        470.21        495.58        27.22 o                         
 -15   9   8       1826.75       1799.80        49.37 o                         
 -14   9   8          1.91          7.90         9.01 o                         
 -13   9   8        535.96        513.29        24.41 o                         
 -12   9   8        406.54        426.09        19.87 o                         
 -11   9   8        793.46        754.69        38.29 o                         
 -10   9   8          9.33         36.41        10.71 o                         
  -9   9   8       4305.15       4171.13        94.99 o                         
  -8   9   8        193.72        211.27        35.69 o                         
  -7   9   8         92.52         85.48        17.69 o                         
  -6   9   8       2088.83       2115.34        54.74 o                         
  -5   9   8      12796.10      12467.29       169.22 o                         
  -4   9   8          2.70          4.93         9.04 o                         
  -3   9   8       2641.95       2604.97        52.40 o                         
  -2   9   8       7332.07       7256.53       107.74 o                         
  -1   9   8        609.61        638.13        24.13 o                         
   0   9   8        602.91        638.69        30.69 o                         
   1   9   8       1961.81       1930.68        43.07 o                         
   2   9   8        317.28        322.85        19.05 o                         
   3   9   8        174.24        174.23        15.77 o                         
   4   9   8        175.72        180.47        16.81 o                         
   5   9   8        234.84        261.92        18.35 o                         
   6   9   8         96.46        118.08        14.60 o                         
   7   9   8       1032.82       1006.82        45.33 o                         
   8   9   8          6.68          7.86        10.89 o                         
   9   9   8       2104.68       2009.30        55.59 o                         
  10   9   8         27.89         28.67        13.25 o                         
  11   9   8        867.95        861.28        37.19 o                         
  12   9   8        312.97        332.56        26.64 o                         
  13   9   8        791.90        804.66        38.33 o                         
  14   9   8       4373.31       4303.86       136.01 o                         
  15   9   8        328.63        365.94        27.97 o                         
  16   9   8        267.97        300.70        44.00 o                         
  17   9   8       1209.30       1215.32        51.46 o                         
 -16  10   8       2618.64       2617.65       109.75 o                         
 -15  10   8        209.66        188.80        20.77 o                         
 -14  10   8       1380.65       1386.63        40.85 o                         
 -13  10   8        235.76        220.34        16.38 o                         
 -12  10   8         31.30         19.65         8.75 o                         
 -11  10   8         75.36         80.35         7.12 o                         
 -10  10   8       2514.05       2519.37        73.15 o                         
  -9  10   8        197.54        240.03        28.82 o                         
  -8  10   8       1276.29       1255.17        84.89 o                         
  -7  10   8       2128.71       2180.72        92.68 o                         
  -6  10   8       1559.22       1453.65        43.72 o                         
  -5  10   8        812.39        800.94        29.80 o                         
  -4  10   8       1986.85       1996.72        47.27 o                         
  -3  10   8        988.75        978.52        46.90 o                         
  -2  10   8         73.51         78.28        13.77 o                         
  -1  10   8        455.97        469.47        22.81 o                         
   0  10   8       6224.30       6053.62        96.25 o                         
   1  10   8        252.68        278.79        19.32 o                         
   2  10   8       1459.41       1432.53        38.16 o                         
   3  10   8        476.27        481.18        47.64 o                         
   4  10   8          2.80          5.29        11.58 o                         
   5  10   8       1100.43       1026.30        32.52 o                         
   6  10   8       3372.90       3457.00        90.04 o                         
   7  10   8        172.17        207.32        19.52 o                         
   8  10   8        113.76         72.80        15.23 o                         
   9  10   8        132.93        107.79        21.05 o                         
  10  10   8       3668.80       3559.97        83.47 o                         
  11  10   8          8.38         17.19        22.94 o                         
  12  10   8       2999.05       3031.26        91.14 o                         
  13  10   8       1717.83       1736.98        58.00 o                         
  14  10   8       2274.57       2220.47        67.78 o                         
  15  10   8        124.78         83.00        17.22 o                         
 -14  11   8        267.11        235.85        19.23 o                         
 -13  11   8        786.95        742.51        25.88 o                         
 -12  11   8          6.82          3.83        15.15 o                         
 -11  11   8        962.22       1011.97        20.81 o                         
 -10  11   8        480.26        501.41        35.80 o                         
  -9  11   8       2193.98       2166.21        69.90 o                         
  -8  11   8          9.30          1.79        17.98 o                         
  -7  11   8        395.97        395.81        65.21 o                         
  -6  11   8         42.49         29.11        12.42 o                         
  -5  11   8       2980.80       2951.87        63.26 o                         
  -4  11   8       1820.86       1875.80        47.89 o                         
  -3  11   8       1173.27       1171.41        37.01 o                         
  -2  11   8          5.89         26.25        11.51 o                         
  -1  11   8        582.48        576.83        26.56 o                         
   0  11   8         18.53         32.43        14.67 o                         
   1  11   8       5425.80       5313.77       171.94 o                         
   2  11   8        345.22        286.15        21.09 o                         
   3  11   8        252.79        279.69        22.27 o                         
   4  11   8         54.69         49.60        12.39 o                         
   5  11   8       3945.02       3807.26       105.57 o                         
   6  11   8         83.81         75.46        14.72 o                         
   7  11   8       1585.37       1616.68        54.60 o                         
   8  11   8         20.75         21.84        14.92 o                         
   9  11   8       1269.61       1253.99        47.06 o                         
  10  11   8         99.15         66.69        35.48 o                         
  11  11   8       1235.50       1178.67        46.38 o                         
  12  11   8          2.25          4.17        20.81 o                         
  13  11   8        200.05        205.72        27.39 o                         
 -12  12   8         16.73         36.01         9.11 o                         
 -11  12   8        182.29        164.10        17.56 o                         
 -10  12   8       3368.54       3152.20        92.93 o                         
  -9  12   8         80.62         99.69        24.17 o                         
  -8  12   8        984.15        938.83        54.60 o                         
  -7  12   8       1218.63       1177.97        61.68 o                         
  -6  12   8        407.82        417.57        46.60 o                         
  -5  12   8         86.65         97.96        17.08 o                         
  -4  12   8       2248.10       2115.36        53.75 o                         
  -3  12   8        814.05        793.42        43.00 o                         
  -2  12   8       1082.63       1031.56        36.20 o                         
  -1  12   8         26.27         28.13        12.99 o                         
   0  12   8       1668.23       1529.26        40.56 o                         
   1  12   8        412.78        518.17        26.62 o                         
   2  12   8        131.67        166.56        18.90 o                         
   3  12   8         30.90         31.78        12.87 o                         
   4  12   8       2649.52       2529.36        66.74 o                         
   5  12   8        493.39        499.89        40.05 o                         
   6  12   8       1613.21       1568.18        44.88 o                         
   7  12   8        248.16        248.48        24.37 o                         
   8  12   8         72.57         69.89        17.92 o                         
   9  12   8        233.08        260.85        27.63 o                         
  10  12   8        991.76       1004.10        43.76 o                         
  11  12   8        501.90        501.74        50.62 o                         
  -8  13   8        955.34       1066.62       114.95 o                         
  -7  13   8         17.52          2.10        18.54 o                         
  -6  13   8        995.22       1071.34        41.20 o                         
  -5  13   8       1209.89       1277.19        44.14 o                         
  -4  13   8        223.72        261.09        25.27 o                         
  -3  13   8        279.37        333.79        28.21 o                         
  -2  13   8        898.87        823.44        43.80 o                         
  -1  13   8        408.50        455.78        37.07 o                         
   0  13   8       1438.18       1413.46        45.60 o                         
   1  13   8       1211.13       1224.23        83.18 o                         
   2  13   8        108.37        132.67        25.47 o                         
   3  13   8          1.63         -5.27        15.37 o                         
   4  13   8        684.19        766.25        33.77 o                         
   5  13   8       1794.97       1787.73        86.35 o                         
   6  13   8         45.25         62.14        28.17 o                         
   7  13   8       1539.73       1539.85        47.09 o                         
 -23   0   9        898.26        810.74        56.77 o                         
 -21   0   9       1809.51       1779.00        78.53 o                         
 -19   0   9        402.44        420.67        23.52 o                         
 -17   0   9       5943.59       5970.76       125.10 o                         
 -15   0   9          7.98         66.70        18.45 o                         
 -13   0   9       1997.46       1964.92        66.70 o                         
 -11   0   9       5270.66       5338.00       131.51 o                         
  -9   0   9         66.22         55.82        13.25 o                         
  -7   0   9       1964.56       1609.69        50.62 o                         
  -5   0   9      21412.53      21476.86       435.64 o                         
  -3   0   9       4327.00       4013.72        67.90 o                         
  -1   0   9       1966.98       1974.21        65.76 o                         
   1   0   9       5016.30       4442.90        73.93 o                         
   3   0   9       4480.97       4539.78        78.06 o                         
   5   0   9       5997.54       6204.17       100.85 o                         
   7   0   9       1056.30        977.33        63.15 o                         
   9   0   9      11408.06      11588.18       198.43 o                         
  11   0   9         10.83         19.43        11.83 o                         
  13   0   9       3313.14       3091.43        66.73 o                         
  15   0   9          5.93         25.04        10.88 o                         
  17   0   9       3617.32       3467.50        77.60 o                         
  19   0   9       4086.46       3896.69        86.78 o                         
  21   0   9       1070.05       1004.13        46.85 o                         
 -23   1   9        199.51        193.79        21.39 o                         
 -22   1   9       1706.82       1658.19        40.08 o                         
 -21   1   9          0.06          6.28         9.54 o                         
 -20   1   9       1172.82       1142.21        29.30 o                         
 -19   1   9        671.27        688.26        28.76 o                         
 -18   1   9       1420.77       1379.39        43.79 o                         
 -17   1   9       2307.97       2266.92        57.01 o                         
 -16   1   9       5822.60       5854.42       107.87 o                         
 -15   1   9         14.94         22.02        14.66 o                         
 -14   1   9        450.59        468.21        34.53 o                         
 -13   1   9        830.45        789.57        27.93 o                         
 -12   1   9       7801.19       7869.47       129.79 o                         
 -11   1   9          0.08          6.62         9.93 o                         
 -10   1   9       5527.44       5510.15       134.35 o                         
  -9   1   9          0.69         20.98         7.34 o                         
  -8   1   9       5217.50       5462.13        91.15 o                         
  -7   1   9        869.12        897.91        24.57 o                         
  -6   1   9      21610.23      21140.62       304.03 o                         
  -5   1   9       4456.74       4791.57        79.07 o                         
  -4   1   9         17.07         15.03         4.92 o                         
  -3   1   9        708.42        603.32        32.83 o                         
  -2   1   9       6058.95       5733.73        76.04 o                         
  -1   1   9         54.00         83.97         7.22 o                         
   0   1   9        128.52        119.44         8.54 o                         
   1   1   9         61.05         76.37         6.34 o                         
   2   1   9        749.76        738.34        14.76 o                         
   3   1   9        412.34        307.35         9.61 o                         
   4   1   9      15939.46      14759.52       137.47 o                         
   5   1   9        530.85        635.47        13.32 o                         
   6   1   9       2981.50       3107.57        37.09 o                         
   7   1   9          0.54         12.81         4.22 o                         
   8   1   9       9701.68       9499.20        94.88 o                         
   9   1   9        331.46        319.82        12.28 o                         
  10   1   9       1631.59       1676.92        32.18 o                         
  11   1   9       1140.62       1164.16        29.26 o                         
  12   1   9        239.53        309.36        14.98 o                         
  13   1   9       1226.34       1211.89        27.45 o                         
  14   1   9       4469.22       4454.86        62.07 o                         
  15   1   9         45.81         41.05         9.08 o                         
  16   1   9        242.37        260.07        19.54 o                         
  17   1   9       1360.70       1410.04        35.16 o                         
  18   1   9       1990.87       2039.92        36.68 o                         
  19   1   9         42.76         54.80        10.64 o                         
  20   1   9       3298.22       3260.54        51.06 o                         
  21   1   9        364.68        343.69        19.37 o                         
  22   1   9         80.71         76.93        13.05 o                         
 -23   2   9        489.37        480.80        27.51 o                         
 -22   2   9        176.02        234.58        21.75 o                         
 -21   2   9       1307.31       1293.27        38.32 o                         
 -20   2   9        919.84        918.96        31.38 o                         
 -19   2   9       1006.97       1001.93        31.58 o                         
 -18   2   9       2343.02       2385.98        83.76 o                         
 -17   2   9       6339.80       6392.47        95.49 o                         
 -16   2   9         91.03        109.46        12.76 o                         
 -15   2   9       5099.45       5112.67        77.56 o                         
 -14   2   9       2696.91       2517.67        45.50 o                         
 -13   2   9         15.16         22.94         7.01 o                         
 -12   2   9        610.84        608.33        22.75 o                         
 -11   2   9       4918.57       4996.92        72.90 o                         
 -10   2   9       1471.72       1415.58        29.12 o                         
  -9   2   9       2432.96       2664.43        41.39 o                         
  -8   2   9       1773.41       1786.58        50.14 o                         
  -7   2   9      11476.30      11271.99       169.59 o                         
  -6   2   9        251.75        199.16         9.06 o                         
  -5   2   9       1349.88       1160.34        19.74 o                         
  -4   2   9       7096.90       7260.82        79.97 o                         
  -3   2   9       2354.41       2027.14        28.22 o                         
  -2   2   9        278.36        402.26        10.40 o                         
  -1   2   9       5257.50       4973.45        57.44 o                         
   0   2   9       3891.43       3561.35        43.57 o                         
   1   2   9        310.33        260.89         9.23 o                         
   2   2   9        521.66        370.92        10.69 o                         
   3   2   9      10493.47      10851.82       116.06 o                         
   4   2   9          9.05          8.93         4.33 o                         
   5   2   9       5402.51       5055.82        60.87 o                         
   6   2   9       7570.67       7295.30        74.35 o                         
   7   2   9       1173.70       1176.37        19.81 o                         
   8   2   9       2103.04       2164.43        49.84 o                         
   9   2   9      14521.63      14070.89       137.54 o                         
  10   2   9        626.16        701.45        16.45 o                         
  11   2   9          0.26          6.58         6.53 o                         
  12   2   9        268.59        283.64        12.16 o                         
  13   2   9       2931.46       3035.19        42.06 o                         
  14   2   9         73.31         77.43         8.67 o                         
  15   2   9       5031.83       4953.00        76.45 o                         
  16   2   9       1002.52       1006.61        23.57 o                         
  17   2   9          9.12          4.48         7.16 o                         
  18   2   9        297.75        314.26        23.15 o                         
  19   2   9       2709.51       2619.45        57.24 o                         
  20   2   9          0.94          3.36         9.17 o                         
  21   2   9        129.14        111.97        14.56 o                         
  22   2   9        222.20        238.35        20.68 o                         
 -23   3   9        768.51        752.58        28.65 o                         
 -22   3   9       1520.26       1444.17        39.34 o                         
 -21   3   9        895.07        833.68        35.38 o                         
 -20   3   9       1775.59       1699.12        47.58 o                         
 -19   3   9       4657.77       4717.98        79.90 o                         
 -18   3   9       1976.88       1987.85        44.56 o                         
 -17   3   9       1060.18       1003.77        55.20 o                         
 -16   3   9       3209.46       3304.78        71.23 o                         
 -15   3   9       7169.96       7000.71        99.86 o                         
 -14   3   9       1687.24       1733.41        39.21 o                         
 -13   3   9        690.34        717.05        21.55 o                         
 -12   3   9         33.45         42.70         7.68 o                         
 -11   3   9        620.12        644.26        18.35 o                         
 -10   3   9       4275.51       4280.86        61.59 o                         
  -9   3   9       3277.38       3261.95        48.76 o                         
  -8   3   9       2836.39       2636.76        46.83 o                         
  -7   3   9       1387.50       1552.61        28.49 o                         
  -6   3   9         42.38        140.13         8.51 o                         
  -5   3   9       3077.04       3045.99        39.79 o                         
  -4   3   9       3256.38       3256.27        48.73 o                         
  -3   3   9      12925.83      12847.17       262.66 o                         
  -2   3   9       3334.10       3190.56        56.63 o                         
  -1   3   9        644.11        783.21        15.98 o                         
   0   3   9        365.41        310.20        20.14 o                         
   1   3   9      11012.71      10995.36       117.03 o                         
   2   3   9        352.97        381.98        10.89 o                         
   3   3   9       1899.03       1980.44        30.58 o                         
   4   3   9       3170.57       3014.75        40.35 o                         
   5   3   9       6529.96       6529.21        75.71 o                         
   6   3   9        241.77        242.17        10.17 o                         
   7   3   9       5332.23       5582.76        70.73 o                         
   8   3   9      10917.65      11075.75       273.84 o                         
   9   3   9         53.43         81.80         7.19 o                         
  10   3   9          8.14         19.51         7.08 o                         
  11   3   9         17.20         16.73         5.83 o                         
  12   3   9       2574.59       2522.59        36.45 o                         
  13   3   9        113.52        142.68        10.73 o                         
  14   3   9       3980.79       4089.14        53.80 o                         
  15   3   9       1259.69       1275.38        28.49 o                         
  16   3   9        650.03        622.50        19.01 o                         
  17   3   9       3897.21       3803.84        52.93 o                         
  18   3   9         19.88         29.23         9.19 o                         
  19   3   9        487.48        454.08        25.55 o                         
  20   3   9        738.78        758.30        31.88 o                         
  21   3   9       2754.45       2791.73        55.52 o                         
 -22   4   9        133.06        123.37        20.05 o                         
 -21   4   9        423.11        440.29        24.85 o                         
 -20   4   9        558.46        556.93        25.87 o                         
 -19   4   9        131.82        151.58        17.06 o                         
 -18   4   9       1321.72       1246.46        34.65 o                         
 -17   4   9        204.87        196.70        17.16 o                         
 -16   4   9       2060.21       1997.45        42.47 o                         
 -15   4   9        227.64        257.10        20.33 o                         
 -14   4   9       5072.65       5080.48        93.42 o                         
 -13   4   9        260.02        277.38        15.67 o                         
 -12   4   9       3793.41       3459.48        69.86 o                         
 -11   4   9       2130.94       2245.90        39.31 o                         
 -10   4   9       7473.71       7308.99        96.18 o                         
  -9   4   9        524.72        505.31        13.62 o                         
  -8   4   9       6191.02       6279.30       123.10 o                         
  -7   4   9       1029.46        985.08        18.17 o                         
  -6   4   9        174.58        154.33         9.00 o                         
  -5   4   9          2.64          8.62         3.28 o                         
  -4   4   9       6737.14       6610.49       125.24 o                         
  -3   4   9        388.58        429.33        11.46 o                         
  -2   4   9        171.50        184.22        11.24 o                         
  -1   4   9       5373.76       5430.72        56.03 o                         
   0   4   9       1389.51       1425.16        30.11 o                         
   1   4   9       2073.49       2135.91        35.98 o                         
   2   4   9       6112.20       6048.44        81.72 o                         
   3   4   9         43.39        102.71         9.47 o                         
   4   4   9         26.22         25.66         6.14 o                         
   5   4   9        127.92        163.99        16.91 o                         
   6   4   9      13766.93      13500.79       173.09 o                         
   7   4   9         64.92         84.89        10.23 o                         
   8   4   9       3854.29       3771.59        91.49 o                         
   9   4   9       3926.03       3845.89        63.31 o                         
  10   4   9       5948.58       5976.16        89.36 o                         
  11   4   9         47.13         51.34         8.49 o                         
  12   4   9       1775.38       1811.26        35.60 o                         
  13   4   9        855.22        810.21        30.05 o                         
  14   4   9        270.76        261.98        15.95 o                         
  15   4   9        120.62        139.97        13.33 o                         
  16   4   9       1462.26       1505.70        34.52 o                         
  17   4   9         65.27         61.48        14.00 o                         
  18   4   9        736.01        731.26        25.92 o                         
  19   4   9        640.62        670.64        37.58 o                         
  20   4   9       1055.76       1084.59        33.38 o                         
  21   4   9         38.75         76.97        17.22 o                         
 -22   5   9        603.19        663.76        29.93 o                         
 -21   5   9        142.45        168.75        19.26 o                         
 -20   5   9         12.91          1.36        15.74 o                         
 -19   5   9       3202.35       3090.74        75.08 o                         
 -18   5   9        136.71        190.56        30.56 o                         
 -17   5   9        328.18        339.44        30.04 o                         
 -16   5   9          2.70          9.22         8.62 o                         
 -15   5   9       2095.43       2093.41        46.64 o                         
 -14   5   9        265.78        251.19        15.86 o                         
 -13   5   9        898.29        971.10        29.88 o                         
 -12   5   9       2302.74       2222.43        43.54 o                         
 -11   5   9        510.67        535.01        17.43 o                         
 -10   5   9          0.88         -2.24         7.31 o                         
  -9   5   9       5182.03       5179.06       102.56 o                         
  -8   5   9        231.84        239.30        10.17 o                         
  -7   5   9       2984.99       2831.97        35.18 o                         
  -6   5   9         75.61        110.33         9.35 o                         
  -5   5   9       6597.33       6465.95       117.98 o                         
  -4   5   9       1225.08       1113.43        17.86 o                         
  -3   5   9       4007.37       3755.51        54.48 o                         
  -2   5   9       1981.84       1790.23        31.14 o                         
  -1   5   9       3545.39       3954.00        51.68 o                         
   0   5   9        190.69        185.90        16.38 o                         
   1   5   9       6837.68       6592.18        82.55 o                         
   2   5   9        808.54        861.84        18.41 o                         
   3   5   9        779.16        707.39        19.35 o                         
   4   5   9       1457.24       1363.09        37.37 o                         
   5   5   9       3016.96       3053.65        63.58 o                         
   6   5   9        413.83        430.64        19.37 o                         
   7   5   9       2552.36       2562.03        46.70 o                         
   8   5   9       2592.26       2669.34        63.85 o                         
   9   5   9       1338.83       1263.39        31.86 o                         
  10   5   9         55.53         59.95        13.08 o                         
  11   5   9        841.24        788.33        48.64 o                         
  12   5   9        156.87        167.83        18.87 o                         
  13   5   9       3248.40       3280.54        62.49 o                         
  14   5   9         42.09         48.38         9.64 o                         
  15   5   9        488.54        496.06        20.44 o                         
  16   5   9        572.51        490.37        20.52 o                         
  17   5   9       3801.07       3755.50        61.41 o                         
  18   5   9        147.92        157.53        16.95 o                         
  19   5   9        296.23        281.09        30.31 o                         
  20   5   9          8.61         13.55        12.09 o                         
 -21   6   9          0.25         26.16        14.64 o                         
 -20   6   9       3544.99       3505.50        67.12 o                         
 -19   6   9         16.25         20.58        15.33 o                         
 -18   6   9       1596.56       1581.87        39.86 o                         
 -17   6   9        317.28        363.65        27.67 o                         
 -16   6   9        248.45        242.68        17.85 o                         
 -15   6   9         17.04         47.09         9.38 o                         
 -14   6   9        410.21        460.50        27.38 o                         
 -13   6   9        779.89        697.86        21.38 o                         
 -12   6   9       1310.91       1221.91        27.87 o                         
 -11   6   9        205.11        200.98        13.38 o                         
 -10   6   9       1082.33       1025.00        24.03 o                         
  -9   6   9         51.26         55.63         8.21 o                         
  -8   6   9       4853.40       4737.09        89.72 o                         
  -7   6   9          0.51          6.68         4.06 o                         
  -6   6   9         67.26         79.95        16.66 o                         
  -5   6   9       2983.26       3077.71        42.53 o                         
  -4   6   9       7733.70       7667.01        87.03 o                         
  -3   6   9        594.12        613.40        19.69 o                         
  -2   6   9        254.58        307.44        14.44 o                         
  -1   6   9        272.86        274.64        14.50 o                         
   0   6   9      10403.39      10437.63       136.10 o                         
   1   6   9       1488.47       1680.86        34.86 o                         
   2   6   9       6262.55       6418.82        91.46 o                         
   3   6   9         27.43         88.69        14.33 o                         
   4   6   9         16.25         23.78         9.09 o                         
   5   6   9       1369.54       1324.10        38.30 o                         
   6   6   9      10935.44      10896.53       177.24 o                         
   7   6   9         45.33         54.84         9.68 o                         
   8   6   9       1925.66       1977.38        41.23 o                         
   9   6   9        357.81        341.26        17.95 o                         
  10   6   9       4294.08       4332.50        72.60 o                         
  11   6   9        224.96        287.38        19.60 o                         
  12   6   9       5130.40       5142.51        84.91 o                         
  13   6   9        122.10        131.46        22.98 o                         
  14   6   9         25.20         28.80        11.63 o                         
  15   6   9        157.44        174.59        18.66 o                         
  16   6   9       3164.54       3034.98        64.97 o                         
  17   6   9          0.41        -18.25        21.05 o                         
  18   6   9       1445.38       1416.37        49.93 o                         
  19   6   9       1075.49       1084.96        41.15 o                         
  20   6   9        283.36        291.90        28.88 o                         
 -20   7   9         19.42         43.82        15.24 o                         
 -19   7   9       2127.91       2128.44        61.15 o                         
 -18   7   9        252.60        243.19        24.44 o                         
 -17   7   9        398.91        427.61        20.96 o                         
 -16   7   9        258.09        290.56        24.61 o                         
 -15   7   9       6094.72       6087.05        90.18 o                         
 -14   7   9        804.07        769.74        23.39 o                         
 -13   7   9       3808.32       3650.19        58.75 o                         
 -12   7   9        673.06        700.27        23.65 o                         
 -11   7   9        436.24        365.52        13.79 o                         
 -10   7   9       2015.05       2041.83        38.67 o                         
  -9   7   9       2648.27       2655.70        45.79 o                         
  -8   7   9       2071.91       1935.42        67.94 o                         
  -7   7   9        221.04        233.98        15.69 o                         
  -6   7   9       5243.92       5199.84        80.83 o                         
  -5   7   9       2838.25       2836.64        52.13 o                         
  -4   7   9          2.06         16.78         8.20 o                         
  -3   7   9       7078.38       7209.49       102.66 o                         
  -2   7   9        441.18        526.87        32.17 o                         
  -1   7   9        176.50        181.93        14.84 o                         
   0   7   9        553.82        578.19        20.59 o                         
   1   7   9       2388.19       2400.19        45.91 o                         
   2   7   9         55.24         80.93        10.98 o                         
   3   7   9       2719.52       3004.53        54.20 o                         
   4   7   9          1.56         19.22         8.02 o                         
   5   7   9       6119.03       5788.07       106.55 o                         
   6   7   9        390.45        450.50        24.08 o                         
   7   7   9        375.97        406.51        23.60 o                         
   8   7   9          0.87          0.31         8.96 o                         
   9   7   9        730.81        732.17        31.34 o                         
  10   7   9        153.68        177.24        16.54 o                         
  11   7   9       4037.59       4081.98        72.08 o                         
  12   7   9        349.64        310.48        23.04 o                         
  13   7   9       1016.59       1046.35        48.06 o                         
  14   7   9        227.37        243.55        33.09 o                         
  15   7   9        240.93        255.28        27.00 o                         
  16   7   9        804.71        779.22        41.22 o                         
  17   7   9       2736.06       2701.29        64.09 o                         
  18   7   9        468.10        445.15        53.64 o                         
  19   7   9         71.53         47.09        16.67 o                         
 -19   8   9        145.69        219.33        26.03 o                         
 -18   8   9        958.53        955.54        39.20 o                         
 -17   8   9       2850.12       2897.06        72.27 o                         
 -16   8   9        784.27        819.95        49.67 o                         
 -15   8   9         52.46         80.08        12.85 o                         
 -14   8   9       1401.76       1346.94        51.33 o                         
 -13   8   9       1127.02       1149.26        31.12 o                         
 -12   8   9        628.17        617.30        21.70 o                         
 -11   8   9       1341.05       1225.80        35.28 o                         
 -10   8   9       1875.76       1812.32        36.03 o                         
  -9   8   9        300.55        300.69        50.62 o                         
  -8   8   9       2863.69       2834.24        56.54 o                         
  -7   8   9        962.37       1047.22        31.21 o                         
  -6   8   9       1801.82       1750.67        40.95 o                         
  -5   8   9       4360.86       4133.50        70.32 o                         
  -4   8   9       1558.76       1663.82        38.78 o                         
  -3   8   9       1446.88       1410.16        71.67 o                         
  -2   8   9       1284.21       1241.36        32.58 o                         
  -1   8   9       2872.72       2985.44        56.13 o                         
   0   8   9       8256.61       8124.04       115.41 o                         
   1   8   9        126.73        121.13        22.00 o                         
   2   8   9        374.05        349.52        19.95 o                         
   3   8   9       4964.81       4951.94        79.62 o                         
   4   8   9       1496.84       1358.85        35.01 o                         
   5   8   9       2883.00       2730.33        53.61 o                         
   6   8   9       1226.13       1265.19        40.67 o                         
   7   8   9        696.60        614.46        29.12 o                         
   8   8   9         79.19         70.47        14.31 o                         
   9   8   9       2377.51       2450.73        62.97 o                         
  10   8   9        366.36        396.61        26.86 o                         
  11   8   9          5.13         -0.52         9.73 o                         
  12   8   9       1052.61       1012.85        33.58 o                         
  13   8   9       1413.78       1395.69        40.59 o                         
  14   8   9        154.16        165.23        19.53 o                         
  15   8   9        763.49        668.77        31.00 o
[truncated: 374,709 more chars]
