# Supplementary material for: Crystal structures of two dioxomolybdenum complexes stabilized by salan ligands featuring phenyl and cyclo­hexyl backbones
Source: Acta Crystallogr E Crystallogr Commun. 2022 Feb 1;78(Pt 3):244–50. doi: 10.1107/S2056989022000524 (PMC8900517; doi:10.1107/S2056989022000524)
Supplement: Supplementary file 3 [file e-78-00244-1bsup2.hkl]

data_1b
#data_tt1411_0m_a_b_1b                                                           
_shelx_title ' tt1411_0m_a_b_a.res in P-1'                                      
_shelx_refln_list_code          4                                               
_shelx_F_calc_maximum      184.98                                               
_exptl_crystal_F_000      1224.00                                               
_reflns_d_resolution_high  0.7800                                               
                                                                                
loop_                                                                           
 _space_group_symop_operation_xyz                                               
 'x, y, z'                                                                      
 '-x, -y, -z'                                                                   
                                                                                
_cell_length_a     9.6013                                                       
_cell_length_b    12.8598                                                       
_cell_length_c    21.4284                                                       
_cell_angle_alpha  91.445                                                       
_cell_angle_beta   91.486                                                       
_cell_angle_gamma  93.218                                                       
                                                                                
_shelx_F_squared_multiplier     1.000                                           
                                                                                
loop_                                                                           
 _refln_index_h                                                                 
 _refln_index_k                                                                 
 _refln_index_l                                                                 
 _refln_F_squared_calc                                                          
 _refln_F_squared_meas                                                          
 _refln_F_squared_sigma                                                         
 _refln_observed_status                                                         
   2   0   0      18702.38      18609.07       711.46 o                         
   3   0   0          0.03          2.71         1.42 o                         
   4   0   0       1911.80       1693.29        51.04 o                         
   5   0   0          0.17          3.87         3.37 o                         
   6   0   0      13152.76      13912.43       382.95 o                         
   7   0   0          0.01          8.45         4.73 o                         
   8   0   0       1131.78       1130.91        37.37 o                         
  10   0   0       3761.21       3729.44        94.56 o                         
  11   0   0          0.02         -2.18         4.71 o                         
  12   0   0       1944.82       1891.78        58.04 o                         
 -12   1   0          0.34          0.95         6.07 o                         
 -11   1   0       2353.01       2301.06       113.98 o                         
 -10   1   0          0.01          8.88         5.11 o                         
  -8   1   0          0.02         10.03         5.74 o                         
  -7   1   0      12655.72      12722.63       289.84 o                         
  -6   1   0          0.02          1.12         2.74 o                         
  -5   1   0        624.05        453.44        15.06 o                         
  -4   1   0          0.03          1.85         2.09 o                         
  -2   1   0          0.03          1.05         1.53 o                         
   1   1   0       3973.39       3564.68       373.38 o                         
   2   1   0          0.01          1.45         2.89 o                         
   4   1   0          0.09          4.22         2.22 o                         
   6   1   0          0.06          2.72         1.59 o                         
   8   1   0          0.01         -1.58         3.00 o                         
  10   1   0          0.03         -0.63         3.90 o                         
  11   1   0       1660.78       1709.90        49.48 o                         
  12   1   0          0.00         -4.27         4.27 o                         
 -11   2   0          0.05        183.05        56.81 o                         
 -10   2   0        512.08        525.38        21.15 o                         
  -9   2   0          0.03         -0.85         5.66 o                         
  -8   2   0       7179.65       7006.10       194.28 o                         
  -7   2   0          0.01          6.36         5.92 o                         
  -6   2   0       1191.64       1198.39        35.92 o                         
  -5   2   0          0.12          3.24         6.95 o                         
  -4   2   0       3422.81       2881.48        71.67 o                         
  -3   2   0          0.01          1.88         1.95 o                         
  -1   2   0          0.00          1.20         1.57 o                         
   0   2   0        368.31        346.22        16.77 o                         
   1   2   0          0.17          1.53         1.19 o                         
   3   2   0          0.08          1.42         1.59 o                         
   5   2   0          0.01          2.92         3.17 o                         
   6   2   0        827.02        926.47        37.75 o                         
   7   2   0          0.00          1.47         4.73 o                         
   8   2   0       5436.74       5419.07       165.49 o                         
   9   2   0          0.03          1.00         2.92 o                         
  12   2   0        218.04        219.85        16.87 o                         
 -12   3   0          0.05         -4.37         6.72 o                         
 -10   3   0          0.01         -5.25         5.25 o                         
  -9   3   0       2350.34       2405.55        66.19 o                         
  -8   3   0          0.01          0.07         5.22 o                         
  -6   3   0          0.02         -3.17         4.32 o                         
  -5   3   0      11057.10      10234.82       278.88 o                         
  -4   3   0          0.02          0.94         4.83 o                         
  -2   3   0          0.01          2.00         5.99 o                         
   0   3   0          0.01          2.81         2.29 o                         
   1   3   0       7468.33       6825.46       318.26 o                         
   2   3   0          0.04          2.81         2.18 o                         
   3   3   0       7050.19       7277.22       290.74 o                         
   4   3   0          0.07          0.07         3.29 o                         
   6   3   0          0.01          1.09         3.76 o                         
   8   3   0          0.01          3.43         5.80 o                         
  10   3   0          0.00          1.04         7.07 o                         
 -12   4   0       2979.42       3184.55       391.83 o                         
 -11   4   0          0.04          3.17         7.59 o                         
 -10   4   0       4295.70       4332.10       137.46 o                         
  -9   4   0          0.09         -0.29         7.58 o                         
  -7   4   0          0.04         -0.93         4.15 o                         
  -6   4   0      15970.75      15150.95       445.22 o                         
  -5   4   0          0.01         -0.71         4.75 o                         
  -3   4   0          0.12          2.27         2.67 o                         
  -2   4   0       2361.02       2267.23        66.02 o                         
  -1   4   0          0.01          2.02         4.50 o                         
   0   4   0       3926.85       3246.11        90.16 o                         
   1   4   0          0.01          1.12         1.25 o                         
   3   4   0          1.01          1.07         2.07 o                         
   4   4   0      30131.41      34690.84      1544.51 o                         
   5   4   0          0.11          1.88         4.08 o                         
   7   4   0          0.05          1.71         4.68 o                         
   9   4   0          0.01          2.25         2.98 o                         
  10   4   0       5451.09       5058.42       191.23 o                         
  11   4   0          0.00          0.29         2.62 o                         
 -11   5   0       2866.30       2858.89        82.28 o                         
 -10   5   0          0.00          8.19        11.44 o                         
  -9   5   0       1210.20       1272.61        40.30 o                         
  -8   5   0          0.02          1.33         4.97 o                         
  -7   5   0        870.95        888.86        25.44 o                         
  -6   5   0          0.00          2.79         3.03 o                         
  -5   5   0       6729.62       6459.65       150.05 o                         
  -4   5   0          0.00          1.47         5.13 o                         
  -2   5   0          0.01         -1.35         2.89 o                         
   0   5   0          0.02          1.59         2.27 o                         
   2   5   0          0.03          1.77         2.51 o                         
   4   5   0          0.13          0.56         1.67 o                         
   6   5   0          0.06         -7.26         7.26 o                         
   8   5   0          0.02          2.01         5.94 o                         
  10   5   0          0.11         10.78         4.10 o                         
 -11   6   0          0.05          7.70        21.24 o                         
  -9   6   0          0.01          1.09         6.03 o                         
  -8   6   0      13294.70      12527.57       274.03 o                         
  -7   6   0          0.14          2.11         3.93 o                         
  -6   6   0       1290.98       1435.03        37.78 o                         
  -5   6   0          0.00         -2.58         7.07 o                         
  -4   6   0       5652.12       5252.86       132.37 o                         
  -3   6   0          0.07          1.60         3.56 o                         
  -2   6   0       6033.95       5413.96       135.58 o                         
  -1   6   0          0.00          0.72         9.14 o                         
   0   6   0        179.70        190.38        21.83 o                         
   1   6   0          0.07         -0.14         4.25 o                         
   2   6   0       4787.04       4285.76       115.86 o                         
   3   6   0          0.42          2.79         2.45 o                         
   5   6   0          0.08          2.94         6.38 o                         
   7   6   0          0.04         -0.75         5.02 o                         
   9   6   0          0.06          0.07         6.06 o                         
  11   6   0          0.00          1.26        10.25 o                         
 -11   7   0       1189.68       1227.65        65.59 o                         
 -10   7   0          0.09         -2.70         7.01 o                         
  -9   7   0       2578.67       2507.14        66.99 o                         
  -8   7   0          0.00          0.56        10.12 o                         
  -6   7   0          0.01          0.55         4.36 o                         
  -4   7   0          0.00         -2.50         3.87 o                         
  -3   7   0      12528.90      12032.44       360.47 o                         
  -2   7   0          0.18         -0.86         2.70 o                         
   0   7   0          0.05         -0.28         3.28 o                         
   2   7   0          0.00          3.52         6.01 o                         
   3   7   0      11617.71      11164.59       345.37 o                         
   4   7   0          0.00          3.30         2.08 o                         
   6   7   0          0.35          1.30         4.96 o                         
   8   7   0          0.05         -2.01         7.56 o                         
  10   7   0          0.00          8.94         6.80 o                         
 -11   8   0          0.00         10.36        19.15 o                         
 -10   8   0       4496.63       4612.27       125.08 o                         
  -9   8   0          0.05         12.26        25.12 o                         
  -8   8   0       1403.43       1391.24        37.00 o                         
  -7   8   0          0.00         11.02        20.78 o                         
  -6   8   0       4822.95       4843.52       113.81 o                         
  -5   8   0          0.02          5.82        17.43 o                         
  -4   8   0       1191.60       1211.23        41.85 o                         
  -3   8   0          0.00         -0.15        12.25 o                         
  -1   8   0          0.06         -0.19         8.52 o                         
   0   8   0       4181.34       3668.27       126.31 o                         
   1   8   0          0.23         -0.52         6.42 o                         
   3   8   0          0.41          0.69         2.90 o                         
   4   8   0       1107.16       1108.15        32.44 o                         
   5   8   0          0.34          0.80         2.27 o                         
   7   8   0          0.02         -1.07         6.55 o                         
   8   8   0       1098.60       1122.05        46.92 o                         
 -10   9   0          0.02          1.06         7.61 o                         
  -8   9   0          0.06         -2.11         7.79 o                         
  -6   9   0          0.01          2.75        11.95 o                         
  -4   9   0          0.00          5.21         4.83 o                         
  -3   9   0         20.49         39.35        22.93 o                         
  -2   9   0          0.00         -0.56         8.09 o                         
   0   9   0          0.05        115.34        51.68 o                         
   2   9   0          0.01          4.28        18.95 o                         
   3   9   0        154.78        153.09        59.39 o                         
   4   9   0          0.27         -3.34         6.72 o                         
   5   9   0        893.50        899.45       181.24 o                         
   6   9   0          0.49          2.52         5.29 o                         
   8   9   0          0.04         -1.60         2.88 o                         
   9   9   0       2204.89       1235.92        70.56 o                         
  -9  10   0          0.06        133.06       103.95 o                         
  -8  10   0       4615.25       4586.06       104.20 o                         
  -7  10   0          0.00         -0.43        10.99 o                         
  -6  10   0       2785.33       3140.41       881.00 o                         
  -5  10   0          0.00          2.77         6.76 o                         
  -4  10   0       8465.03       8239.30       215.47 o                         
  -3  10   0          0.05         -3.52         9.09 o                         
  -2  10   0       2522.83       2376.95        73.35 o                         
  -1  10   0          0.03         43.65        60.41 o                         
   0  10   0       4897.82       4856.78       166.88 o                         
   1  10   0          0.05         86.84        75.62 o                         
   2  10   0       2206.29       2295.94        87.76 o                         
   3  10   0          0.02          7.67        15.75 o                         
   4  10   0       6903.03       6684.48       241.44 o                         
   5  10   0          0.12         -1.05         6.15 o                         
   7  10   0          0.03          3.99         5.79 o                         
   8  10   0       3845.35       3669.18       137.72 o                         
  -9  11   0       3242.16       3268.03        85.33 o                         
  -8  11   0          0.01          2.45         8.89 o                         
  -7  11   0        741.72        787.79        70.51 o                         
  -6  11   0          0.04          1.48        18.38 o                         
  -5  11   0       4464.62       4629.22       122.70 o                         
  -4  11   0          0.00         -5.94        13.80 o                         
  -3  11   0        567.05        845.95       200.72 o                         
  -2  11   0          0.17          3.38         4.11 o                         
   0  11   0          0.09          3.80        11.33 o                         
   1  11   0       3570.24       2874.86       605.64 o                         
   2  11   0          0.00          1.46         6.30 o                         
   3  11   0         32.80        116.51       104.93 o                         
   4  11   0          0.11         12.41        37.08 o                         
   6  11   0          0.21         -2.41        17.11 o                         
   8  11   0          0.31          1.26         9.76 o                         
  -8  12   0        421.68        443.96        41.95 o                         
  -7  12   0          0.00         -2.28         9.62 o                         
  -6  12   0       2484.60       2490.16        63.93 o                         
  -5  12   0          0.00          4.35        24.45 o                         
  -4  12   0        578.56        616.68        26.48 o                         
  -3  12   0          0.01          3.79        14.60 o                         
  -1  12   0          0.05         -6.55        36.67 o                         
   0  12   0        753.56        796.80        85.98 o                         
   1  12   0          0.04         -8.51        26.22 o                         
   3  12   0          0.03          0.77         8.79 o                         
   5  12   0          0.03         -2.17        13.03 o                         
   6  12   0       2027.17       2140.77       149.44 o                         
   7  12   0          0.03         13.15        66.58 o                         
  -8  13   0          0.02         10.39        52.36 o                         
  -7  13   0       2330.61       2354.37        71.13 o                         
  -6  13   0          0.04         -2.23        18.61 o                         
  -5  13   0       2571.39       2525.30        83.20 o                         
  -4  13   0          0.00          3.92        25.17 o                         
  -2  13   0          0.00         -3.93        25.49 o                         
  -1  13   0       1822.30       1854.11        75.76 o                         
   0  13   0          0.02         -1.30        24.78 o                         
   2  13   0          0.00          1.24        21.62 o                         
   3  13   0       1297.18        858.93       249.63 o                         
   4  13   0          0.06         -5.27        14.65 o                         
   6  13   0          0.00          7.01        16.47 o                         
   7  13   0       1597.09       1486.64       399.07 o                         
  -7  14   0          0.00         99.14       298.84 o                         
  -6  14   0       1379.11       1362.51        40.81 o                         
  -5  14   0          0.09         -0.49        14.05 o                         
  -4  14   0          1.83        322.14       134.74 o                         
  -3  14   0          0.01         90.10       132.43 o                         
  -1  14   0          0.00         -6.97        16.86 o                         
   0  14   0        613.84        647.24       102.04 o                         
   1  14   0          0.01         -4.58         6.06 o                         
   2  14   0        440.38        437.48        45.66 o                         
   3  14   0          0.07        240.99       111.43 o                         
   5  14   0          0.15         -2.17        14.47 o                         
  -5  15   0        651.97        678.21        47.46 o                         
  -4  15   0          0.02         -5.79        47.05 o                         
  -3  15   0       4684.71       4725.34       205.41 o                         
  -2  15   0          0.01         13.35        63.91 o                         
   0  15   0          0.05         35.49        93.63 o                         
   1  15   0       1612.25        963.46       311.14 o                         
   2  15   0          0.04          6.11         5.61 o                         
   3  15   0       3955.46       3932.20       137.53 o                         
   4  15   0          0.30         -0.72        16.28 o                         
  -3  16   0          0.03         -3.09        10.22 o                         
  -1  16   0          0.07         -3.14        36.22 o                         
   0  16   0        557.55        567.49        31.90 o                         
   1  16   0          0.04         -3.60         6.11 o                         
  -1 -16   1         65.03         82.80        10.89 o                         
   0 -16   1        605.92        617.92       110.92 o                         
   1 -16   1         51.59         42.59        17.32 o                         
   2 -16   1       1534.96       1489.32       310.52 o                         
   3 -16   1         50.85         45.14        13.53 o                         
  -4 -15   1         67.69         65.49        24.97 o                         
  -2 -15   1         90.28        111.27        11.62 o                         
  -1 -15   1       1721.80       1743.69       117.42 o                         
   0 -15   1          0.68         -6.69        10.19 o                         
   1 -15   1       2519.75       2326.68       109.68 o                         
   2 -15   1          5.61        123.71       125.85 o                         
   3 -15   1          0.35        132.79       170.42 o                         
   4 -15   1          0.33          3.89        34.48 o                         
   5 -15   1       2661.06       2743.52        71.98 o                         
  -5 -14   1        167.00        159.93        32.93 o                         
  -3 -14   1         18.91         58.33        74.09 o                         
  -1 -14   1         54.36         54.60        27.47 o                         
   0 -14   1        296.99        319.04        33.58 o                         
   1 -14   1         34.92         36.64        17.86 o                         
   3 -14   1         76.31        106.23        33.51 o                         
   4 -14   1       3923.07       3948.33       268.20 o                         
   5 -14   1        103.91        103.39        26.54 o                         
   6 -14   1       2701.56       2748.55        72.91 o                         
   7 -14   1          9.14          0.80        20.42 o                         
  -6 -13   1         32.51         63.68        23.88 o                         
  -4 -13   1        252.60        287.91        58.78 o                         
  -3 -13   1       2480.10       2581.65       105.23 o                         
  -2 -13   1        131.21        124.49        10.99 o                         
   0 -13   1         10.66         -2.60        11.63 o                         
   2 -13   1         58.12         66.29        19.79 o                         
   4 -13   1          0.73        209.80       213.65 o                         
   5 -13   1        628.32        635.57        25.10 o                         
   6 -13   1          0.71          0.02         9.03 o                         
   7 -13   1        484.93        460.92        36.40 o                         
   8 -13   1          0.00         12.74        95.12 o                         
  -7 -12   1        306.28         74.90       163.91 o                         
  -6 -12   1        390.17        448.64        46.68 o                         
  -5 -12   1        125.25        121.07        25.26 o                         
  -3 -12   1        223.43        237.33        33.18 o                         
  -1 -12   1         40.72         47.80        34.31 o                         
   0 -12   1        438.81        463.73        92.41 o                         
   1 -12   1        220.65        261.53       117.13 o                         
   2 -12   1       4264.43       4233.29       254.05 o                         
   3 -12   1        177.41        197.02        13.04 o                         
   4 -12   1       2021.74       1964.40        66.57 o                         
   5 -12   1         57.47         55.62        12.66 o                         
   6 -12   1        447.18        434.89        21.33 o                         
   7 -12   1         13.32          9.09        34.50 o                         
   8 -12   1       6227.13       6438.11       159.09 o                         
  -8 -11   1        167.41        148.04        14.43 o                         
  -6 -11   1         40.06         17.01        74.18 o                         
  -5 -11   1       6313.43       5882.15       561.50 o                         
  -4 -11   1         97.79        120.63        22.97 o                         
  -3 -11   1        464.32        428.25        23.80 o                         
   0 -11   1        723.78        700.43        98.96 o                         
   1 -11   1       7748.33       7548.30       252.32 o                         
   4 -11   1         56.55         70.71        12.39 o                         
   5 -11   1       5410.65       5456.80       131.39 o                         
   6 -11   1          3.87         -4.85        15.14 o                         
   7 -11   1       1971.97       1929.07        52.81 o                         
   8 -11   1         85.31         96.78        10.46 o                         
   9 -11   1          2.93        252.89       202.95 o                         
  -9 -10   1         10.41         11.16         7.26 o                         
  -7 -10   1          0.01        -14.64        48.58 o                         
  -3 -10   1         50.73         49.21        87.20 o                         
  -2 -10   1        607.97        696.85       155.39 o                         
   0 -10   1      14298.70      14190.18       539.98 o                         
   1 -10   1        876.52        936.45       181.22 o                         
   2 -10   1          8.19         96.97        92.99 o                         
   3 -10   1        239.18        233.30        20.52 o                         
   5 -10   1        329.88        331.11        15.82 o                         
   7 -10   1         77.18         94.02        17.82 o                         
   8 -10   1        199.07        219.23        14.01 o                         
   9 -10   1         13.61         10.93        13.17 o                         
  10 -10   1       4406.29       4271.39       134.91 o                         
  -8  -9   1          8.60         12.44         6.17 o                         
  -6  -9   1        236.44        226.84        21.67 o                         
  -3  -9   1       1875.29       1954.62        61.33 o                         
  -2  -9   1         35.71         43.14         6.34 o                         
   0  -9   1          0.48         21.59        29.91 o                         
   2  -9   1          2.78          2.53        84.31 o                         
   3  -9   1       2806.24       2421.51       360.71 o                         
   4  -9   1        868.42        919.30        71.68 o                         
   5  -9   1       3338.08       3240.69        79.75 o                         
   6  -9   1        176.71        191.92        10.95 o                         
   7  -9   1       1900.21       1913.76        50.56 o                         
   8  -9   1         11.15         10.98         6.48 o                         
   9  -9   1       4298.01       4203.85       104.47 o                         
  10  -9   1          0.47         25.87        46.25 o                         
  -9  -8   1         11.00          6.71         6.69 o                         
  -8  -8   1       7761.77       7490.09       208.67 o                         
  -6  -8   1        758.72        814.48        29.61 o                         
  -5  -8   1        565.77        578.63        22.94 o                         
  -4  -8   1       6454.18       6678.75       208.17 o                         
  -3  -8   1        236.83        296.23       102.93 o                         
  -2  -8   1       3072.37       3169.21        93.93 o                         
  -1  -8   1        492.46        483.38       157.04 o                         
   0  -8   1       1347.42       1252.72        48.59 o                         
   3  -8   1         27.96         27.06        50.36 o                         
   5  -8   1        637.59        606.83        27.11 o                         
   6  -8   1        265.39        479.40       204.76 o                         
   7  -8   1         39.72        137.38        77.41 o                         
   8  -8   1       6292.81       6027.60       150.90 o                         
   9  -8   1          0.66          2.71        13.71 o                         
  10  -8   1        663.83        659.23        28.45 o                         
  11  -8   1        152.38        111.69        54.57 o                         
  -8  -7   1        468.08        481.86        27.82 o                         
  -6  -7   1       1277.04       1360.85        41.71 o                         
  -5  -7   1       6838.75       7444.02       182.47 o                         
  -3  -7   1       5542.18       5455.76       147.89 o                         
  -2  -7   1         66.10         77.28         8.22 o                         
  -1  -7   1       7676.37       7912.52       228.10 o                         
   0  -7   1        295.40        297.34        35.06 o                         
   1  -7   1       7201.91       6709.29       194.61 o                         
   2  -7   1        144.20        219.34        76.57 o                         
   4  -7   1        643.07        686.70       148.11 o                         
   5  -7   1       6355.04       6164.26       167.43 o                         
   6  -7   1       1151.80       1089.79        37.02 o                         
   7  -7   1       5833.83       5855.75       134.25 o                         
   8  -7   1        395.89        392.72        15.65 o                         
  10  -7   1         63.98         65.96        16.37 o                         
  11  -7   1       3057.41       3025.94        86.06 o                         
 -11  -6   1         59.95         35.55        12.52 o                         
  -9  -6   1         33.80         46.11         9.24 o                         
  -7  -6   1        758.70        828.67        32.36 o                         
  -5  -6   1         35.12         40.43         5.70 o                         
  -4  -6   1       4492.03       5036.40       121.89 o                         
  -3  -6   1        608.69        748.31        25.06 o                         
  -2  -6   1       2013.33       1911.16        50.50 o                         
   0  -6   1        147.60        234.77        12.76 o                         
   1  -6   1        435.43        375.19        30.55 o                         
   3  -6   1       1152.92       1087.93       192.46 o                         
   5  -6   1         48.56         77.21         6.47 o                         
   7  -6   1        758.71        754.76        23.54 o                         
   8  -6   1       1168.81       1137.15        42.47 o                         
   9  -6   1         70.49         65.81        12.54 o                         
  10  -6   1       4080.03       4061.15       109.40 o                         
  11  -6   1          6.86         -7.28        12.22 o                         
 -10  -5   1         42.52         54.70         6.02 o                         
  -6  -5   1       1070.86       1036.74        49.48 o                         
  -4  -5   1          3.90          3.84         2.86 o                         
  -3  -5   1       9376.30       9298.04       274.40 o                         
  -2  -5   1       1851.05       1926.31        44.73 o                         
   0  -5   1        133.22        151.95         8.80 o                         
   4  -5   1          6.31          2.89         2.52 o                         
   6  -5   1       1117.02       1143.64        30.32 o                         
   8  -5   1         76.64         74.89         6.90 o                         
   9  -5   1       3322.27       3383.30        91.85 o                         
  10  -5   1         71.02         75.01        12.35 o                         
 -11  -4   1          0.05          1.58         8.27 o                         
  -8  -4   1       4577.41       4880.25       177.87 o                         
  -5  -4   1        483.93        519.00        28.13 o                         
  -2  -4   1       7453.66       6874.97       204.04 o                         
  -1  -4   1       2107.80       2352.39        93.39 o                         
   0  -4   1        443.74        402.90        17.26 o                         
   1  -4   1       3130.89       3143.37       118.17 o                         
   3  -4   1        688.87        722.63        19.26 o                         
   5  -4   1        687.67        649.92        17.97 o                         
   6  -4   1       1235.95       1208.09        31.41 o                         
   7  -4   1       1131.32       1168.22        37.43 o                         
   8  -4   1       6356.21       6129.90       142.95 o                         
   9  -4   1       1519.45       1517.47        45.82 o                         
  10  -4   1        456.77        466.81        29.49 o                         
  11  -4   1         27.53         29.50        19.20 o                         
  12  -4   1       1419.79       1417.91        48.63 o                         
 -11  -3   1       1854.56       1752.32        61.50 o                         
 -10  -3   1         41.53         43.36         9.86 o                         
  -2  -3   1       2619.61       2889.94        64.11 o                         
  -1  -3   1      19660.17      19778.03       801.90 o                         
   0  -3   1        179.26        178.46         8.88 o                         
   4  -3   1        745.89        819.96        21.62 o                         
   5  -3   1       3524.23       3399.20        86.17 o                         
   6  -3   1         31.48         31.19         8.79 o                         
   7  -3   1      11737.06      11885.43       274.96 o                         
  10  -3   1         41.67         45.09        12.24 o                         
  11  -3   1       1456.16       1458.24        48.69 o                         
  12  -3   1          7.04         -3.65        17.95 o                         
 -12  -2   1       3238.93       3230.90       102.25 o                         
 -10  -2   1       1377.69       1383.71        42.30 o                         
  -9  -2   1        112.75        112.79         7.49 o                         
  -8  -2   1        563.78        693.40        29.31 o                         
  -6  -2   1       6438.82       6656.79       191.59 o                         
  -4  -2   1       8882.34       9325.02       496.76 o                         
  -2  -2   1      11380.85      11525.02       439.38 o                         
   2  -2   1       9713.74       9707.08       668.96 o                         
   3  -2   1        489.40        513.18        13.62 o                         
   5  -2   1        752.36        810.96        42.64 o                         
   6  -2   1       5653.90       5738.83       163.74 o                         
   7  -2   1        404.67        454.36        25.04 o                         
   8  -2   1        619.84        655.71        22.35 o                         
   9  -2   1         99.97        124.11         9.73 o                         
  10  -2   1       1258.49       1306.93        40.36 o                         
  11  -2   1         73.46         86.17        14.99 o                         
  12  -2   1       3709.24       3717.51       101.82 o                         
 -12  -1   1         52.72         54.86         7.36 o                         
 -11  -1   1       2274.53       2249.00        86.58 o                         
 -10  -1   1        100.43        120.13        18.13 o                         
  -8  -1   1         26.78         27.87         4.41 o                         
  -3  -1   1       4288.49       4040.71       125.17 o                         
   1  -1   1       1781.74       1702.41        47.16 o                         
   5  -1   1       7336.03       7312.66       170.38 o                         
   6  -1   1         99.63        117.91         8.30 o                         
   7  -1   1       4418.85       4584.85       118.09 o                         
   8  -1   1         44.18         55.45         6.75 o                         
  10  -1   1        174.37        188.95        13.10 o                         
  12  -1   1         79.54         72.53         9.37 o                         
 -12   0   1        404.99        430.56        19.31 o                         
 -11   0   1         89.62         88.35         8.58 o                         
 -10   0   1        999.66       1017.07        34.45 o                         
  -9   0   1         37.51         51.41         9.55 o                         
  -8   0   1        251.24        247.53        12.14 o                         
  -7   0   1         97.82        127.23         9.98 o                         
  -6   0   1       9741.20      10398.46       281.56 o                         
  -5   0   1       1316.47       1403.29        33.06 o                         
  -4   0   1      11978.02      10928.88       435.84 o                         
  -3   0   1       1166.18       1242.48        31.01 o                         
  -2   0   1       3803.76       3853.98       108.99 o                         
   2   0   1       3855.69       3871.75        98.03 o                         
   3   0   1       1155.27       1238.96        28.85 o                         
   4   0   1      11985.38      12201.32       662.09 o                         
   5   0   1       1312.89       1366.51        36.73 o                         
   6   0   1       9780.98      10330.76       233.96 o                         
   7   0   1         86.69        105.65         7.04 o                         
   8   0   1        261.65        270.45        15.83 o                         
   9   0   1         44.83         66.44         6.46 o                         
  10   0   1        989.77       1001.08        33.25 o                         
  11   0   1         86.34         81.64         8.73 o                         
  12   0   1        410.62        398.03        19.07 o                         
 -12   1   1         76.40         79.26         9.72 o                         
 -11   1   1       1506.15       1616.18       124.47 o                         
 -10   1   1        178.79        168.50        12.64 o                         
  -8   1   1         44.50         53.28         6.29 o                         
  -7   1   1       4456.90       4529.63       110.99 o                         
  -6   1   1         99.74        121.03         7.07 o                         
  -5   1   1       7367.24       7213.18       168.61 o                         
  -1   1   1       1784.11       1754.94        59.08 o                         
   3   1   1       4248.93       4036.38       102.03 o                         
   6   1   1         25.03         64.04        24.24 o                         
   8   1   1         24.86         32.39         4.59 o                         
  10   1   1         83.37        111.08        23.16 o                         
  11   1   1       2251.24       2232.67       116.51 o                         
  12   1   1         48.90         53.56        11.69 o                         
 -12   2   1       3678.53       3757.43       101.93 o                         
 -11   2   1         71.64         70.14         9.15 o                         
 -10   2   1       1259.80       1264.53        45.20 o                         
  -9   2   1         99.97        100.44        10.42 o                         
  -8   2   1        620.87        650.28        25.40 o                         
  -7   2   1        411.06        463.30        19.50 o                         
  -6   2   1       5651.71       5631.47       162.41 o                         
  -5   2   1        769.92        821.73        27.96 o                         
  -3   2   1        499.03        504.97        15.03 o                         
  -2   2   1       9669.09       9508.47       662.45 o                         
   2   2   1      11326.37      11642.25       450.63 o                         
   4   2   1       8726.89       9378.45       299.39 o                         
   6   2   1       6444.88       6669.34       164.47 o                         
   8   2   1        554.28        628.12        22.34 o                         
   9   2   1        106.54        117.65         7.88 o                         
  10   2   1       1401.07       1367.64        43.66 o                         
  12   2   1       3246.86       3305.42       102.23 o                         
 -12   3   1          5.26          4.82         7.33 o                         
 -11   3   1       1430.36       1448.14        47.62 o                         
 -10   3   1         36.65         33.23         9.18 o                         
  -8   3   1          2.09         47.04        40.16 o                         
  -7   3   1      11704.38      11490.42       304.05 o                         
  -6   3   1         28.14         34.46         7.30 o                         
  -5   3   1       3557.25       3423.39        86.04 o                         
  -4   3   1        753.90        844.95        24.20 o                         
   0   3   1        173.10        176.85        22.47 o                         
   1   3   1      19401.98      19796.79       807.02 o                         
   2   3   1       2598.96       2938.62        70.34 o                         
  10   3   1         49.79         43.73         7.76 o                         
  11   3   1       1826.60       1737.32        51.61 o                         
 -12   4   1       1424.32       1399.55        56.87 o                         
 -11   4   1         26.95         28.76        22.52 o                         
 -10   4   1        454.85        463.38        43.25 o                         
  -9   4   1       1517.83       1529.81        45.83 o                         
  -8   4   1       6432.00       6113.38       160.93 o                         
  -7   4   1       1159.52       1151.33        40.57 o                         
  -6   4   1       1210.03       1213.40        40.64 o                         
  -5   4   1        674.70        655.24        22.00 o                         
  -3   4   1        694.01        735.25        29.83 o                         
  -1   4   1       3108.21       3126.30       116.93 o                         
   0   4   1        441.40        407.39        32.48 o                         
   1   4   1       2066.07       2348.27       109.70 o                         
   2   4   1       7502.75       6991.05       205.53 o                         
   5   4   1        493.62        494.96        20.23 o                         
   8   4   1       4607.46       4941.80       177.81 o                         
  11   4   1          1.10          1.88         6.23 o                         
 -10   5   1         68.25         70.66        17.58 o                         
  -9   5   1       3311.42       3412.93        91.79 o                         
  -8   5   1         71.39         81.64        12.76 o                         
  -6   5   1       1107.62       1107.79        33.43 o                         
  -4   5   1          6.90          2.03         5.19 o                         
   0   5   1        124.71        149.91        13.07 o                         
   2   5   1       1880.68       1958.70        54.39 o                         
   3   5   1       9395.65       9521.90       275.03 o                         
   4   5   1          5.54          5.71         7.32 o                         
   6   5   1       1076.72       1182.92        44.34 o                         
  10   5   1         48.51         50.37         7.84 o                         
 -11   6   1          5.83         -1.00        19.44 o                         
 -10   6   1       4038.59       4067.73       109.43 o                         
  -9   6   1         79.44         75.64        15.59 o                         
  -8   6   1       1157.84       1132.99        32.06 o                         
  -7   6   1        750.23        770.18        30.14 o                         
  -5   6   1         52.47         74.20         6.89 o                         
  -3   6   1       1143.89        939.22       184.86 o                         
  -1   6   1        434.38        387.74        14.49 o                         
   0   6   1        131.81        240.28        21.69 o                         
   2   6   1       2049.36       1972.48        50.84 o                         
   3   6   1        622.53        719.72        20.92 o                         
   4   6   1       4522.30       5016.18       127.39 o                         
   5   6   1         37.77         42.78         5.92 o                         
   7   6   1        778.73        848.51        30.55 o                         
   9   6   1         36.88         34.25         8.27 o                         
  11   6   1         61.63         46.46        13.63 o                         
 -11   7   1       3067.41       3042.48        96.54 o                         
 -10   7   1         62.72         73.88        29.04 o                         
  -8   7   1        387.11        385.05        30.13 o                         
  -7   7   1       5815.16       5744.86       134.00 o                         
  -6   7   1       1149.11       1115.59        33.25 o                         
  -5   7   1       6346.34       6092.02       166.82 o                         
  -4   7   1        645.42        764.05       162.30 o                         
  -2   7   1        143.88        142.18        65.09 o                         
  -1   7   1       7141.38       6559.92       194.61 o                         
   0   7   1        296.66        282.82        29.34 o                         
   1   7   1       7688.56       7882.74       228.41 o                         
   2   7   1         66.53         77.35        10.14 o                         
   3   7   1       5464.76       5332.79       131.71 o                         
   5   7   1       6855.28       7394.86       162.65 o                         
   6   7   1       1334.61       1391.74        35.79 o                         
   8   7   1        469.30        458.95        27.35 o                         
 -11   8   1        171.90        137.22        23.56 o                         
 -10   8   1        660.31        645.75        44.12 o                         
  -9   8   1          0.32         -1.15        25.30 o                         
  -8   8   1       6296.71       6062.06       151.15 o                         
  -7   8   1         36.87         43.42        93.72 o                         
  -6   8   1        261.58        399.43       183.78 o                         
  -5   8   1        638.39        628.83        34.71 o                         
  -3   8   1         27.58         72.23        50.26 o                         
  -1   8   1         36.35        104.93        90.10 o                         
   0   8   1       1320.95       1212.09        51.04 o                         
   1   8   1        497.09        571.27       184.86 o                         
   2   8   1       3063.77       3195.36        93.96 o                         
   3   8   1        234.38        229.37       133.86 o                         
   4   8   1       6391.31       6423.92       158.32 o                         
   5   8   1        582.73        567.62        18.65 o                         
   6   8   1        735.04        794.51        24.42 o                         
   8   8   1       7643.52       7055.56       139.81 o                         
   9   8   1         13.18         16.19         4.57 o                         
 -10   9   1          0.82         48.19       112.03 o                         
  -9   9   1       4301.90       4325.11       103.80 o                         
  -8   9   1         10.86         14.96         6.26 o                         
  -7   9   1       1896.55       1901.54        50.46 o                         
  -6   9   1        172.16        177.99        10.87 o                         
  -5   9   1       3367.68       3291.87        88.54 o                         
  -4   9   1        883.62        946.53        34.55 o                         
  -3   9   1       2790.87       2540.08       260.91 o                         
  -2   9   1          2.85         37.99        93.72 o                         
   0   9   1          0.06         21.14        33.91 o                         
   2   9   1         32.14         37.78        16.19 o                         
   3   9   1       1820.34       1909.68        60.86 o                         
   6   9   1        243.48        235.60        18.61 o                         
   8   9   1          7.21         20.10         6.79 o                         
 -10  10   1       4423.18       4449.89       141.16 o                         
  -9  10   1         14.00         27.33        35.84 o                         
  -8  10   1        198.57        201.46        27.83 o                         
  -7  10   1         81.93        106.10        35.65 o                         
  -5  10   1        322.82        328.18        25.04 o                         
  -3  10   1        238.84        229.49        15.81 o                         
  -2  10   1          8.28        101.38        70.50 o                         
  -1  10   1        924.79        803.16       173.36 o                         
   0  10   1      14254.00      14233.43       436.33 o                         
   2  10   1        617.80        657.53       148.05 o                         
   3  10   1         46.42         98.04        56.99 o                         
   7  10   1          0.39         63.71        60.00 o                         
   9  10   1          9.14         12.20         7.26 o                         
  -9  11   1          3.42         36.92       159.91 o                         
  -8  11   1         82.27         96.53        15.30 o                         
  -7  11   1       1978.75       1959.32        52.79 o                         
  -6  11   1          4.34         -3.03        19.05 o                         
  -5  11   1       5381.56       5420.78       165.60 o                         
  -4  11   1         61.34         68.39         8.97 o                         
  -1  11   1       7745.12       7632.54       243.05 o                         
   0  11   1        726.91        706.61        48.92 o                         
   3  11   1        466.66        458.31        27.67 o                         
   4  11   1         96.22         83.11         9.80 o                         
   5  11   1       6305.73       6418.73       381.16 o                         
   6  11   1         50.09         -5.70        61.25 o                         
   8  11   1        166.90        172.94        70.90 o                         
  -8  12   1       6252.57       6501.71       172.42 o                         
  -7  12   1         12.32          8.29         6.26 o                         
  -6  12   1        454.86        422.87        30.21 o                         
  -5  12   1         58.42         49.62        35.51 o                         
  -4  12   1       2009.90       2013.51       104.35 o                         
  -3  12   1        173.46        188.20        21.10 o                         
  -2  12   1       4251.27       4199.22       145.53 o                         
  -1  12   1        211.92         39.43        85.89 o                         
   0  12   1        452.85        493.11        78.55 o                         
   1  12   1         49.27         66.71        23.45 o                         
   3  12   1        228.22        234.22        12.19 o                         
   5  12   1        136.99         94.44       112.17 o                         
   6  12   1        386.86        419.85        43.14 o                         
   7  12   1        287.12        239.86       132.79 o                         
  -8  13   1          0.32         -0.72        18.09 o                         
  -7  13   1        478.30        479.09        20.26 o                         
  -6  13   1          0.90         -3.61        15.26 o                         
  -5  13   1        624.71        635.93        36.70 o                         
  -4  13   1          0.82        223.58       180.19 o                         
  -2  13   1         49.15         89.51        39.36 o                         
   0  13   1          7.61         19.56        38.38 o                         
   2  13   1        138.81        127.78        10.32 o                         
   3  13   1       2502.53       2547.89        81.68 o                         
   4  13   1        258.73        232.54        17.88 o                         
   6  13   1         31.72       -128.09       128.09 o                         
  -7  14   1          9.49          7.86        20.80 o                         
  -6  14   1       2704.25       2722.33        73.55 o                         
  -5  14   1        112.75        114.63        92.25 o                         
  -4  14   1       3932.38       4022.69       175.77 o                         
  -3  14   1         80.42         77.81        28.14 o                         
  -1  14   1         39.87         40.44        16.46 o                         
   0  14   1        304.52        334.39        67.63 o                         
   1  14   1         49.59         60.68        24.20 o                         
   3  14   1         18.17         67.04        84.65 o                         
   5  14   1        178.43        173.13        64.03 o                         
  -5  15   1       2649.38       2738.48       153.04 o                         
  -4  15   1          0.74        -24.82        54.78 o                         
  -3  15   1          0.63        223.94       214.55 o                         
  -2  15   1          3.16        179.84       122.19 o                         
  -1  15   1       2594.43       2392.21       553.54 o                         
   0  15   1          0.91         -3.41        39.64 o                         
   1  15   1       1674.05       1757.50       212.54 o                         
   2  15   1         93.25        122.68        11.29 o                         
  -3  16   1         51.57         30.26        12.42 o                         
  -2  16   1       1565.01       1571.98        71.34 o                         
  -1  16   1         49.47         66.52       115.09 o                         
   0  16   1        590.37        575.92        75.67 o                         
   1  16   1         59.57         73.86        10.28 o                         
  -1 -16   2         82.70         72.98        11.21 o                         
   0 -16   2        914.80        972.69        40.98 o                         
   1 -16   2        140.24        149.71        23.55 o                         
   2 -16   2        411.26        447.94       128.85 o                         
   3 -16   2         21.10        226.11       261.93 o                         
  -4 -15   2        132.01        155.95        33.65 o                         
  -1 -15   2       1317.17       1359.25       109.59 o                         
   0 -15   2        131.10        155.76        21.44 o                         
   2 -15   2         96.09        107.21        31.98 o                         
   3 -15   2       2397.87       3008.79       365.59 o                         
   4 -15   2        109.26         86.46        57.96 o                         
   5 -15   2        778.95        823.14        32.50 o                         
  -3 -14   2          6.21         -6.98        38.52 o                         
  -2 -14   2       2318.59       2469.09       102.16 o                         
  -1 -14   2         93.89        103.49        11.26 o                         
   0 -14   2        397.95        416.70       187.92 o                         
   1 -14   2         23.48        137.07       215.27 o                         
   3 -14   2         55.11         40.52        56.34 o                         
   4 -14   2          3.21        369.40       222.85 o                         
   5 -14   2        151.13        148.44        26.44 o                         
   6 -14   2       1902.17       1895.91        52.83 o                         
   7 -14   2        176.66        174.52        30.18 o                         
  -4 -13   2        797.70        723.24       242.39 o                         
  -1 -13   2       2528.91       2540.99       150.50 o                         
   0 -13   2         13.12         12.30         7.36 o                         
   1 -13   2       2571.98       2601.58        99.95 o                         
   2 -13   2       1524.51       1536.80        85.63 o                         
   4 -13   2          8.49        -16.64       170.06 o                         
   5 -13   2       2161.30       2176.24        57.71 o                         
   6 -13   2         16.58         18.57        22.77 o                         
   7 -13   2       3576.21       3655.45        92.80 o                         
   8 -13   2         94.06        113.54        48.34 o                         
  -7 -12   2         66.80         89.36        50.11 o                         
  -5 -12   2          3.05         -8.99        25.51 o                         
  -3 -12   2         50.19         38.33        36.17 o                         
  -2 -12   2       3431.74       3487.36       106.58 o                         
  -1 -12   2        453.78        465.60        50.95 o                         
   0 -12   2       2720.03       2739.79       103.61 o                         
   1 -12   2        406.93        421.15        36.55 o                         
   3 -12   2         33.60         28.78        13.95 o                         
   4 -12   2       3061.78       3046.98       113.16 o                         
   5 -12   2         24.11         13.72        14.76 o                         
   6 -12   2       1373.95       1399.54        49.35 o                         
   7 -12   2        116.73        155.84        20.85 o                         
   8 -12   2        169.63        303.99       161.19 o                         
  -8 -11   2        162.46        176.71        33.37 o                         
  -6 -11   2        579.60        488.80       165.00 o                         
  -5 -11   2       1340.61       1449.39       125.18 o                         
  -4 -11   2        497.17        495.65        81.96 o                         
  -3 -11   2       1355.22       1369.96        46.19 o                         
  -2 -11   2         23.81         70.69        67.16 o                         
   0 -11   2         81.07         84.01        10.47 o                         
   2 -11   2        282.42        225.57        80.52 o                         
   4 -11   2        500.71        473.66        23.62 o                         
   5 -11   2       1309.84       1341.86        38.00 o                         
   6 -11   2        137.56        126.62        26.99 o                         
   7 -11   2        882.02        876.43        41.80 o                         
   8 -11   2        264.27        273.94        14.78 o                         
   9 -11   2       2880.77       2791.34        76.37 o                         
  -9 -10   2         17.03         19.98         7.51 o                         
  -8 -10   2       3715.40       3520.98       112.82 o                         
  -7 -10   2         83.58         83.21         9.31 o                         
  -1 -10   2        294.16        331.75        35.93 o                         
   0 -10   2       1316.77       1384.23        54.79 o                         
   1 -10   2        437.12        422.32        22.25 o                         
   3 -10   2       1658.13       1590.49       227.94 o                         
   4 -10   2       7376.56       6934.29       199.10 o                         
   5 -10   2        391.27        361.54        31.29 o                         
   6 -10   2       1183.35       1206.91        66.20 o                         
   7 -10   2         88.99         96.34        27.29 o                         
   8 -10   2       2983.79       3000.72        80.09 o                         
   9 -10   2         29.17         37.39        15.99 o                         
  10 -10   2        912.49        943.65        37.94 o                         
  -8  -9   2          0.19         46.31        37.63 o                         
  -5  -9   2       5797.04       5701.95       182.75 o                         
  -3  -9   2        142.39        146.60        19.84 o                         
  -2  -9   2        523.68        559.80        26.68 o                         
   0  -9   2         43.66         34.10        17.08 o                         
   2  -9   2        288.51        464.14       149.42 o                         
   4  -9   2       1817.86       1847.37        60.06 o                         
   5  -9   2       5524.49       5434.05       129.01 o                         
   6  -9   2        865.72        899.21        27.48 o                         
   7  -9   2       1421.18       1464.20        40.39 o                         
   8  -9   2         65.87         70.09         9.61 o                         
   9  -9   2         28.91        178.41       122.13 o                         
  10  -9   2        387.05        369.98        16.95 o                         
  -9  -8   2         48.44         59.01        10.38 o                         
  -7  -8   2          4.00          7.54         5.46 o                         
  -3  -8   2        211.06        214.39        16.49 o                         
  -1  -8   2        541.20        715.47       138.13 o                         
   0  -8   2       2153.03       1881.00        69.58 o                         
   1  -8   2        367.48        405.53        29.49 o                         
   3  -8   2        209.86        255.32        32.68 o                         
   4  -8   2        596.58        682.39        43.49 o                         
   5  -8   2          9.26          1.81        67.30 o                         
   6  -8   2       3906.52       3877.86        92.77 o                         
   7  -8   2          1.19          5.89        10.73 o                         
   8  -8   2        108.05        126.68        25.26 o                         
   9  -8   2         98.43         99.10        11.71 o                         
  10  -8   2       4049.95       4092.79       111.52 o                         
  11  -8   2         33.24         22.23        40.72 o                         
 -10  -7   2         19.81         28.59        20.62 o                         
  -8  -7   2         94.46         79.86        21.35 o                         
  -4  -7   2        516.11        456.96       189.57 o                         
   0  -7   2        694.96        789.18        33.26 o                         
   3  -7   2       9670.63       9261.09       253.21 o                         
   4  -7   2        121.73        122.01         8.34 o                         
   6  -7   2       4904.50       4801.97       123.89 o                         
   8  -7   2         57.03         70.72        11.81 o                         
   9  -7   2       4177.62       4176.48       102.14 o                         
  10  -7   2          2.83         -4.88         9.90 o                         
  11  -7   2       1504.05       1534.63        50.17 o                         
 -11  -6   2          0.82         10.73        11.10 o                         
  -7  -6   2        268.61        222.55        14.08 o                         
  -5  -6   2        529.36        681.57        44.69 o                         
  -3  -6   2       3104.27       3455.80        88.08 o                         
  -2  -6   2       9966.30       9632.11       287.58 o                         
  -1  -6   2          6.85         10.32         9.35 o                         
   0  -6   2        601.00        576.10        24.41 o                         
   1  -6   2          1.59          3.72         7.48 o                         
   2  -6   2      10734.19       9568.13       558.91 o                         
   3  -6   2       2396.14       2724.10        88.37 o                         
   4  -6   2       3831.13       3643.10        86.37 o                         
   5  -6   2        727.48        822.79        41.14 o                         
   7  -6   2        228.40        217.78        11.75 o                         
   8  -6   2       6463.15       6003.94       137.26 o                         
   9  -6   2          8.89         10.27         9.53 o                         
  10  -6   2        598.83        620.00        25.54 o                         
  11  -6   2          0.54        -13.22        13.22 o                         
 -10  -5   2        408.86        375.78        21.45 o                         
  -3  -5   2       4034.21       3572.03        88.04 o                         
   0  -5   2        786.58        859.60        32.97 o                         
   2  -5   2        252.27        274.19        18.49 o                         
   3  -5   2       2725.49       2682.54        71.06 o                         
   4  -5   2       2027.88       2012.81        49.12 o                         
   5  -5   2       3798.28       3655.59        87.77 o                         
   6  -5   2        677.69        635.11        19.19 o                         
   7  -5   2       8590.62       8620.47       190.79 o                         
   8  -5   2        791.79        786.24        24.12 o                         
  10  -5   2        327.73        298.43        17.12 o                         
  11  -5   2       2541.96       2526.57        75.47 o                         
 -10  -4   2       1319.81       1370.66        74.72 o                         
  -9  -4   2         65.20         50.30        16.28 o                         
  -8  -4   2         86.74        113.48        11.55 o                         
  -6  -4   2      10781.63      10782.14       294.17 o                         
  -5  -4   2         46.19         50.92         6.76 o                         
  -4  -4   2      17409.22      19383.53       760.83 o                         
  -3  -4   2       3668.40       4096.01        98.26 o                         
  -2  -4   2       1517.89       1339.40        34.01 o                         
   0  -4   2      14034.72      13732.46       868.70 o                         
   1  -4   2       4290.33       4553.76       180.55 o                         
   2  -4   2       1597.74       1689.58        45.20 o                         
   5  -4   2         26.28         35.20         7.46 o                         
   6  -4   2       9153.60       8680.49       206.02 o                         
   8  -4   2         19.46          3.82        47.57 o                         
   9  -4   2          2.94          3.18         9.87 o                         
  10  -4   2       1868.35       1851.56        60.36 o                         
  11  -4   2          0.04         73.53        70.02 o                         
  12  -4   2       1640.96       1776.49        66.15 o                         
  -4  -3   2       1252.23       1316.37        40.18 o                         
  -3  -3   2      26143.39      28501.29      1123.24 o                         
   0  -3   2        396.59        362.55        13.86 o                         
   4  -3   2       1495.50       1513.34        35.35 o                         
   5  -3   2       2490.48       2133.34        56.44 o                         
   8  -3   2       2935.46       3000.67        79.20 o                         
  10  -3   2        676.22        676.93        26.33 o                         
  11  -3   2        647.11        617.93        31.90 o                         
  12  -3   2        107.32        102.20        15.76 o                         
 -12  -2   2        415.89        428.28        18.90 o                         
 -11  -2   2         42.05         53.00        16.02 o                         
  -3  -2   2        174.32        209.75         8.84 o                         
  -2  -2   2      20878.30      21119.58       884.06 o                         
  -1  -2   2      30721.22      28145.47      1585.42 o                         
   0  -2   2         60.01         68.04         7.94 o                         
   2  -2   2      25665.71      24704.41      1313.68 o                         
   3  -2   2        241.18        243.59         7.50 o                         
   4  -2   2        799.77        629.69        16.96 o                         
   5  -2   2         40.27         83.22        56.45 o                         
   6  -2   2       1929.66       1930.49        70.57 o                         
   7  -2   2        851.44        920.71        28.28 o                         
   8  -2   2       5458.40       5471.55       133.61 o                         
   9  -2   2       1835.45       1806.83        50.59 o                         
  11  -2   2          8.06         14.08         6.62 o                         
  12  -2   2        419.92        387.31        20.21 o                         
 -11  -1   2       2213.21       2197.38        76.09 o                         
  -8  -1   2          1.42          3.02         3.03 o                         
  -7  -1   2       6832.03       6950.66       181.36 o                         
  -3  -1   2       2763.58       2552.93        63.25 o                         
  -1  -1   2        224.48        208.24         7.56 o                         
   5  -1   2       5592.14       5647.22       139.20 o                         
   6  -1   2        637.92        699.25        21.92 o                         
   7  -1   2       6573.06       6426.66       159.39 o                         
   8  -1   2          2.15          3.38         7.30 o                         
  11  -1   2       2102.85       2113.47        64.63 o                         
 -12   0   2       2440.98       2352.23        70.63 o                         
 -11   0   2         10.16         12.59         6.51 o                         
 -10   0   2       7330.22       7248.38       200.59 o                         
  -9   0   2         64.68         74.06         7.80 o                         
  -8   0   2         89.71         95.71         7.73 o                         
  -7   0   2         42.29         63.60         8.38 o                         
  -6   0   2       5152.18       5186.59       120.64 o                         
  -5   0   2         46.73         56.40         4.32 o                         
  -4   0   2          9.99         16.11         6.78 o                         
  -3   0   2        382.06        353.16        12.74 o                         
  -2   0   2       7664.37       8323.56       477.59 o                         
  -1   0   2        905.61        935.98        30.64 o                         
   1   0   2        873.47        887.45        32.36 o                         
   2   0   2       7707.14       8135.73       357.64 o                         
   3   0   2        368.05        346.92         9.01 o                         
   4   0   2         12.92         15.36         2.61 o                         
   5   0   2         44.34         45.93         4.19 o                         
   6   0   2       5202.49       5171.37       112.48 o                         
   7   0   2         34.17         42.77         4.50 o                         
   8   0   2         92.86        111.19         7.89 o                         
   9   0   2         64.65         93.59        12.95 o                         
  10   0   2       7320.61       7418.67       199.04 o                         
  11   0   2         10.64          7.07         5.27 o                         
  12   0   2       2454.46       2385.32        70.73 o                         
 -11   1   2       2104.70       2083.30        74.64 o                         
  -8   1   2          1.46         -1.77         3.56 o                         
  -7   1   2       6608.79       6451.34       168.88 o                         
  -6   1   2        674.01        753.95        23.26 o                         
  -5   1   2       5570.12       5384.76       130.18 o                         
   1   1   2        207.17        203.35         9.36 o                         
   3   1   2       2779.32       2537.91        55.67 o                         
   7   1   2       6791.38       7006.89       141.97 o                         
   8   1   2          0.65          5.33         4.12 o                         
  11   1   2       2236.79       2261.26        76.24 o                         
 -12   2   2        435.76        411.90        20.46 o                         
 -11   2   2         10.34         22.98         7.30 o                         
 -10   2   2        141.68        435.61        90.10 o                         
  -9   2   2       1814.16       1742.03        56.81 o                         
  -8   2   2       5455.82       5376.78       158.92 o                         
  -7   2   2        890.01        918.04        29.14 o                         
  -6   2   2       1959.82       1915.41        68.29 o                         
  -4   2   2        790.22        638.87        17.23 o                         
  -3   2   2        227.87        235.30        13.91 o                         
  -2   2   2      25765.18      24160.61      1300.29 o                         
   0   2   2         61.86         62.56        12.53 o                         
   1   2   2      29975.99      29646.58      1599.17 o                         
   2   2   2      20754.26      22281.04       893.74 o                         
   3   2   2        173.31        214.00        10.97 o                         
  11   2   2         42.24         40.14         8.60 o                         
  12   2   2        412.41        443.28        24.42 o                         
 -12   3   2        103.25         94.38        27.27 o                         
 -11   3   2        640.96        619.84        24.75 o                         
 -10   3   2        652.72        636.33        28.82 o                         
  -8   3   2       2967.22       2952.49        89.12 o                         
  -5   3   2       2443.84       2132.18        56.27 o                         
  -4   3   2       1490.08       1549.69        44.81 o                         
  -3   3   2      34216.25      32384.67      1695.38 o                         
   0   3   2        389.93        357.67        14.94 o                         
   3   3   2      25652.07      27917.42      1140.62 o                         
   4   3   2       1202.86       1326.00        49.32 o                         
 -12   4   2       1647.35       1751.81        65.11 o                         
 -11   4   2          0.01        134.60        96.97 o                         
 -10   4   2       1862.41       1926.99        52.30 o                         
  -9   4   2          4.34          3.22         8.72 o                         
  -8   4   2         18.25        111.73        56.45 o                         
  -6   4   2       9093.07       8594.63       250.97 o                         
  -5   4   2         25.41         27.46         7.96 o                         
  -2   4   2       1607.04       1686.42        72.45 o                         
  -1   4   2       4260.45       4525.92       144.85 o                         
   0   4   2      13971.43      13750.20       874.12 o                         
   2   4   2       1547.08       1356.68        44.81 o                         
   3   4   2       3592.15       4136.40        99.07 o                         
   4   4   2      17211.24      18322.70       776.18 o                         
   5   4   2         46.00         53.29         6.23 o                         
   6   4   2      10723.52      10878.11       269.01 o                         
   8   4   2         95.42        115.18         9.05 o                         
  10   4   2       1338.96       1370.01        50.08 o                         
 -11   5   2       2545.35       2605.96        76.28 o                         
 -10   5   2        320.87        296.41        27.63 o                         
  -9   5   2        140.67        494.23       141.84 o                         
  -8   5   2        774.57        831.51        34.41 o                         
  -7   5   2       8580.52       8523.30       209.00 o                         
  -6   5   2        676.48        636.81        21.29 o                         
  -5   5   2       3806.94       3726.15       108.13 o                         
  -4   5   2       2054.58       2049.81        62.01 o                         
  -3   5   2       2712.90       2704.22       105.46 o                         
  -2   5   2        262.40        265.25        15.39 o                         
   0   5   2        794.35        846.73        26.88 o                         
   3   5   2       3950.04       3464.36        88.14 o                         
  10   5   2        418.72        422.95        19.98 o                         
 -11   6   2          0.91         -0.36         7.25 o                         
 -10   6   2        602.33        637.77        25.76 o                         
  -9   6   2          7.78          6.41         6.92 o                         
  -8   6   2       6433.61       5901.51       140.97 o                         
  -7   6   2        234.42        240.27        13.63 o                         
  -5   6   2        730.64        819.07        33.35 o                         
  -4   6   2       3865.03       3710.87       134.19 o                         
  -3   6   2       2407.86       2664.46        88.19 o                         
  -2   6   2      10645.29       9800.43       298.44 o                         
  -1   6   2          1.61         -0.33         3.39 o                         
   0   6   2        571.10        553.52        28.62 o                         
   1   6   2          4.44          7.70         1.55 o                         
   2   6   2       9875.66       9498.97       351.53 o                         
   3   6   2       3046.05       3493.82       146.17 o                         
   5   6   2        535.85        669.56        31.93 o                         
   7   6   2        254.53        210.65        10.47 o                         
  11   6   2          0.55         -0.41         5.92 o                         
 -11   7   2       1516.61       1554.37        51.05 o                         
 -10   7   2          1.84          2.86         8.71 o                         
  -9   7   2       4162.39       4244.60       128.20 o                         
  -8   7   2         59.55         71.04        12.46 o                         
  -6   7   2       4915.76       4776.53       112.09 o                         
  -4   7   2        128.78        130.35        18.35 o                         
  -3   7   2       9697.56       9180.14       251.84 o                         
   0   7   2        712.48        814.67        26.63 o                         
   4   7   2        488.46        296.00        92.28 o                         
   8   7   2         91.36         85.74         5.98 o                         
  10   7   2         20.18         29.00        11.91 o                         
 -11   8   2         35.60         28.56        16.18 o                         
 -10   8   2       4059.04       4022.63       111.22 o                         
  -9   8   2        102.00        105.08        36.30 o                         
  -8   8   2        111.88        121.91        10.33 o                         
  -7   8   2          0.91          7.96        14.38 o                         
  -6   8   2       3923.85       3850.75       102.70 o                         
  -5   8   2         10.22        151.97        96.25 o                         
  -4   8   2        604.31        699.68        34.99 o                         
  -3   8   2        189.96        244.59        36.04 o                         
  -1   8   2        372.47        383.28        33.53 o                         
   0   8   2       2157.54       1810.72        66.90 o                         
   1   8   2        509.59        623.13       121.20 o                         
   3   8   2        218.59        198.80        21.40 o                         
   5   8   2        610.49        380.98       125.92 o                         
   7   8   2          3.06         15.40        10.51 o                         
   9   8   2         47.48         66.71        11.23 o                         
 -10   9   2        389.54        371.33        20.88 o                         
  -9   9   2         30.26        192.10       163.19 o                         
  -8   9   2         67.42         74.79        11.46 o                         
  -7   9   2       1426.76       1448.08        40.44 o                         
  -6   9   2        839.89        924.77        49.78 o                         
  -5   9   2       5546.16       5419.05       162.41 o                         
  -4   9   2       1804.18       1779.99        68.45 o                         
  -3   9   2          0.48         99.50        92.27 o                         
  -2   9   2        288.32        368.80       212.38 o                         
   0   9   2         39.77         30.00        11.59 o                         
   2   9   2        526.90        542.00        20.75 o                         
   3   9   2        152.80        164.77         8.38 o                         
   5   9   2       5866.24       5803.77       186.00 o                         
   8   9   2          0.59         49.21        55.00 o                         
 -10  10   2        898.31        976.17        58.74 o                         
  -9  10   2         29.73         42.90        27.93 o                         
  -8  10   2       3006.66       2993.98        79.94 o                         
  -7  10   2         91.74        105.33        31.54 o                         
  -6  10   2       1189.42       1196.72        71.75 o                         
  -5  10   2        391.74        379.73        19.52 o                         
  -4  10   2       7331.15       7070.92       200.45 o                         
  -3  10   2       1660.38       1600.26       296.31 o                         
  -1  10   2        442.67        423.36        16.36 o                         
   0  10   2       1298.94       1328.09        55.91 o                         
   1  10   2        298.30        350.51        26.63 o                         
   7  10   2         84.80         85.91        19.58 o                         
   8  10   2       3706.46       3619.79       115.59 o                         
   9  10   2         22.82         25.26         7.93 o                         
  -9  11   2       2908.38       2888.23        77.61 o                         
  -8  11   2        267.10        268.44        14.56 o                         
  -7  11   2        878.34        875.08        36.93 o                         
  -6  11   2        138.18        128.11        39.74 o                         
  -5  11   2       1304.73       1314.13        48.39 o                         
  -4  11   2        491.05        447.95        57.78 o                         
  -2  11   2        259.18        220.59        33.62 o                         
   0  11   2         81.47         83.65        33.80 o                         
   2  11   2         28.62         73.09       108.55 o                         
   3  11   2       1359.08       1378.30        45.70 o                         
   4  11   2        486.82        437.35        43.26 o                         
   5  11   2       1339.85       1385.25        82.50 o                         
   6  11   2        619.92        304.27       150.52 o                         
   8  11   2        159.37        184.41        27.32 o                         
  -8  12   2        167.05        700.08       218.15 o                         
  -7  12   2        116.13        134.53        31.20 o                         
  -6  12   2       1364.60       1413.75        90.10 o                         
  -5  12   2         23.21         12.80        13.34 o                         
  -4  12   2       3090.80       3047.18        96.04 o                         
  -3  12   2         33.60         29.63        19.17 o                         
  -1  12   2        422.43        408.19        26.37 o                         
   0  12   2       2711.20       2723.52       110.97 o                         
   1  12   2        472.04        467.78        29.61 o                         
   2  12   2       3421.08       3438.76       105.82 o                         
   3  12   2         57.84         53.88        25.08 o                         
   5  12   2          2.88         18.91        37.46 o                         
   6  12   2       2603.03       2137.87       356.01 o                         
   7  12   2         64.33        102.07        79.40 o                         
  -8  13   2         94.05         96.51        10.85 o                         
  -7  13   2       3588.40       3711.37        93.03 o                         
  -6  13   2         13.57         17.24        46.27 o                         
  -5  13   2       2173.10       2207.33        85.53 o                         
  -4  13   2          8.80        110.48       110.65 o                         
  -2  13   2       1488.02       1507.73        90.26 o                         
  -1  13   2       2586.96       2590.04        99.88 o                         
   0  13   2         12.61         11.64        49.19 o                         
   1  13   2       2572.80       2585.90       137.34 o                         
   3  13   2       1633.99       1016.65       281.47 o                         
   4  13   2        825.26        645.80       244.56 o                         
   5  13   2       1279.70       1374.11       315.85 o                         
   6  13   2        265.79         63.32       162.83 o                         
  -7  14   2        173.12        171.68        38.26 o                         
  -6  14   2       1898.31       1916.31        70.78 o                         
  -5  14   2        159.87        161.53        39.30 o                         
  -3  14   2         52.01         56.12        31.81 o                         
  -1  14   2         23.57        110.60       115.59 o                         
   0  14   2        401.47        411.06        65.36 o                         
   1  14   2         83.53        112.30        66.80 o                         
   2  14   2       2320.99       2372.21        78.79 o                         
   3  14   2          6.99         25.30       158.10 o                         
   5  14   2        330.92        173.32       174.40 o                         
  -5  15   2        777.64        790.55       141.10 o                         
  -4  15   2        113.99        111.91        27.16 o                         
  -3  15   2       2418.42       2467.79       137.36 o                         
  -2  15   2         97.75        120.22       130.62 o                         
   0  15   2        128.43        143.88        63.26 o                         
   1  15   2       1300.01       1355.89       115.73 o                         
   4  15   2        143.60        138.68        15.92 o                         
  -3  16   2         19.99        -77.07       255.06 o                         
  -2  16   2        423.85        377.26        68.96 o                         
  -1  16   2        130.98        140.89        30.39 o                         
   0  16   2        910.24        944.95       107.47 o                         
   1  16   2         85.42         96.31        11.44 o                         
   0 -16   3        600.52        639.16        30.64 o                         
   1 -16   3         55.45        829.62       337.92 o                         
   2 -16   3       2693.73       2835.57       217.62 o                         
   3 -16   3        155.52        160.37        17.04 o                         
  -4 -15   3        152.86        162.83        34.37 o                         
  -1 -15   3        786.77        893.84        91.11 o                         
   2 -15   3         33.59        132.05       145.55 o                         
   3 -15   3         37.24        234.73       151.23 o                         
   4 -15   3         88.20         89.95        57.97 o                         
   5 -15   3       1578.10       1568.88       113.50 o                         
  -3 -14   3        828.82        709.35       377.36 o                         
  -1 -14   3        305.72        319.42        19.00 o                         
   0 -14   3        213.32        152.46       111.23 o                         
   1 -14   3        442.50        445.62        52.13 o                         
   3 -14   3         11.20        158.12       221.05 o                         
   4 -14   3       4534.05       4553.27       142.79 o                         
   5 -14   3        482.99        500.25        30.42 o                         
   6 -14   3       1897.05       1926.40        52.27 o                         
  -5 -13   3        159.33        224.66        35.10 o                         
  -4 -13   3        249.48        243.72        46.62 o                         
  -3 -13   3       3763.00       3981.76       143.88 o                         
  -2 -13   3        701.07        303.18       147.99 o                         
  -1 -13   3        431.94        425.83        31.38 o                         
   0 -13   3         65.17         56.31        31.54 o                         
   1 -13   3        620.50        619.56       192.37 o                         
   2 -13   3         44.77        110.72       151.61 o                         
   4 -13   3         69.60          1.39       117.41 o                         
   5 -13   3        150.33        144.44        32.51 o                         
   6 -13   3         11.64          9.71        11.22 o                         
   7 -13   3          6.51        -35.62       149.24 o                         
  -5 -12   3        710.56        528.97       194.99 o                         
  -2 -12   3       2376.91       2341.82        99.14 o                         
  -1 -12   3          2.58         15.92        90.82 o                         
   0 -12   3       3222.84       3174.30       146.06 o                         
   1 -12   3        194.18        171.14        51.49 o                         
   2 -12   3       3198.83       2944.73       355.10 o                         
   3 -12   3       1100.68       1132.94        91.65 o                         
   5 -12   3          0.49         42.33       157.40 o                         
   6 -12   3       1010.90       1008.77        43.16 o                         
   7 -12   3          0.60        135.02       253.09 o                         
   8 -12   3       5371.99       5469.65       148.15 o                         
  -8 -11   3         45.86        100.95        89.74 o                         
  -6 -11   3        173.66        163.83        29.30 o                         
  -4 -11   3        219.45        221.34        41.97 o                         
  -3 -11   3        269.17        289.03        34.52 o                         
  -2 -11   3        109.85        109.41        10.23 o                         
   0 -11   3        114.96        111.88        17.01 o                         
   2 -11   3        226.43        259.89       120.73 o                         
   3 -11   3        262.95        255.68        14.88 o                         
   4 -11   3        132.45        149.79        13.43 o                         
   5 -11   3       6315.02       6225.42       145.06 o                         
   6 -11   3        184.90        195.45        16.01 o                         
   7 -11   3       1687.65       1747.34        48.68 o                         
   8 -11   3        154.73        133.36        13.81 o                         
   9 -11   3        128.98        277.70       177.82 o                         
  -8 -10   3        606.16        663.36        96.20 o                         
  -6 -10   3       2226.18       2553.46       153.18 o                         
  -5 -10   3        373.19        311.59        39.21 o                         
  -4 -10   3          9.66         27.54        17.64 o                         
   0 -10   3       4512.73       4350.15       150.63 o                         
   1 -10   3        261.63        256.55        56.57 o                         
   3 -10   3        900.68        904.96       204.02 o                         
   4 -10   3          9.37         23.96         9.62 o                         
   5 -10   3        242.70        231.38        17.97 o                         
   6 -10   3       3060.80       3077.12        73.31 o                         
   7 -10   3        506.84        501.54        19.88 o                         
   8 -10   3        967.81        920.54        28.59 o                         
   9 -10   3          0.14        -93.72       173.32 o                         
  10 -10   3       5124.28       5187.85       178.04 o                         
  -9  -9   3       1170.98       1185.47        49.68 o                         
  -8  -9   3         57.16         47.78         8.72 o                         
  -7  -9   3       2711.04       2788.46        90.64 o                         
  -5  -9   3       2687.83       2815.49       111.55 o                         
  -4  -9   3        202.38        178.75        96.23 o                         
  -2  -9   3        140.10        143.82        10.41 o                         
   0  -9   3        226.47        220.87        27.73 o                         
   2  -9   3        143.49        144.74        17.94 o                         
   3  -9   3       2031.98       2095.62        66.30 o                         
   4  -9   3         29.73         78.15        80.26 o                         
   5  -9   3       3531.65       3490.68        78.85 o                         
   6  -9   3        499.05        486.77        21.11 o                         
   7  -9   3       2907.15       2960.61        72.70 o                         
   8  -9   3          9.73          8.12         5.59 o                         
   9  -9   3       1440.25       1440.56        39.54 o                         
  10  -9   3         50.25         65.33        15.67 o                         
  -8  -8   3       6709.96       6387.16       208.67 o                         
  -7  -8   3         48.21         50.46        16.84 o                         
   0  -8   3        995.76        986.65        42.85 o                         
   1  -8   3       2089.79       2023.89        73.84 o                         
   2  -8   3      10901.29      10525.02       282.85 o                         
   3  -8   3        124.74        124.18        16.60 o                         
   4  -8   3       3020.56       2911.61        70.17 o                         
   6  -8   3       1017.95       1035.50        35.91 o                         
   7  -8   3         63.06         66.15         7.39 o                         
   8  -8   3       6977.81       6800.10       169.91 o                         
   9  -8   3        215.13        222.81        21.04 o                         
 -10  -7   3        178.73        169.19        18.36 o                         
  -4  -7   3        777.26        816.14        94.13 o                         
  -2  -7   3        650.68        591.93        32.60 o                         
   0  -7   3       2672.37       2694.30       105.80 o                         
   2  -7   3        456.97        488.14        20.43 o                         
   4  -7   3        583.34        589.03        25.44 o                         
   7  -7   3       2619.04       2612.31        65.61 o                         
   8  -7   3       1007.55        979.20        29.02 o                         
  10  -7   3        168.94        174.94        14.60 o                         
  11  -7   3       1135.95       1165.54        46.14 o                         
 -11  -6   3         20.14          4.25        10.51 o                         
 -10  -6   3       2362.19       2376.51        88.62 o                         
  -8  -6   3        528.79        559.23        26.25 o                         
  -6  -6   3      14408.36      15451.49       554.09 o                         
  -5  -6   3        514.74        593.40        24.96 o                         
  -4  -6   3       3286.43       3347.51       102.72 o                         
   0  -6   3       7329.13       6684.29       211.05 o                         
   4  -6   3       4404.57       4282.11       110.76 o                         
   5  -6   3        839.59        843.00        47.50 o                         
   6  -6   3      14163.01      13764.35       316.58 o                         
   7  -6   3       3330.79       3314.64        79.65 o                         
   8  -6   3        612.59        597.54        32.10 o                         
   9  -6   3          7.81        -32.70        60.41 o                         
  10  -6   3       2650.74       2773.14        74.83 o                         
  11  -6   3          2.47         -1.16         7.00 o                         
 -10  -5   3        176.71        163.60        15.16 o                         
  -5  -5   3       2228.58       2375.49        79.57 o                         
  -4  -5   3        156.40        288.35        87.56 o                         
   0  -5   3          2.22          7.75         3.05 o                         
   3  -5   3       6271.31       6030.20       134.67 o                         
   4  -5   3        423.85        443.04        13.62 o                         
   6  -5   3       1396.26       1367.23        35.92 o                         
   8  -5   3        294.57        279.64        22.20 o                         
   9  -5   3       1268.48       1293.80        40.91 o                         
  10  -5   3         97.15        124.86        27.67 o                         
  11  -5   3        576.66        569.55        29.33 o                         
 -11  -4   3        136.30        111.08        24.97 o                         
  -8  -4   3       5646.17       5788.75       185.57 o                         
  -7  -4   3        470.14        476.84        25.87 o                         
  -4  -4   3       4571.61       4312.15       124.92 o                         
  -3  -4   3        660.23        701.92        23.22 o                         
   0  -4   3          2.09          1.80         5.43 o                         
   1  -4   3         60.61         55.55        32.86 o                         
   2  -4   3      18802.30      17601.40       778.09 o                         
   4  -4   3       4083.85       3797.24       105.32 o                         
   5  -4   3       1402.47       1376.84        35.61 o                         
   7  -4   3        727.19        749.29       190.29 o                         
   8  -4   3       6000.81       5843.21       147.16 o                         
   9  -4   3       1682.50       1651.33        49.13 o                         
  10  -4   3       1166.44       1170.35        37.88 o                         
  11  -4   3         50.58         56.53         9.18 o                         
 -11  -3   3       1239.57       1271.68        60.55 o                         
 -10  -3   3        333.87        319.15        20.46 o                         
  -8  -3   3         13.55         13.39        14.47 o                         
  -3  -3   3      11923.77      12688.64       510.64 o                         
   0  -3   3         82.85         81.41         8.32 o                         
   3  -3   3      11762.54      11449.50       800.31 o                         
   4  -3   3       2856.07       2898.90        67.04 o                         
   6  -3   3        766.61        745.14        20.79 o                         
   8  -3   3         35.93         53.42        16.97 o                         
  10  -3   3        288.68        313.47        30.40 o                         
  11  -3   3       1022.28        995.46        36.14 o                         
  12  -3   3        195.90        188.60        20.61 o                         
 -12  -2   3       3176.99       3171.73        98.95 o                         
  -7  -2   3        162.99        172.76        12.18 o                         
  -6  -2   3       8878.17       9292.69       282.74 o                         
  -4  -2   3       5535.43       5932.48       132.94 o                         
  -2  -2   3      20843.32      22474.05       877.00 o                         
   5  -2   3        936.82       1004.68        25.65 o                         
   6  -2   3       8664.99       8850.63       227.94 o                         
   7  -2   3        347.32        434.40        94.48 o                         
   8  -2   3        718.29        736.11        24.55 o                         
   9  -2   3        919.02        888.91        29.27 o                         
  10  -2   3       4114.66       4142.59       111.99 o                         
  11  -2   3       1391.98       1384.51        42.86 o                         
  12  -2   3       3701.76       3652.30        99.87 o                         
  -8  -1   3         39.68         41.99         8.18 o                         
  -6  -1   3        775.77        904.24        25.94 o                         
  -5  -1   3       6346.75       6264.68       192.15 o                         
   0  -1   3        422.89        448.27        12.68 o                         
   6  -1   3        623.27        695.17        23.74 o                         
   7  -1   3       3022.72       3102.37        79.13 o                         
   8  -1   3         22.85         12.38         7.79 o                         
   9  -1   3       9229.45       9369.82       219.06 o                         
  10  -1   3        162.90        194.03        12.44 o                         
  11  -1   3       1124.01       1128.10        37.10 o                         
 -12   0   3        559.07        546.68        23.89 o                         
 -11   0   3        575.80        597.44        28.61 o                         
 -10   0   3       3825.28       3851.84       110.43 o                         
  -9   0   3         71.02         79.56        11.54 o                         
  -8   0   3       1484.44       1503.63        45.74 o                         
  -7   0   3         38.21         74.61        12.71 o                         
  -6   0   3       1221.62       1279.95        34.85 o                         
  -5   0   3       1794.67       1799.78        46.60 o                         
  -4   0   3       6626.12       6522.81       160.69 o                         
  -3   0   3       1372.21       1383.53        46.76 o                         
  -1   0   3        578.83        589.08        21.65 o                         
   0   0   3          0.01          5.17         1.53 o                         
   1   0   3        563.37        579.11        18.19 o                         
   3   0   3       1329.43       1404.01        32.72 o                         
   4   0   3       6479.09       6538.77       139.23 o                         
   5   0   3       1796.11       1837.67        49.43 o                         
   6   0   3       1208.02       1286.96        32.17 o                         
   7   0   3         43.16         50.30         5.32 o                         
   8   0   3       1483.73       1499.70        47.89 o                         
   9   0   3         67.88         84.27         7.61 o                         
  10   0   3       3828.91       3908.43       101.27 o                         
  11   0   3        589.36        623.80        23.93 o                         
  12   0   3        570.39        552.57        28.70 o                         
 -11   1   3       1146.87       1057.26        75.70 o                         
 -10   1   3        146.06        141.91        11.65 o                         
  -9   1   3       9223.00       9357.88       217.26 o                         
  -8   1   3         19.35         17.22         7.39 o                         
  -7   1   3       3103.75       3105.64        79.55 o                         
  -6   1   3        625.26        698.80        24.17 o                         
   0   1   3        421.11        419.82        12.00 o                         
   5   1   3       6084.81       6128.33       143.48 o                         
   6   1   3        783.89        915.38        21.95 o                         
   8   1   3         33.50         40.61         6.20 o                         
  12   1   3        269.10        228.78        18.97 o                         
 -12   2   3       3686.96       3672.55       100.02 o                         
 -11   2   3       1388.80       1377.45        51.64 o                         
 -10   2   3       4061.18       4165.44       137.55 o                         
  -9   2   3        912.48        901.33        33.02 o                         
  -8   2   3        713.91        733.75        25.45 o                         
  -7   2   3        351.20        320.91       102.76 o                         
  -6   2   3       8755.51       9062.27       227.79 o                         
  -5   2   3        937.54        996.07        29.23 o                         
   2   2   3      20187.93      22067.48       894.89 o                         
   4   2   3       5458.70       5931.38       127.34 o                         
   6   2   3       8841.50       9327.99       208.32 o                         
   7   2   3        164.97        166.55        10.91 o                         
 -12   3   3        181.43        182.67        16.52 o                         
 -11   3   3       1021.92       1009.01        40.90 o                         
 -10   3   3        300.72        315.37        20.97 o                         
  -8   3   3         32.30         49.55         7.71 o                         
  -6   3   3        756.79        748.95        33.88 o                         
  -4   3   3       2905.72       2879.36        83.02 o                         
  -3   3   3      11838.38      11625.71       788.01 o                         
   0   3   3         87.69         91.32        20.08 o                         
   3   3   3      11817.76      12363.42       749.65 o                         
   8   3   3         15.08         17.73        12.30 o                         
  10   3   3        335.40        307.99        17.78 o                         
  11   3   3       1216.67       1180.80        38.89 o                         
 -12   4   3       1190.85       1173.96        47.37 o                         
 -11   4   3         54.27         57.45         9.20 o                         
 -10   4   3       1180.33       1133.58        43.27 o                         
  -9   4   3       1647.27       1667.16        57.65 o                         
  -8   4   3       5985.57       5881.08       164.92 o                         
  -7   4   3        739.80        996.58       180.08 o                         
  -5   4   3       1386.15       1444.61        45.50 o                         
  -4   4   3       4042.54       3795.60       119.98 o                         
  -2   4   3      18735.42      17140.14       771.07 o                         
  -1   4   3         53.78        150.45        38.36 o                         
   0   4   3          3.33         16.43        15.15 o                         
   3   4   3        628.51        684.69        27.68 o                         
   4   4   3       4551.17       4297.32        99.43 o                         
   7   4   3        454.00        496.57        16.96 o                         
   8   4   3       5649.07       5837.91       159.06 o                         
  11   4   3        138.98        120.67        17.38 o                         
 -11   5   3        564.64        571.91        41.76 o                         
 -10   5   3         95.34        105.53        12.07 o                         
  -9   5   3       1278.27       1295.18        47.76 o                         
  -8   5   3        294.76        282.42        43.44 o                         
  -6   5   3       1405.43       1389.61        39.87 o                         
  -4   5   3        415.76        422.77        19.45 o                         
  -3   5   3       6287.90       6073.98       194.36 o                         
   0   5   3          1.74          9.02         6.26 o                         
   4   5   3        155.93        250.35        90.10 o                         
   5   5   3       2242.31       2320.99        54.09 o                         
  10   5   3        168.56        168.51        11.87 o                         
 -11   6   3          1.63         -3.86        13.82 o                         
 -10   6   3       2640.46       2829.96        76.38 o                         
  -9   6   3         10.06        -56.72        64.00 o                         
  -8   6   3        607.67        605.79        21.56 o                         
  -7   6   3       3293.18       3284.97        87.92 o                         
  -6   6   3      14137.41      13415.97       329.32 o                         
  -5   6   3        851.57        825.97        34.89 o                         
  -4   6   3       4402.95       4303.92       169.84 o                         
   0   6   3       7244.77       6719.65       211.40 o                         
   4   6   3       3214.12       3278.68       103.12 o                         
   5   6   3        516.45        600.90        24.60 o                         
   6   6   3      14372.59      14247.11       340.24 o                         
   8   6   3        530.05        551.43        20.70 o                         
  10   6   3       2328.67       2276.18        74.42 o                         
  11   6   3         15.44          6.76         5.71 o                         
 -11   7   3       1140.76       1179.51        42.05 o                         
 -10   7   3        162.96        169.41        28.60 o                         
  -8   7   3        989.38        959.67        28.94 o                         
  -7   7   3       2609.68       2554.28        64.33 o                         
  -4   7   3        565.36        594.29        31.41 o                         
  -2   7   3        473.26        505.25        20.52 o                         
   0   7   3       2679.19       2663.71        94.52 o                         
   2   7   3        657.04        612.58        30.86 o                         
   4   7   3        783.50        819.79        29.35 o                         
   9   7   3       1736.00       1044.51        59.34 o                         
  10   7   3        203.67        184.82        11.12 o                         
 -11   8   3        340.46        307.16       196.80 o                         
 -10   8   3        283.75        316.93       220.68 o                         
  -9   8   3        214.79        216.57        13.35 o                         
  -8   8   3       7023.52       6814.96       153.17 o                         
  -7   8   3         59.97         73.55        12.49 o                         
  -6   8   3       1014.34       1029.76        57.29 o                         
  -4   8   3       3013.87       2895.65        89.58 o                         
  -3   8   3        124.90        131.13        11.62 o                         
  -2   8   3      10787.44      10360.13       282.43 o                         
  -1   8   3       2088.44       1933.05        60.42 o                         
   0   8   3       1035.72        974.44        32.41 o                         
   7   8   3         43.64         55.95        16.70 o                         
   8   8   3       6687.57       6281.27       189.41 o                         
 -10   9   3         43.46         53.71        10.73 o                         
  -9   9   3       1440.05       1388.64        39.12 o                         
  -8   9   3         12.13         14.10        10.19 o                         
  -7   9   3       2905.65       2950.67        72.93 o                         
  -6   9   3        496.70        480.34        31.79 o                         
  -5   9   3       3529.91       3473.54       100.45 o                         
  -4   9   3         28.27         -5.36        62.22 o                         
  -3   9   3       2011.54       2082.20        66.44 o                         
  -2   9   3        146.84        142.10        16.16 o                         
   0   9   3        219.95        218.58        21.63 o                         
   2   9   3        128.40        121.09        31.36 o                         
   4   9   3        201.79        132.76        68.29 o                         
   5   9   3       2676.11       2771.65       112.37 o                         
   7   9   3       2699.27       2830.84       104.51 o                         
   8   9   3         62.02         29.46        22.31 o                         
   9   9   3       1157.62       1209.62        49.52 o                         
 -10  10   3       5146.59       5132.77       165.45 o                         
  -9  10   3          0.12         24.40        61.26 o                         
  -8  10   3        973.20        898.42        37.19 o                         
  -7  10   3        503.19        487.93        25.96 o                         
  -6  10   3       3055.77       3103.24        93.05 o                         
  -5  10   3        240.99        235.74        15.99 o                         
  -4  10   3          9.37         16.03         7.31 o                         
  -3  10   3        886.36       1044.31       213.21 o                         
  -1  10   3        268.85        280.93        30.96 o                         
   0  10   3       4512.35       4265.81       125.03 o                         
   1  10   3          0.07        140.09        81.99 o                         
   4  10   3          8.63          7.32         7.63 o                         
   5  10   3        369.84        338.65        30.25 o                         
   6  10   3       2217.41       2406.11       110.72 o                         
   8  10   3        605.10        479.06       122.60 o                         
  -9  11   3        128.56        473.97       202.95 o                         
  -8  11   3        154.22        134.95        11.13 o                         
  -7  11   3       1684.60       1781.90        97.66 o                         
  -6  11   3        192.76        179.87        22.40 o                         
  -5  11   3       6327.64       6131.16       181.74 o                         
  -4  11   3        129.97        150.05        20.10 o                         
  -3  11   3        261.71        282.71        40.55 o                         
  -2  11   3        227.86        219.10       104.00 o                         
   0  11   3        115.52        113.66        47.25 o                         
   2  11   3         98.84         97.77        18.75 o                         
   3  11   3        274.86        297.33        13.21 o                         
   4  11   3        208.28        169.89        88.08 o                         
   6  11   3        167.98        163.16        31.29 o                         
   8  11   3         42.82          7.24        81.41 o                         
  -8  12   3       5374.85       5580.00       135.13 o                         
  -7  12   3          0.35        -97.21       157.56 o                         
  -6  12   3       1032.41       1035.71        35.43 o                         
  -5  12   3          0.53        302.82       144.37 o                         
  -3  12   3       1083.96       1096.43        66.37 o                         
  -2  12   3       3198.04       3076.56       129.35 o                         
  -1  12   3        188.42        168.51        36.40 o                         
   0  12   3       3225.36       3111.96       156.76 o                         
   2  12   3       2390.52       2427.92        81.32 o                         
   5  12   3        695.22        562.39       145.08 o                         
  -7  13   3          6.79        574.88       261.57 o                         
  -6  13   3          9.48         15.02        22.76 o                         
  -5  13   3        151.88        157.48        14.12 o                         
  -4  13   3         75.75        762.68       242.03 o                         
  -3  13   3       7399.04       5537.72       963.82 o                         
  -2  13   3         36.82        125.75       111.71 o                         
  -1  13   3        632.78        629.52       291.24 o                         
   0  13   3         70.89         97.39        41.45 o                         
   1  13   3        431.59        423.02        94.37 o                         
   2  13   3        692.57        242.76       151.61 o                         
   3  13   3       3751.69       3863.70       121.76 o                         
   4  13   3        238.86        221.39        17.54 o                         
   5  13   3        162.98        162.21        63.86 o                         
   6  13   3        240.00        204.76       135.33 o                         
  -6  14   3       1889.49       1962.42        58.62 o                         
  -5  14   3        513.53        539.31        30.58 o                         
  -4  14   3       4532.97       4464.29       139.08 o                         
  -3  14   3         14.66        298.84       209.10 o                         
  -1  14   3        434.23        414.91       156.89 o                         
   0  14   3        206.77        -40.96       104.76 o                         
   1  14   3        300.03        304.90        22.20 o                         
   5  14   3        881.95        535.48       283.28 o                         
  -5  15   3       1575.53       1566.78        78.60 o                         
  -4  15   3         86.10         86.08        66.37 o                         
  -3  15   3         32.56        210.92       276.06 o                         
  -2  15   3         27.35        506.88       154.82 o                         
   0  15   3        317.29        749.65       340.81 o                         
   1  15   3        769.32        824.39        40.39 o                         
   4  15   3        148.86        155.64        60.06 o                         
  -3  16   3        153.73        168.23        41.44 o                         
  -2  16   3       2758.14       2814.00       114.25 o                         
   0  16   3        590.77        583.00       171.44 o                         
   0 -16   4       2079.22       2148.43        76.60 o                         
   1 -16   4        101.11        139.67        24.96 o                         
   2 -16   4        525.35        585.24        63.55 o                         
  -2 -15   4         27.18         31.84        10.06 o                         
  -1 -15   4       4029.48       4170.12       187.15 o                         
   0 -15   4        380.90        433.25        90.18 o                         
   2 -15   4          0.28        -14.18        24.60 o                         
   3 -15   4       2334.73       2291.00        82.30 o                         
   4 -15   4        419.45        399.71        36.88 o                         
   5 -15   4        810.21        792.97        45.13 o                         
  -3 -14   4         34.23         36.21        22.98 o                         
  -2 -14   4       1858.57       1839.84        63.36 o                         
  -1 -14   4        232.51        270.49        45.70 o                         
   0 -14   4        553.95        558.53        60.05 o                         
   1 -14   4         25.54         20.26       150.52 o                         
   2 -14   4       2885.72       2793.03       359.57 o                         
   3 -14   4          5.89         18.08        44.23 o                         
   5 -14   4         36.15         33.60        14.71 o                         
   6 -14   4       2149.58       2096.65        90.46 o                         
  -6 -13   4         15.35         12.30        18.09 o                         
  -3 -13   4       1247.21        698.27       214.17 o                         
  -2 -13   4        479.60        476.36        63.08 o                         
  -1 -13   4       3059.54       3027.52       136.19 o                         
   0 -13   4          3.63          8.31         9.51 o                         
   2 -13   4        721.22        636.30       137.14 o                         
   4 -13   4       1646.88       1666.29       142.02 o                         
   5 -13   4       4373.82       4429.14       108.73 o                         
   6 -13   4         27.39         28.92        19.12 o                         
   7 -13   4       2504.19       2437.64        65.68 o                         
  -5 -12   4        241.91        224.16        99.49 o                         
  -2 -12   4       3464.08       3328.97       104.05 o                         
  -1 -12   4        432.55        413.38        28.53 o                         
   0 -12   4       2376.63       2353.46       110.04 o                         
   1 -12   4        551.19        571.04        96.00 o                         
   5 -12   4        136.20        122.36        36.32 o                         
   6 -12   4        603.23        636.80        24.90 o                         
   7 -12   4         11.29          7.17        72.55 o                         
   8 -12   4        110.58        113.03        11.93 o                         
  -8 -11   4          8.36          9.14         6.74 o                         
  -7 -11   4       2161.94       2134.79        71.85 o                         
  -5 -11   4        969.72        944.09       194.29 o                         
  -4 -11   4       1075.27        679.46       224.30 o                         
   0 -11   4       1433.04       1312.96        54.96 o                         
   2 -11   4        806.03        814.32        38.86 o                         
   3 -11   4       5221.77       5313.46       159.28 o                         
   4 -11   4         83.29        247.10       171.51 o                         
   5 -11   4       1032.18       1055.81        55.49 o                         
   6 -11   4        587.98        563.47        22.83 o                         
   7 -11   4       2077.59       2041.85        56.26 o                         
   8 -11   4          4.14         -0.83         6.08 o                         
   9 -11   4       2936.37       2866.49        81.23 o                         
  -7 -10   4         49.36         36.85        18.66 o                         
  -5 -10   4        474.76        536.93       176.58 o                         
  -1 -10   4       2492.30       2489.85        84.87 o                         
   0 -10   4        797.10        759.64        79.18 o                         
   3 -10   4        732.28        662.54        23.36 o                         
   4 -10   4       4260.67       4234.99       100.56 o                         
   5 -10   4        197.96        204.20        11.29 o                         
   6 -10   4       3728.05       3649.48        90.56 o                         
   7 -10   4         17.03         18.08        13.80 o                         
   8 -10   4       1003.19       1013.81        57.34 o                         
   9 -10   4        258.38        270.66        14.79 o                         
  -6  -9   4        501.96        561.49        23.35 o                         
  -4  -9   4       1216.67        850.67       163.79 o                         
  -2  -9   4        967.39        946.49       159.63 o                         
  -1  -9   4       3962.07       3952.99       116.35 o                         
   0  -9   4        724.48        707.57        34.05 o                         
   3  -9   4        681.98        640.53        22.68 o                         
   4  -9   4        335.40        515.94       163.98 o                         
   5  -9   4      13543.21      13234.77       290.19 o                         
   7  -9   4        362.69        398.46        32.03 o                         
   8  -9   4        795.49        769.69        28.91 o                         
  10  -9   4        118.04        130.51        11.12 o                         
  -9  -8   4        188.56        217.50        16.75 o                         
  -1  -8   4        684.20        842.12       156.43 o                         
   0  -8   4       5714.39       5256.59       222.32 o                         
   1  -8   4        374.57        427.97        68.39 o                         
   2  -8   4        802.59        854.77        36.56 o                         
   3  -8   4       1083.05       1067.24       172.85 o                         
   5  -8   4        241.81        235.14        14.27 o                         
   7  -8   4       2951.78       2845.75        71.69 o                         
   8  -8   4        102.15        125.88        10.22 o                         
   9  -8   4        264.03        267.29        20.33 o                         
  10  -8   4       3519.94       3383.92        85.50 o                         
  -3  -7   4       3436.84       3690.73       103.63 o                         
  -2  -7   4        141.89        258.52        78.40 o                         
   0  -7   4        101.89         88.90         8.57 o                         
   2  -7   4         14.70         12.30        47.04 o                         
   5  -7   4        737.70        770.93        25.97 o                         
   6  -7   4       1170.51       1208.79        33.36 o                         
   8  -7   4        456.75        433.72        16.68 o                         
   9  -7   4       4262.26       4254.22       100.35 o                         
  10  -7   4         15.47         14.20         7.91 o                         
  11  -7   4        581.87        645.06        27.94 o                         
 -10  -6   4       1126.53       1089.36        36.28 o                         
  -9  -6   4        448.49        412.52        22.30 o                         
  -8  -6   4       5189.17       5016.46       157.17 o                         
  -2  -6   4       9263.63       9653.34       356.88 o                         
   0  -6   4       1367.35       1366.23        50.55 o                         
   2  -6   4      10288.49       9742.98       301.51 o                         
   3  -6   4       1984.19       2024.12        49.60 o                         
   6  -6   4        783.70        834.47        27.59 o                         
   7  -6   4        461.73        447.40        23.58 o                         
   8  -6   4       5182.39       4809.01       114.41 o                         
   9  -6   4        451.20        436.40        25.18 o                         
  11  -6   4        477.02        456.77        22.50 o                         
 -11  -5   4       1282.71       1219.72        48.49 o                         
 -10  -5   4         83.46         97.30        13.20 o                         
  -6  -5   4         33.20         33.84         5.19 o                         
  -1  -5   4       3080.70       2974.67        85.97 o                         
   0  -5   4        273.70        213.86        11.46 o                         
   4  -5   4       4259.93       4554.12       306.68 o                         
   6  -5   4          9.86         10.82         4.52 o                         
   7  -5   4       8350.52       8377.47       185.51 o                         
   8  -5   4       1120.95       1209.66       188.87 o                         
  10  -5   4        152.70        140.27        19.01 o                         
  11  -5   4       1024.02       1095.70        42.91 o                         
 -11  -4   4        207.12        207.49        26.50 o                         
 -10  -4   4       1317.67       1350.77        57.71 o                         
  -8  -4   4        190.38        197.10        14.24 o                         
  -1  -4   4        149.80        213.09        86.84 o                         
   0  -4   4        128.97        100.68         6.92 o                         
   1  -4   4        335.36        396.22        34.66 o                         
   2  -4   4        736.78        804.61        20.87 o                         
   6  -4   4       7218.65       7267.86       160.78 o                         
   7  -4   4        241.73        247.71        14.38 o                         
   8  -4   4        167.29        184.22        11.79 o                         
   9  -4   4       1359.81       1410.28        43.18 o                         
  10  -4   4       1685.59       1744.23        48.82 o                         
  11  -4   4        299.47        289.38        16.45 o                         
  -3  -3   4      13010.96      13865.70       618.73 o                         
   0  -3   4       4011.00       3855.35       112.07 o                         
   1  -3   4       1063.50        861.78        27.41 o                         
   2  -3   4       3362.48       3265.05        74.01 o                         
   3  -3   4      17493.27      17317.94       702.89 o                         
   8  -3   4       1226.46       1243.83        37.63 o                         
   9  -3   4       6564.71       6696.06       165.60 o                         
  10  -3   4       1058.69       1131.35       216.70 o                         
  11  -3   4        406.61        406.29        19.51 o                         
  12  -3   4        469.02        400.01        25.61 o                         
 -12  -2   4        247.63        221.43        20.79 o                         
  -6  -2   4        355.45        354.38        21.20 o                         
  -2  -2   4       3996.56       3592.16        85.69 o                         
  -1  -2   4       9994.66       9193.27       389.87 o                         
   0  -2   4         95.70         92.94         4.57 o                         
   1  -2   4       7606.81       7481.05       394.58 o                         
   3  -2   4        208.17        209.84         7.24 o                         
   5  -2   4        661.24        603.89        17.18 o                         
   6  -2   4        298.34        270.29        14.37 o                         
   8  -2   4       3650.47       3687.20        95.09 o                         
   9  -2   4         88.17         91.55         8.88 o                         
  10  -2   4        447.12        457.89        24.89 o                         
  11  -2   4       1110.39       1094.98        35.67 o                         
  12  -2   4        188.29        202.73        25.42 o                         
 -12  -1   4        649.17        688.52        27.33 o                         
  -5  -1   4       7039.47       7079.25       160.02 o                         
  -4  -1   4        517.21        617.25        19.50 o                         
  -2  -1   4       2265.04       2382.08        80.52 o                         
   0  -1   4       2946.36       2797.59        91.52 o                         
   2  -1   4       2672.14       2695.21        55.64 o                         
   4  -1   4       1004.46        889.37        92.12 o                         
   6  -1   4        808.17        855.60        26.26 o                         
   8  -1   4        234.97        224.41        27.48 o                         
   9  -1   4       2021.14       2134.25        58.21 o                         
  10  -1   4        928.60       1001.92        31.79 o                         
  11  -1   4       2311.97       2406.36        64.86 o                         
 -12   0   4       3132.88       3033.17        90.70 o                         
 -11   0   4         13.49          8.95         5.91 o                         
 -10   0   4       2668.27       2686.81        78.99 o                         
  -9   0   4        596.71        610.49        23.72 o                         
  -8   0   4          3.61          8.34         3.93 o                         
  -7   0   4        890.60        891.99        27.46 o                         
  -6   0   4       2606.82       2328.56        66.63 o                         
  -5   0   4        183.70        191.82        16.02 o                         
  -4   0   4       3183.24       3269.62        79.34 o                         
  -3   0   4       1270.57       1187.24        42.22 o                         
  -2   0   4      27704.51      28508.10      1134.87 o                         
  -1   0   4        145.46        120.70         7.30 o                         
   0   0   4      15699.00      15301.18       630.12 o                         
   1   0   4        134.06        120.19         9.38 o                         
   2   0   4      27547.77      29823.12      1625.58 o                         
   3   0   4       1286.31       1217.63        26.65 o                         
   4   0   4       3247.57       3265.61        73.14 o                         
   5   0   4        184.73        197.52        10.81 o                         
   6   0   4       2619.23       2329.50        60.30 o                         
   7   0   4        889.44        926.03        27.12 o                         
   8   0   4          3.61          5.73         5.83 o                         
   9   0   4        590.55        592.48        21.09 o                         
  10   0   4       2671.01       2696.19        70.20 o                         
  11   0   4         12.26         51.61        25.51 o                         
  12   0   4       3144.11       3088.28       104.36 o                         
 -11   1   4       2296.95       2336.91        83.92 o                         
 -10   1   4        959.47        940.80        33.94 o                         
  -9   1   4       2004.21       2077.47        57.58 o                         
  -8   1   4        245.02        244.67        19.17 o                         
  -6   1   4        843.56        923.27        27.01 o                         
  -4   1   4        977.13        917.13        84.81 o                         
  -2   1   4       2785.35       2860.43        73.16 o                         
   0   1   4       2961.58       2988.39        79.64 o                         
   2   1   4       2167.80       2474.05        57.40 o                         
   4   1   4        513.06        606.76        18.73 o                         
   5   1   4       7013.85       7104.93       165.97 o                         
  12   1   4        663.58        690.53        32.54 o                         
 -12   2   4        188.21        186.21        16.83 o                         
 -11   2   4       1112.00       1056.48        42.21 o                         
 -10   2   4        445.66        475.50        31.25 o                         
  -9   2   4         79.47         78.47        15.49 o                         
  -8   2   4       3655.27       3710.94        95.40 o                         
  -6   2   4        287.65        270.07        12.47 o                         
  -5   2   4        643.24        630.85        20.02 o                         
  -3   2   4        198.71        220.18         9.19 o                         
  -1   2   4       7561.50       7750.12       560.05 o                         
   0   2   4        100.60         96.52         9.17 o                         
   1   2   4       9712.58       9976.25       581.04 o                         
   2   2   4       4011.02       3599.91        96.74 o                         
   6   2   4        336.63        340.22        16.26 o                         
 -12   3   4        472.49        453.69        24.42 o                         
 -11   3   4        407.49        397.39        22.41 o                         
 -10   3   4       1059.07       1140.40       350.22 o                         
  -9   3   4       6544.12       6630.50       183.83 o                         
  -8   3   4       1233.14       1224.40        42.70 o                         
  -3   3   4      17596.57      16894.95       975.04 o                         
  -2   3   4       3325.79       3269.97        96.82 o                         
  -1   3   4       1039.07        857.34        32.95 o                         
   0   3   4       4009.78       3938.36       154.92 o                         
   3   3   4      12669.31      13888.39       500.08 o                         
 -11   4   4        296.92        296.40        18.71 o                         
 -10   4   4       1708.64       1738.51        77.46 o                         
  -9   4   4       1368.42       1411.12        50.47 o                         
  -8   4   4        165.41        164.74        13.15 o                         
  -7   4   4        245.05        236.39        22.09 o                         
  -6   4   4       7261.23       7233.45       197.63 o                         
  -2   4   4        739.67        803.82        37.78 o                         
  -1   4   4        332.64        384.57        28.93 o                         
   0   4   4        151.98        101.49        11.02 o                         
   8   4   4        182.95        186.75        10.57 o                         
  10   4   4       1315.22       1367.47        56.73 o                         
  11   4   4        209.53        192.04        15.29 o                         
 -11   5   4       1029.56       1060.94        39.79 o                         
 -10   5   4        153.00        143.50        17.13 o                         
  -8   5   4       1123.86       1128.10       232.62 o                         
  -7   5   4       8360.21       8230.64       202.77 o                         
  -6   5   4          9.78          3.02         6.74 o                         
  -4   5   4       4290.64       4483.50       298.40 o                         
   0   5   4        253.81        199.24        14.85 o                         
   1   5   4       3081.57       3120.62       107.76 o                         
   4   5   4       2262.44       3075.28       328.15 o                         
   6   5   4         27.78         41.34         7.35 o                         
  10   5   4         83.77         90.28         8.89 o                         
  11   5   4       1274.76       1259.47        39.36 o                         
 -11   6   4        493.52        490.14        23.29 o                         
  -9   6   4        449.01        427.48        22.43 o                         
  -8   6   4       5204.77       4815.58       127.13 o                         
  -7   6   4        473.86        451.50        17.66 o                         
  -6   6   4        797.50        806.64        35.26 o                         
  -3   6   4       1986.28       2039.68        75.21 o                         
  -2   6   4      10354.53      10102.52       303.75 o                         
   0   6   4       1354.79       1325.67        41.80 o                         
   2   6   4       8879.55       9503.42       418.09 o                         
   8   6   4       5189.75       4978.71       117.03 o                         
   9   6   4        425.92        405.21        17.09 o                         
  10   6   4       1164.82       1131.33        36.52 o                         
 -11   7   4        579.98        642.04        28.12 o                         
 -10   7   4         14.04         15.84         8.14 o                         
  -9   7   4       4266.58       4052.76       113.79 o                         
  -8   7   4        452.22        442.83        18.19 o                         
  -6   7   4       1170.33       1191.17        43.08 o                         
  -5   7   4        712.60        747.98        29.37 o                         
  -2   7   4         17.07        -13.03        71.64 o                         
   0   7   4         95.70         84.19         6.24 o                         
   2   7   4        146.18        238.41       110.00 o                         
   3   7   4       3429.28       3492.94       148.65 o                         
 -10   8   4       3579.68       3481.73        98.21 o                         
  -9   8   4        263.93        273.65        23.41 o                         
  -8   8   4        102.20        109.93         9.02 o                         
  -7   8   4       2977.51       2936.32        73.85 o                         
  -5   8   4        240.59        248.43        15.38 o                         
  -3   8   4       1057.09       1114.69       180.28 o                         
  -2   8   4        800.62        850.85        49.50 o                         
  -1   8   4        383.56        474.77       126.34 o                         
   0   8   4       5664.75       5225.83       147.92 o                         
   1   8   4        681.29        805.10       136.22 o                         
   9   8   4        186.16        211.25        16.12 o                         
 -10   9   4        111.84        123.13        37.62 o                         
  -9   9   4         26.89        120.49       165.00 o                         
  -8   9   4        813.36        749.43        39.74 o                         
  -7   9   4        362.46        378.55        16.35 o                         
  -6   9   4         79.15        407.03       121.94 o                         
  -5   9   4      13555.62      13172.70       359.51 o                         
  -4   9   4        328.13        436.10       136.44 o                         
  -3   9   4        677.12        663.13        69.83 o                         
   0   9   4        734.20        739.01        58.62 o                         
   1   9   4       3896.60       3820.14       112.67 o                         
   4   9   4       1246.56        990.96       215.26 o                         
   6   9   4        498.10        564.11        30.02 o                         
  -9  10   4        270.37        261.82        18.62 o                         
  -8  10   4       1017.08       1024.38        31.96 o                         
  -7  10   4         19.97         24.16         8.40 o                         
  -6  10   4       3752.52       3774.24       101.34 o                         
  -5  10   4        197.20        224.84        18.76 o                         
  -4  10   4       4273.67       4155.44       127.06 o                         
  -3  10   4        744.45        705.61        30.29 o                         
   0  10   4        813.10        770.40        52.43 o                         
   1  10   4       2443.75       2420.83       202.44 o                         
   5  10   4        487.01        541.54       136.18 o                         
   7  10   4         54.90         19.97        29.58 o                         
   9  10   4        108.81        180.88        73.81 o                         
  -9  11   4       2942.50       2986.14        74.86 o                         
  -8  11   4          4.94         12.66        25.62 o                         
  -7  11   4       2082.78       2037.74        63.69 o                         
  -6  11   4        582.95        558.01        48.19 o                         
  -5  11   4       1041.19       1030.92        39.65 o                         
  -4  11   4         87.33        170.29       106.53 o                         
  -3  11   4       5246.48       5443.22       159.08 o                         
  -2  11   4        756.13        815.69        85.28 o                         
   0  11   4       1387.00       1307.69        88.16 o                         
   5  11   4        948.14        953.31        67.78 o                         
   7  11   4       2169.80       2251.87       123.83 o                         
   8  11   4          7.53         14.02        21.60 o                         
  -8  12   4        115.34        129.63        23.64 o                         
  -7  12   4         11.49         26.76        13.39 o                         
  -6  12   4        603.28        618.00        25.34 o                         
  -5  12   4        142.73        131.95        16.91 o                         
  -4  12   4       3129.96       3116.89       515.22 o                         
  -1  12   4        580.28        577.96        78.89 o                         
   0  12   4       2315.70       2299.14        88.89 o                         
   1  12   4        425.30        428.23        43.13 o                         
   2  12   4       3538.35       3454.07       106.33 o                         
   5  12   4        254.86        134.77       141.10 o                         
   7  12   4        271.96        304.63       148.71 o                         
  -7  13   4       2491.61       2454.73        65.88 o                         
  -6  13   4         30.04         27.96        40.68 o                         
  -5  13   4       4411.60       4464.38       137.10 o                         
  -4  13   4       1655.10       1679.02        58.44 o                         
  -3  13   4        123.19        150.89       327.06 o                         
  -2  13   4        705.70        654.26        23.94 o                         
   0  13   4          4.27          5.59        26.64 o                         
   1  13   4       3132.48       3011.57       111.92 o                         
   2  13   4        464.40        479.17        26.42 o                         
   3  13   4       1214.26       1099.51       350.58 o                         
   6  13   4         19.77        112.53       138.22 o                         
  -6  14   4       2174.62       2114.06        64.49 o                         
  -5  14   4         37.69         40.24        16.74 o                         
  -3  14   4          5.06         25.52        41.49 o                         
  -2  14   4       2933.56       2931.67       489.53 o                         
  -1  14   4         25.69         52.10       193.55 o                         
   0  14   4        554.11        597.65        31.10 o                         
   1  14   4        224.54        267.88        73.98 o                         
   2  14   4       1835.28       1773.34        62.86 o                         
   3  14   4         33.43         57.79        24.02 o                         
   5  14   4        403.02        150.89       140.39 o                         
  -5  15   4        819.27        781.87        95.99 o                         
  -4  15   4        410.67        440.55        80.38 o                         
  -3  15   4       2365.15       2326.59       179.06 o                         
  -2  15   4          0.41          9.68        92.64 o                         
   0  15   4        384.15        377.41        24.37 o                         
   1  15   4       4028.54       3941.09       227.87 o                         
   2  15   4         33.48         31.29         6.02 o                         
   3  15   4       3135.42       2939.84       302.66 o                         
  -2  16   4        543.42        580.34        87.62 o                         
  -1  16   4         95.74        159.14        53.57 o                         
   0  16   4       2088.56       2056.77       119.45 o                         
   0 -16   5       1092.44       1079.96        44.54 o                         
   1 -16   5        123.35        143.56        54.65 o                         
   2 -16   5       1331.74       1323.76       279.70 o                         
  -4 -15   5        364.36        332.85        47.04 o                         
  -2 -15   5        123.02        127.16        16.44 o                         
  -1 -15   5        367.25        665.71       253.97 o                         
   0 -15   5          2.94         45.00       139.47 o                         
   1 -15   5       1832.08       1276.77       400.52 o                         
   2 -15   5        156.62        175.44        27.99 o                         
   3 -15   5          9.39          8.04        39.55 o                         
   4 -15   5        301.16        316.07        48.40 o                         
   5 -15   5       1328.18       1335.56        45.99 o                         
  -5 -14   5        639.48        635.67        60.43 o                         
  -2 -14   5       1070.84       1144.11       132.98 o                         
   0 -14   5       2267.72       2268.93        78.86 o                         
   1 -14   5       1007.78       1023.35        63.83 o                         
   2 -14   5        602.90        670.57       210.53 o                         
   3 -14   5          0.50        125.33       107.88 o                         
   4 -14   5       2064.13       2112.16        64.16 o                         
   5 -14   5         55.67        441.40       281.83 o                         
   6 -14   5       2032.38       2136.13       141.61 o                         
  -6 -13   5        409.74        390.38        47.40 o                         
  -4 -13   5         29.34         40.16        85.33 o                         
  -2 -13   5          0.05         78.88       141.48 o                         
   0 -13   5        779.34        735.46        37.67 o                         
   2 -13   5         85.13         82.20        19.00 o                         
   3 -13   5       4302.71       4216.27       194.01 o                         
   4 -13   5         98.39        112.27        13.74 o                         
   5 -13   5        521.57        572.39        52.69 o                         
   6 -13   5        337.50        330.24        31.68 o                         
   7 -13   5        567.91        538.67        59.03 o                         
  -5 -12   5       1037.71       1028.71        71.29 o                         
  -3 -12   5        624.26        614.32       216.70 o                         
   0 -12   5        413.85        426.12        41.52 o                         
   2 -12   5       8255.40       8046.57       229.28 o                         
   3 -12   5        174.78        161.70        31.70 o                         
   6 -12   5       1257.36       1274.17        37.24 o                         
   7 -12   5         16.16         40.18        21.57 o                         
   8 -12   5       4270.83       4476.30       110.72 o                         
  -6 -11   5        943.49        670.41       196.44 o                         
  -3 -11   5       1146.34       1289.44       327.06 o                         
   0 -11   5       1027.54       1064.13        45.91 o                         
   1 -11   5       7904.79       7409.72       257.79 o                         
   2 -11   5       2241.48       2227.36        72.22 o                         
   4 -11   5       1583.36       1572.69        42.30 o                         
   5 -11   5       3698.75       3705.39        89.49 o                         
   6 -11   5          3.51         98.78       118.68 o                         
   7 -11   5       1221.18       1242.57        38.20 o                         
   8 -11   5        377.51        390.58        21.49 o                         
   9 -11   5         20.63        -35.33       150.14 o                         
  -9 -10   5        252.90        275.28        23.29 o                         
  -5 -10   5        347.29        278.22       113.62 o                         
   0 -10   5       9318.87       9248.91       305.50 o                         
   1 -10   5        358.46        356.23       169.86 o                         
   3 -10   5        681.57        706.25        29.27 o                         
   4 -10   5       1571.43       1538.78        40.93 o                         
   5 -10   5         31.94          0.74        76.91 o                         
   6 -10   5       1257.15       1243.84        36.29 o                         
   7 -10   5         35.50         67.66       175.85 o                         
   8 -10   5        826.89        831.77        27.76 o                         
   9 -10   5        255.78        249.21        23.87 o                         
  -9  -9   5       2125.93       2143.66        85.36 o                         
  -7  -9   5       1348.59       1458.61        58.20 o                         
  -6  -9   5         73.12         74.49        18.38 o                         
  -3  -9   5       4420.36       4561.55       131.09 o                         
   0  -9   5       1507.97       1385.81        67.93 o                         
   2  -9   5        952.28        922.13        68.96 o                         
   3  -9   5       4556.38       4574.19       118.36 o                         
   4  -9   5        579.01        616.23        32.71 o                         
   5  -9   5       1937.16       1941.80        50.46 o                         
   6  -9   5        101.20        110.95         9.18 o                         
   7  -9   5       1195.85       1277.16        56.95 o                         
   8  -9   5        387.34        399.98        28.03 o                         
   9  -9   5       1792.89       1729.48        50.34 o                         
  10  -9   5        392.21        383.63        26.18 o                         
  -9  -8   5        218.88        205.01        16.31 o                         
  -3  -8   5        550.70        603.42        25.40 o                         
   0  -8   5       3304.24       3335.83       115.99 o                         
   2  -8   5      10821.10      10186.20       278.56 o                         
   3  -8   5        259.44        397.98       167.17 o                         
   4  -8   5       6348.17       6117.35       140.29 o                         
   5  -8   5       1222.41       1203.26        33.44 o                         
   6  -8   5       1961.52       1985.76       243.13 o                         
   7  -8   5        374.17        386.33        15.63 o                         
   8  -8   5       4660.95       4514.22       111.16 o                         
   9  -8   5        245.20        247.40        13.00 o                         
  10  -8   5        119.79        152.10        10.99 o                         
  -7  -7   5       1963.81       1844.05        53.44 o                         
  -4  -7   5        211.18        232.62       103.12 o                         
  -1  -7   5       4747.99       4771.31       118.83 o                         
   0  -7   5       3625.16       3659.18       124.98 o                         
   4  -7   5        489.20        467.21        31.02 o                         
   5  -7   5       4854.68       4847.29       112.40 o                         
   6  -7   5        306.02        292.61        12.99 o                         
   8  -7   5        965.64        960.94        35.43 o                         
   9  -7   5        238.35        240.90        34.93 o                         
  10  -7   5        981.80        979.80        37.14 o                         
  11  -7   5       1311.50        619.50       244.38 o                         
 -11  -6   5         43.31         42.65        11.00 o                         
 -10  -6   5       1681.09       1648.74        61.19 o                         
  -9  -6   5        472.10        502.74        20.02 o                         
  -6  -6   5       7108.63       7351.06       216.57 o                         
  -4  -6   5       5026.95       5321.41       154.36 o                         
   0  -6   5       1269.27       1100.23        42.24 o                         
   3  -6   5       1129.31       1071.98        31.21 o                         
   4  -6   5       7605.86       7431.35       596.96 o                         
   6  -6   5       9767.43       9766.60       246.97 o                         
   7  -6   5       3932.83       3903.66        93.06 o                         
  10  -6   5       2427.46       1766.35       241.08 o                         
  11  -6   5          7.96          9.48        25.33 o                         
 -10  -5   5         10.18          3.02         7.43 o                         
  -4  -5   5       1303.05       1164.83        34.15 o                         
  -3  -5   5       4854.05       4961.74       135.30 o                         
   0  -5   5       1098.04       1152.64        36.21 o                         
   2  -5   5       3720.17       3858.17        88.11 o                         
   4  -5   5        806.89        896.40        38.92 o                         
   6  -5   5        947.47        924.31        26.22 o                         
   8  -5   5       2432.06       2409.00        60.51 o                         
   9  -5   5       1955.30       2003.80        58.60 o                         
  10  -5   5         42.06         32.37        15.00 o                         
  11  -5   5        366.49        367.36        21.87 o                         
  -8  -4   5       6557.30       6426.64       193.15 o                         
  -2  -4   5       5270.20       4811.13       151.04 o                         
   0  -4   5        276.37        328.15        16.77 o                         
   6  -4   5        427.33        416.51        14.91 o                         
   8  -4   5       8110.08       7881.90       162.90 o                         
   9  -4   5        587.66        597.88        23.12 o                         
  10  -4   5        415.67        444.13        19.97 o                         
  11  -4   5        110.08        100.07        11.41 o                         
   0  -3   5       2488.15       2679.72        80.38 o                         
   6  -3   5        498.03        491.44        15.31 o                         
  10  -3   5        600.90        636.56        44.04 o                         
  11  -3   5       1133.18       1121.18        37.70 o                         
 -11  -2   5        268.13        255.88        14.49 o                         
 -10  -2   5       4984.41       4698.16       130.49 o                         
  -6  -2   5       6286.15       6572.84       233.08 o                         
  -5  -2   5        254.89        272.01         9.32 o                         
  -2  -2   5       1658.12       1502.69       106.62 o                         
  -1  -2   5        694.03        695.38        22.49 o                         
   1  -2   5        720.38        680.17        22.19 o                         
   2  -2   5       1177.58       1123.30        36.31 o                         
   4  -2   5       6848.71       6843.81       150.39 o                         
   6  -2   5       8100.91       8162.91       165.19 o                         
   8  -2   5        145.81        138.38        13.81 o                         
   9  -2   5        696.86        698.19        25.20 o                         
  10  -2   5       4666.98       4564.18       155.46 o                         
  11  -2   5        399.59        414.05        26.45 o                         
  12  -2   5       3486.50       3520.60       121.50 o                         
 -11  -1   5       4121.14       4084.63       115.75 o                         
  -8  -1   5        314.57        325.28        14.40 o                         
  -4  -1   5       5230.98       5333.41       145.44 o                         
  -2  -1   5       8468.14       8553.70       382.35 o                         
   0  -1   5       2599.31       2503.58        56.82 o                         
   1  -1   5        441.24        503.24        14.18 o                         
   2  -1   5       8505.88       8522.56       408.27 o                         
   4  -1   5       3551.79       3995.35       184.71 o                         
   8  -1   5        567.96        435.45        89.07 o                         
   9  -1   5       6980.73       7065.06       170.92 o                         
  11  -1   5       4081.51       4045.60       117.91 o                         
 -12   0   5       3551.06       3313.21        98.70 o                         
 -11   0   5       1909.57       1872.70        59.00 o                         
 -10   0   5       6107.61       5916.71       164.41 o                         
  -9   0   5         63.94         66.61         7.73 o                         
  -8   0   5       1008.37       1107.39        31.98 o                         
  -7   0   5        287.65        287.25        12.33 o                         
  -6   0   5       2006.71       2088.62        54.81 o                         
  -5   0   5          1.70          8.29         2.68 o                         
  -4   0   5       8276.44       8165.50       187.77 o                         
  -3   0   5         13.41         15.06         2.80 o                         
  -2   0   5       3414.55       3146.44        86.17 o                         
  -1   0   5       1295.54       1267.39        44.18 o                         
   0   0   5          0.01         25.87         4.02 o                         
   1   0   5       1267.48       1208.45        28.73 o                         
   2   0   5       3378.24       3139.69        91.30 o                         
   3   0   5         13.09         13.07         4.35 o                         
   4   0   5       8130.35       8164.60       174.17 o                         
   5   0   5          0.96         12.23         7.86 o                         
   6   0   5       1941.20       2091.90        55.17 o                         
   7   0   5        274.81        280.01        12.37 o                         
   8   0   5       1018.19       1086.90        32.67 o                         
   9   0   5         72.53         85.57        10.22 o                         
  10   0   5       6111.18       5962.40       174.51 o                         
  11   0   5       1907.19       1930.58        86.05 o                         
  12   0   5       3539.17       3416.20       113.50 o                         
 -11   1   5       4085.20       4007.18       135.19 o                         
  -9   1   5       7007.41       7018.78       167.63 o                         
  -8   1   5        581.12        540.91       103.49 o                         
  -4   1   5       3642.89       3908.77       147.82 o                         
  -2   1   5       8586.23       8382.91       400.49 o                         
  -1   1   5        440.62        478.00        17.03 o                         
   0   1   5       2577.07       2540.13        56.61 o                         
   2   1   5       8126.31       8532.67       564.39 o                         
   4   1   5       5069.37       5360.97       115.92 o                         
   8   1   5        312.66        325.95        17.69 o                         
  11   1   5       4133.36       4064.40       132.65 o                         
 -12   2   5       3482.50       3457.01       127.76 o                         
 -11   2   5        395.08        353.05        28.64 o                         
 -10   2   5       4612.30       4621.40       133.70 o                         
  -9   2   5        724.45        730.65        26.00 o                         
  -8   2   5        130.26        126.03         9.97 o                         
  -6   2   5       8200.14       8285.23       181.16 o                         
  -4   2   5       7085.17       6961.83       164.87 o                         
  -2   2   5       1200.02       1133.83        37.13 o                         
  -1   2   5        700.88        701.95        23.25 o                         
   1   2   5        715.81        694.03        22.05 o                         
   2   2   5       1630.76       1449.73        67.30 o                         
   5   2   5        254.09        265.90        13.50 o                         
   6   2   5       6230.52       6593.00       175.54 o                         
  10   2   5       4941.54       4886.71       183.20 o                         
  11   2   5        253.71        269.26        18.62 o                         
 -12   3   5        100.56        112.09        13.68 o                         
 -11   3   5       1149.94       1139.28        61.41 o                         
 -10   3   5        601.17        620.93        27.66 o                         
  -8   3   5          3.77         91.91        76.35 o                         
  -6   3   5        512.73        478.92        18.26 o                         
   0   3   5       2405.78       2698.95        95.53 o                         
   8   3   5        405.06        418.97        86.84 o                         
 -11   4   5        108.84         95.04        12.59 o                         
 -10   4   5        406.13        445.96        30.98 o                         
  -9   4   5        584.68        597.97        27.08 o                         
  -8   4   5       8173.31       7980.73       212.10 o                         
  -6   4   5        435.54        439.60        38.59 o                         
   0   4   5        273.75        317.75        22.30 o                         
   2   4   5       5246.27       4844.41       139.08 o                         
   8   4   5       6465.50       6451.52       167.23 o                         
 -11   5   5        361.92        376.25        25.58 o                         
 -10   5   5         35.22         32.31        18.17 o                         
  -9   5   5       2012.64       2030.50        68.75 o                         
  -8   5   5       2448.56       2450.19        79.67 o                         
  -6   5   5        936.13        921.93        34.48 o                         
  -4   5   5        808.48        903.54        41.38 o                         
  -2   5   5       3716.52       3844.86       130.23 o                         
   0   5   5       1054.43       1121.09        43.50 o                         
   3   5   5       4940.53       4932.46       136.29 o                         
   4   5   5       1301.98       1114.58        43.24 o                         
  10   5   5          7.92         10.76         5.03 o                         
 -11   6   5          6.89          7.87         7.74 o                         
 -10   6   5       2488.60       2311.19       358.54 o                         
  -9   6   5         75.07        320.55       145.46 o                         
  -7   6   5       3949.03       3948.99       105.83 o                         
  -6   6   5       9812.87       9634.16       233.83 o                         
  -4   6   5       7696.98       7617.70       418.06 o                         
  -3   6   5       1123.37       1051.01        43.92 o                         
   0   6   5       1321.72       1059.68        34.86 o                         
   4   6   5       5052.09       5396.88       182.04 o                         
   6   6   5       6933.39       7262.75       219.19 o                         
   9   6   5        459.43        493.57        19.32 o                         
  10   6   5       1706.71       1586.98        49.79 o                         
 -11   7   5       1345.01       1092.27       312.23 o                         
 -10   7   5        966.81        981.39        35.70 o                         
  -9   7   5        235.25        193.27        51.83 o                         
  -8   7   5        938.12        908.52        33.67 o                         
  -6   7   5        306.52        301.99        27.80 o                         
  -5   7   5       4867.83       4737.67       140.23 o                         
  -4   7   5        477.38        497.40        60.70 o                         
   0   7   5       3584.34       3625.47       109.12 o                         
   1   7   5       4609.27       4699.71       166.55 o                         
   2   7   5       1414.07       1405.95       375.91 o                         
   4   7   5        212.91        262.29       116.15 o                         
   7   7   5       2024.66       1911.50        59.41 o                         
 -10   8   5        125.35        145.55        30.96 o                         
  -9   8   5        236.97        239.84        21.55 o                         
  -8   8   5       4642.87       4485.29       109.65 o                         
  -7   8   5        373.26        396.82        22.98 o                         
  -5   8   5       1205.19       1241.66        52.61 o                         
  -4   8   5       6375.45       6103.08       206.24 o                         
  -3   8   5        260.83        334.25       108.65 o                         
  -2   8   5      10765.01      10346.32       326.78 o                         
   0   8   5       3234.60       3275.72        96.78 o                         
   3   8   5        569.28        645.40        56.36 o                         
   9   8   5        211.23        210.71        15.59 o                         
 -10   9   5        382.13        414.49        36.42 o                         
  -9   9   5       1780.44       1686.97        50.59 o                         
  -8   9   5        384.74        403.35        17.67 o                         
  -7   9   5       1207.63       1263.70        47.46 o                         
  -6   9   5         93.36        124.61        15.61 o                         
  -5   9   5       1953.21       1946.75        77.74 o                         
  -4   9   5        581.85        594.40        25.36 o                         
  -3   9   5       4544.30       4628.25       134.95 o                         
  -2   9   5        940.04        928.93        65.65 o                         
   0   9   5       1434.05       1367.91        44.43 o                         
   3   9   5       4349.46       4389.49       306.43 o                         
   6   9   5         71.55         76.43        18.33 o                         
   7   9   5       1383.79       1493.80        58.01 o                         
   8   9   5         98.24        213.09       102.40 o                         
   9   9   5       2104.41       2205.22        78.77 o                         
  -9  10   5        256.30        260.47        14.67 o                         
  -8  10   5        843.72        859.73        28.09 o                         
  -6  10   5       1285.89       1290.97        54.24 o                         
  -5  10   5         34.70         -1.63        73.59 o                         
  -4  10   5       1549.38       1497.49        52.34 o                         
  -3  10   5        691.59        673.93        31.65 o                         
  -1  10   5        356.63        494.66       144.10 o                         
   0  10   5       9223.80       9255.58       254.53 o                         
   5  10   5        327.76        332.84       117.63 o                         
  -9  11   5         20.25        319.83       215.98 o                         
  -8  11   5        370.91        386.51        32.95 o                         
  -7  11   5       1227.87       1266.98        42.17 o                         
  -5  11   5       3714.31       3640.69       113.09 o                         
  -4  11   5       1583.23       1513.46        53.63 o                         
  -2  11   5       2239.48       2165.37       129.15 o                         
  -1  11   5       7857.20       7686.97       213.12 o                         
   0  11   5        994.00       1026.80        37.74 o                         
   3  11   5       1142.13        561.50       213.81 o                         
   4  11   5        815.58       1241.71       276.77 o                         
   5  11   5       2298.58       2704.11       393.64 o                         
   6  11   5        936.19        659.92       207.30 o                         
  -8  12   5       4317.53       4446.21       112.50 o                         
  -7  12   5         17.32        251.39       136.39 o                         
  -6  12   5       1262.69       1253.66        41.86 o                         
  -5  12   5        235.14        665.34       250.72 o                         
  -3  12   5        175.16        157.51        13.83 o                         
  -2  12   5       8276.68       7992.94       237.29 o                         
   0  12   5        420.00        416.57        33.71 o                         
   3  12   5        668.67        510.99       163.89 o                         
   5  12   5        998.67        916.94        55.21 o                         
   7  12   5        611.35        518.11       211.28 o                         
  -7  13   5        569.03        560.03        25.29 o                         
  -6  13   5        327.77        354.15        56.67 o                         
  -5  13   5        533.23        579.97        60.16 o                         
  -4  13   5         99.81        103.69        26.57 o                         
  -3  13   5       4322.50       4322.93       155.50 o                         
  -2  13   5         74.67         79.35        37.15 o                         
   0  13   5        784.04        743.42       115.57 o                         
   2  13   5          0.14        -82.86        91.91 o                         
   4  13   5         39.83         39.53        77.47 o                         
   6  13   5        440.77        446.63        70.00 o                         
  -6  14   5       2028.16       2114.38        66.50 o                         
  -5  14   5         61.42        332.13       229.01 o                         
  -4  14   5       2067.64       2096.32        71.79 o                         
  -3  14   5          0.60        263.93       225.41 o                         
  -2  14   5        614.00        990.96       333.94 o                         
  -1  14   5       1003.92       1019.88       104.12 o                         
   0  14   5       2262.55       2319.60        92.39 o                         
   2  14   5       1074.32       1101.17        70.83 o                         
   3  14   5        508.76        452.69       166.74 o                         
   5  14   5        640.40        550.73        56.04 o                         
  -5  15   5       1346.32       1318.95        77.91 o                         
  -4  15   5        301.24        326.49        33.95 o                         
  -3  15   5          9.45         26.41        37.78 o                         
  -2  15   5        145.63        155.64        75.61 o                         
   2  15   5        128.87        132.09        19.84 o                         
   3  15   5        432.76       -166.44       195.36 o                         
  -2  16   5       1351.42       1037.27       342.98 o                         
  -1  16   5        116.07        168.14        65.81 o                         
   0  16   5       1095.19       1044.15        65.85 o                         
   0 -16   6        437.18        478.80        23.55 o                         
   1 -16   6       1219.09       1202.11        42.91 o                         
  -3 -15   6       1863.69       1907.49        94.28 o                         
  -1 -15   6       2872.73       2920.28       245.39 o                         
   0 -15   6        368.46        390.06        74.99 o                         
   2 -15   6        131.93        127.49        14.41 o                         
   3 -15   6       2554.26       2472.16       185.60 o                         
   4 -15   6        163.08        197.99        16.00 o                         
   5 -15   6       1088.54       1148.73        87.46 o                         
  -5 -14   6        758.78        704.06        71.64 o                         
  -2 -14   6        545.26        493.28        52.95 o                         
  -1 -14   6       2347.94       2393.51        94.31 o                         
   0 -14   6        595.02        584.05        45.32 o                         
   2 -14   6       1066.99        873.40       312.23 o                         
   3 -14   6        381.00        385.83        22.90 o                         
   5 -14   6        880.91        887.93        56.84 o                         
   6 -14   6       1736.25       1697.03        55.93 o                         
  -3 -13   6        520.06        652.69       176.83 o                         
  -2 -13   6       2279.41       2331.37       475.76 o                         
   0 -13   6       1356.42       1404.88        76.15 o                         
   1 -13   6       5120.52       4772.87       183.73 o                         
   3 -13   6         27.17       -109.64       157.04 o                         
   4 -13   6       2914.82       2939.24       146.10 o                         
   5 -13   6       4180.17       4389.44       136.32 o                         
   6 -13   6         27.17         29.73        39.15 o                         
   7 -13   6       1332.89       1336.06        45.35 o                         
  -5 -12   6        175.25        301.74       110.02 o                         
  -4 -12   6        542.90       1261.25       251.80 o                         
  -3 -12   6       1066.05        895.11       272.43 o                         
  -1 -12   6        172.54        354.23       127.27 o                         
   0 -12   6       1946.92       2013.89        66.10 o                         
   1 -12   6        481.48        470.08        22.87 o                         
   3 -12   6       1605.55       1592.06        56.17 o                         
   4 -12   6       1608.50       1667.03        65.93 o                         
   5 -12   6        401.42        370.30        30.15 o                         
   6 -12   6       1109.52       1167.18        38.73 o                         
   7 -12   6       1120.32       1169.39        52.12 o                         
   8 -12   6       1362.47       1382.55        41.71 o                         
  -8 -11   6        143.10        137.94        26.59 o                         
  -2 -11   6        471.39        471.84        34.98 o                         
   0 -11   6       1654.95       1681.68        67.05 o                         
   3 -11   6       6568.98       6362.65       186.06 o                         
   5 -11   6        714.74        773.07        47.61 o                         
   6 -11   6        634.15        621.60        28.64 o                         
   7 -11   6       2155.08       2133.71        57.39 o                         
   8 -11   6         15.01        197.89       212.00 o                         
   9 -11   6        975.25        937.95        30.88 o                         
  -8 -10   6       1682.12       1658.90        72.67 o                         
  -7 -10   6        565.72        599.08        32.68 o                         
  -2 -10   6       3880.53       4007.76       147.49 o                         
  -1 -10   6       1482.09       1415.13        48.57 o                         
   0 -10   6       3516.81       3454.83       128.21 o                         
   1 -10   6       1230.86       1221.31        45.96 o                         
   2 -10   6       4551.51       4520.59       126.48 o                         
   3 -10   6        917.40        949.68        36.32 o                         
   4 -10   6       3118.80       3015.89        73.76 o                         
   5 -10   6       2380.94       2313.44        60.12 o                         
   6 -10   6       4390.98       4257.88       103.42 o                         
   8 -10   6       1913.98       2007.89        52.14 o                         
   9 -10   6        654.72        705.69        25.17 o                         
  -5  -9   6       4632.56       4814.14       174.54 o                         
  -4  -9   6        255.28        256.93        17.38 o                         
  -3  -9   6       1539.79       1043.30       250.55 o                         
   0  -9   6        856.70        881.84        37.81 o                         
   4  -9   6        379.85        384.13        15.23 o                         
   5  -9   6       4913.82       4933.94       114.55 o                         
   6  -9   6        783.45        766.04        24.61 o                         
   7  -9   6       1007.50       1040.18        33.07 o                         
   8  -9   6        961.13        892.71        36.37 o                         
  10  -9   6        327.03        311.52        30.62 o                         
  -8  -8   6        823.73        845.78        41.41 o                         
   0  -8   6       5775.69       5720.14       189.99 o                         
   4  -8   6       4083.01       4043.09        96.32 o                         
   5  -8   6        615.23        598.77        19.69 o                         
   6  -8   6        819.90        878.72        29.69 o                         
   8  -8   6        177.61        598.04       212.72 o                         
   9  -8   6        529.49        551.23        25.72 o                         
  10  -8   6       3446.79       3514.85        88.23 o                         
 -10  -7   6        442.81        431.39        19.48 o                         
   0  -7   6         74.73        102.64        12.24 o                         
   1  -7   6       1377.75       1480.32        47.35 o                         
   3  -7   6      13537.52      13310.30       360.28 o                         
   5  -7   6        807.40        749.67        22.77 o                         
   6  -7   6       1597.24       1545.26       294.14 o                         
   8  -7   6        343.65        329.41        23.37 o                         
   9  -7   6       2949.99       3044.45       111.01 o                         
  10  -7   6        464.75        500.98        22.54 o                         
  11  -7   6        110.70        125.35        18.07 o                         
  -8  -6   6       6606.79       6347.18       198.82 o                         
  -4  -6   6       1923.06       1678.89        59.68 o                         
  -2  -6   6       8265.81       8320.51       293.22 o                         
   0  -6   6       1536.49       1483.50        53.11 o                         
   2  -6   6       7449.93       7051.25       206.61 o                         
   4  -6   6       2343.06       2200.80        49.13 o                         
   6  -6   6        136.35        186.82        11.77 o                         
   7  -6   6        381.17        375.65        15.81 o                         
   8  -6   6       8426.40       8139.77       169.13 o                         
   9  -6   6         91.08         89.60         8.08 o                         
  11  -6   6        237.87        231.78        28.02 o                         
   0  -5   6         18.77         37.64        32.09 o                         
   2  -5   6        829.54        881.62       141.16 o                         
   5  -5   6       2421.74       2295.77        56.59 o                         
   8  -5   6        985.34        966.37        34.77 o                         
  10  -5   6        179.64        263.24       100.93 o                         
  11  -5   6       2642.25       2712.54        77.61 o                         
 -11  -4   6        156.27        156.97        16.61 o                         
 -10  -4   6       2808.68       2667.73        75.13 o                         
  -7  -4   6        612.24        655.95        24.32 o                         
  -5  -4   6        416.24        464.52        16.77 o                         
  -4  -4   6       7257.97       7854.77       195.53 o                         
  -3  -4   6       1315.84       1251.04        34.96 o                         
  -2  -4   6       1701.05       1675.90        44.82 o                         
  -1  -4   6       1476.93       1525.30        46.70 o                         
   0  -4   6       6572.21       6014.48       236.71 o                         
   1  -4   6       1538.83       1516.54        40.73 o                         
   3  -4   6       1742.79       1701.53       164.35 o                         
   4  -4   6       8841.79       9014.53       186.43 o                         
   5  -4   6        639.92        628.40        18.87 o                         
   6  -4   6       7731.44       7551.70       170.83 o                         
   7  -4   6        862.39        843.20        22.74 o                         
  10  -4   6       2328.03       2387.57        71.82 o                         
  11  -4   6        166.70        182.66        24.64 o                         
  -6  -3   6        612.57        604.71        17.78 o                         
   0  -3   6      23584.59      23966.02      1341.72 o                         
   6  -3   6        164.45        406.31       150.89 o                         
   8  -3   6       1128.23       1089.62        37.26 o                         
   9  -3   6       4317.65       4468.46       115.63 o                         
  11  -3   6        270.73        280.57        17.69 o                         
 -11  -2   6        656.32        610.09        24.50 o                         
  -6  -2   6        161.76        155.60         7.49 o                         
   0  -2   6        404.25        476.02        14.29 o                         
   2  -2   6       3448.64       3037.03        86.29 o                         
   6  -2   6        102.89        114.07        12.51 o                         
   8  -2   6       4729.67       4885.54       123.55 o                         
   9  -2   6       2102.22       2089.65        59.16 o                         
  10  -2   6       1323.52       1359.24        41.61 o                         
  11  -2   6        958.46       1055.37       291.24 o                         
 -12  -1   6        214.74        219.01        14.20 o                         
  -6  -1   6        702.90        694.97        22.15 o                         
   0  -1   6       6698.25       6779.07       242.81 o                         
   4  -1   6        562.12        470.02        87.50 o                         
   6  -1   6        642.12        711.39        22.94 o                         
   8  -1   6        153.66        149.89         9.78 o                         
   9  -1   6       2836.20       2824.65        86.41 o                         
  10  -1   6        491.43        565.48       162.46 o                         
  11  -1   6       2376.18       2348.72        75.15 o                         
 -12   0   6       4192.58       4056.88       118.54 o                         
 -11   0   6         50.77         66.61         9.15 o                         
 -10   0   6       1322.22       1348.79        44.61 o                         
  -9   0   6       1998.16       1915.51        58.39 o                         
  -8   0   6          3.43         10.52         6.00 o                         
  -7   0   6       1252.76       1303.49        37.32 o                         
  -6   0   6      10561.40      10976.80       251.84 o                         
  -5   0   6       2517.60       2908.43        71.70 o                         
  -4   0   6         34.05         79.63         4.70 o                         
  -3   0   6        289.10        273.16        12.75 o                         
  -2   0   6         28.23         43.36         3.04 o                         
  -1   0   6        197.19        180.72        17.07 o                         
   1   0   6        198.40        173.08         9.27 o                         
   2   0   6         19.81         43.74         3.10 o                         
   3   0   6        314.74        268.48         8.44 o                         
   4   0   6         26.48         86.19         6.20 o                         
   5   0   6       2449.05       2729.45        71.75 o                         
   6   0   6      10360.93      11054.21       308.78 o                         
   7   0   6       1243.70       1287.92        42.99 o                         
   8   0   6          2.91         20.63         8.86 o                         
   9   0   6       1975.61       1941.97        61.87 o                         
  10   0   6       1310.40       1408.77        71.75 o                         
  11   0   6         46.46         91.13        22.34 o                         
 -12   1   6        203.36        191.17        16.33 o                         
 -11   1   6       2377.76       2351.38        72.05 o                         
  -9   1   6       2848.48       2837.60        78.23 o                         
  -8   1   6        152.26        141.12        13.81 o                         
  -6   1   6        640.37        761.44        29.72 o                         
   0   1   6       6634.19       6507.31       337.66 o                         
   6   1   6        732.53        722.07        32.59 o                         
   8   1   6        400.25        380.62       114.34 o                         
 -12   2   6        287.36        317.30        24.65 o                         
 -10   2   6       1348.78       1331.33        43.86 o                         
  -9   2   6       2082.34       2101.22        59.74 o                         
  -8   2   6       4798.04       4902.33       123.64 o                         
  -6   2   6         95.26        109.20        10.21 o                         
  -2   2   6       3475.92       3045.81        86.84 o                         
   0   2   6        407.18        490.83        21.04 o                         
   6   2   6        169.67        155.65         8.01 o                         
  11   2   6        674.40        650.34        29.27 o                         
 -11   3   6        276.25        282.25        48.98 o                         
  -9   3   6       4315.73       4474.95       129.55 o                         
  -8   3   6       1121.42       1062.98        34.89 o                         
   0   3   6      23018.68      25234.96      1050.32 o                         
   6   3   6        579.40        613.45        19.50 o                         
 -11   4   6        170.42        186.07        17.77 o                         
 -10   4   6       2301.68       2381.95        81.29 o                         
  -7   4   6        859.07        843.83        34.94 o                         
  -6   4   6       7822.64       7777.32       209.91 o                         
  -5   4   6        639.55        617.12        43.56 o                         
  -4   4   6       8817.13       9054.61       228.65 o                         
  -3   4   6       1683.30       1688.87       230.82 o                         
  -1   4   6       1541.15       1464.47        74.52 o                         
   0   4   6       6547.82       6100.17       238.52 o                         
   1   4   6       1419.73       1532.13        57.98 o                         
   2   4   6       1765.10       1677.15        46.28 o                         
   3   4   6       1327.20       1254.28        39.77 o                         
   4   4   6       7017.50       7925.52       198.59 o                         
   5   4   6        398.92        459.61        20.82 o                         
   7   4   6        621.46        659.44        23.48 o                         
  10   4   6       2818.44       2772.59        75.98 o                         
  11   4   6        153.16        183.45        14.45 o                         
 -11   5   6       2645.94       2693.82       110.87 o                         
 -10   5   6        172.84         87.93       137.50 o                         
  -8   5   6        984.23        977.56        37.88 o                         
  -6   5   6       1212.09       1081.42       219.96 o                         
  -5   5   6       2417.32       2317.10        73.60 o                         
  -2   5   6        822.88        801.03       212.72 o                         
   0   5   6         20.33         19.54        28.91 o                         
  10   5   6         30.79         34.37        15.56 o                         
 -11   6   6        235.89        227.97        19.41 o                         
  -9   6   6         92.19         85.55        11.97 o                         
  -8   6   6       8469.35       8052.38       193.24 o                         
  -7   6   6        379.91        386.21        35.35 o                         
  -6   6   6        128.46        164.44        17.86 o                         
  -4   6   6       2353.11       2172.78        86.60 o                         
  -2   6   6       7409.56       6994.39       217.94 o                         
   0   6   6       1499.55       1483.31        56.68 o                         
   2   6   6       8010.43       8161.44       205.52 o                         
   4   6   6       1937.23       1682.18        70.79 o                         
   7   6   6        722.91        663.26       101.97 o                         
   8   6   6       6569.43       6183.00       246.75 o                         
   9   6   6         20.61         43.02        41.07 o                         
 -11   7   6        101.37        125.37        17.24 o                         
 -10   7   6        466.26        483.75        26.26 o                         
  -9   7   6       2968.92       2921.87       123.95 o                         
  -8   7   6        333.71        324.45        15.59 o                         
  -5   7   6        790.21        771.26        37.18 o                         
  -3   7   6      13457.92      13000.38       560.18 o                         
  -1   7   6       1317.78       1420.48        47.20 o                         
   0   7   6         67.07        111.16        31.91 o                         
  10   7   6        450.47        474.18        24.64 o                         
 -10   8   6       3491.99       3505.09       100.48 o                         
  -9   8   6        523.85        541.50        22.21 o                         
  -7   8   6       1152.11       1234.11       268.81 o                         
  -6   8   6        828.18        876.66        66.21 o                         
  -5   8   6        593.41        611.81        49.35 o                         
  -4   8   6       4056.14       4112.09       145.72 o                         
   0   8   6       5751.92       5598.62       167.38 o                         
   8   8   6        821.99        836.96        56.95 o                         
   9   8   6        865.28        761.23       141.84 o                         
 -10   9   6        323.17        311.75        19.78 o                         
  -8   9   6        964.91        918.47        28.93 o                         
  -7   9   6        999.64       1013.07        40.90 o                         
  -6   9   6        798.83        788.97        36.34 o                         
  -5   9   6       4918.97       4813.10       171.60 o                         
  -4   9   6        378.36        392.86        61.48 o                         
   0   9   6        845.03        847.82        38.69 o                         
   3   9   6       1517.47       1370.85       243.48 o                         
   4   9   6        255.47        265.68        17.58 o                         
   5   9   6       4694.32       4758.04       148.99 o                         
  -9  10   6        637.85        703.06        25.32 o                         
  -8  10   6       1911.90       1994.57        53.28 o                         
  -7  10   6         97.05        383.87       211.28 o                         
  -6  10   6       4416.89       4283.64       115.10 o                         
  -5  10   6       2371.03       2380.32        76.94 o                         
  -4  10   6       3120.82       2912.39        93.32 o                         
  -3  10   6        912.11        939.20        71.50 o                         
  -2  10   6       4516.92       4476.99       125.43 o                         
  -1  10   6       1218.12       1217.97        43.77 o                         
   0  10   6       3499.22       3363.39       104.49 o                         
   1  10   6       1439.66       1415.11        43.59 o                         
   2  10   6       3889.81       3809.53       121.08 o                         
   7  10   6        573.37        606.28        34.38 o                         
   8  10   6       1690.51       1728.08        77.85 o                         
  -9  11   6        968.54        919.69        31.17 o                         
  -8  11   6         12.99         47.40       167.17 o                         
  -7  11   6       2155.55       2159.62        65.89 o                         
  -6  11   6        615.65        607.63        32.17 o                         
  -5  11   6        719.09        777.55        32.43 o                         
  -3  11   6       6536.22       6383.34       185.22 o                         
  -2  11   6         98.10        226.11       164.64 o                         
   0  11   6       1613.86       1560.63        64.64 o                         
   2  11   6        459.88        448.99        48.10 o                         
   4  11   6        905.53        899.01       186.43 o                         
   5  11   6        356.34        431.63       265.55 o                         
   8  11   6        144.31        162.39        25.42 o                         
  -8  12   6       1401.35       1426.86        56.15 o                         
  -7  12   6       1109.15       1201.94        41.27 o                         
  -6  12   6       1119.64       1145.94        45.28 o                         
  -5  12   6        404.73        381.07        27.74 o                         
  -4  12   6       1566.25       1662.81        58.13 o                         
  -3  12   6       1617.07       1569.71        65.57 o                         
  -1  12   6        478.16        496.42        20.63 o                         
   0  12   6       1954.01       1898.41        91.64 o                         
   1  12   6        171.76        241.67       158.12 o                         
   3  12   6       1045.17       1005.07       315.85 o                         
   5  12   6        186.08         83.58       133.50 o                         
   6  12   6       1541.66       1115.43       290.16 o                         
  -7  13   6       1335.40       1372.96        52.67 o                         
  -6  13   6         30.58         36.90        40.70 o                         
  -5  13   6       4153.58       4137.64       132.30 o                         
  -4  13   6       2906.21       2955.47       102.49 o                         
  -3  13   6         29.68          5.43       170.42 o                         
  -1  13   6       5237.05       5047.57       149.61 o                         
   0  13   6       1378.50       1422.28        60.68 o                         
   2  13   6       2255.15       2297.52        96.54 o                         
   3  13   6        485.01        237.64       115.01 o                         
   6  13   6        101.62        124.11       166.81 o                         
  -6  14   6       1750.30       1761.88        73.02 o                         
  -5  14   6        869.68        916.06        37.10 o                         
  -3  14   6        380.32        366.30        37.65 o                         
  -2  14   6       1096.88        731.92       323.81 o                         
   0  14   6        591.66        580.45        37.66 o                         
   1  14   6       2363.96       2191.60       196.51 o                         
   2  14   6        510.44        483.96        21.53 o                         
   5  14   6        752.12        674.29       110.54 o                         
  -4  15   6        152.57        200.86        99.06 o                         
  -3  15   6       2569.25       2439.38        77.04 o                         
  -2  15   6        116.80        130.95        29.09 o                         
   0  15   6        387.90        393.08        70.99 o                         
   1  15   6       2808.20       2883.16       177.13 o                         
   2  15   6         37.06         64.41        22.80 o                         
   3  15   6       1890.88       1876.50        92.63 o                         
   0 -16   7       1493.44       1484.00        58.94 o                         
  -3 -15   7        322.78        348.65        25.81 o                         
  -1 -15   7       1525.40       1573.82        60.40 o                         
   0 -15   7       1058.30       1131.64        62.60 o                         
   1 -15   7       1588.43       1647.97       146.20 o                         
   2 -15   7       1235.55       1302.18        60.30 o                         
   3 -15   7          8.40        615.97       195.53 o                         
   4 -15   7        757.31        800.90        38.00 o                         
  -5 -14   7        284.01        251.80        45.95 o                         
  -3 -14   7        501.97        542.44        31.80 o                         
  -2 -14   7       1303.72       1273.44        90.28 o                         
  -1 -14   7        165.78        179.90        16.57 o                         
   0 -14   7       2725.89       2812.23        82.59 o                         
   1 -14   7        240.58        233.86        43.98 o                         
   2 -14   7        434.17        519.20       329.60 o                         
   3 -14   7        472.53        473.27        26.26 o                         
   4 -14   7       2613.94       2720.65        79.02 o                         
   5 -14   7        369.47        376.47        49.87 o                         
   6 -14   7        445.71        468.16        49.89 o                         
  -6 -13   7        684.58        788.73        68.75 o                         
  -4 -13   7         33.35         58.62        24.24 o                         
  -3 -13   7       3385.69       3312.83       142.62 o                         
  -2 -13   7         41.70        142.20       158.48 o                         
  -1 -13   7       2757.53       2719.86       110.77 o                         
   0 -13   7       2130.74       2162.47       138.10 o                         
   2 -13   7        506.73        469.80        54.83 o                         
   3 -13   7       3450.89       3511.88       132.11 o                         
   4 -13   7        102.06         93.24        26.00 o                         
   5 -13   7        263.21        270.80        32.83 o                         
   6 -13   7        627.28        634.65        80.06 o                         
   7 -13   7        567.59        599.61        28.29 o                         
  -5 -12   7        990.71       1085.34        83.46 o                         
  -3 -12   7        782.70        757.02        38.31 o                         
  -1 -12   7       1715.25       1680.64        69.37 o                         
   0 -12   7         27.66         42.04         9.06 o                         
   5 -12   7       1222.68       1221.65        41.05 o                         
   6 -12   7        818.76        823.18        39.71 o                         
   8 -12   7       4378.85       4378.57       151.71 o                         
  -6 -11   7        581.73        422.59       168.25 o                         
  -5 -11   7       3054.60       3139.81       153.70 o                         
  -3 -11   7        551.11        576.43       145.58 o                         
  -1 -11   7       3456.25       3476.02       129.04 o                         
   0 -11   7        105.34         94.73         9.37 o                         
   3 -11   7        277.66        296.09        18.32 o                         
   5 -11   7       3319.39       3303.35        94.64 o                         
   6 -11   7          9.75        248.55       174.77 o                         
   7 -11   7       2059.69       2054.40        55.66 o                         
   8 -11   7        147.66        327.68       177.64 o                         
   9 -11   7        261.84        279.91        15.91 o                         
  -7 -10   7        338.05        454.84       115.97 o                         
  -5 -10   7         63.95         91.36        18.64 o                         
  -2 -10   7        205.63        234.24        11.16 o                         
  -1 -10   7       1051.73       1032.53        36.58 o                         
   0 -10   7      10281.70      10132.73       249.50 o                         
   2 -10   7         76.32        111.88       103.29 o                         
   3 -10   7        696.60        771.09        26.43 o                         
   4 -10   7       1797.30       1766.46        51.75 o                         
   5 -10   7         23.21         51.68        28.07 o                         
   6 -10   7        841.29        903.95        47.76 o                         
   7 -10   7        547.16        525.65        23.10 o                         
   8 -10   7        748.08        794.47        44.50 o                         
   9 -10   7        235.29        212.35        22.66 o                         
  -8  -9   7        556.66        573.14        24.15 o                         
  -7  -9   7       1582.38       1574.00        98.19 o                         
  -6  -9   7       1485.66       1635.95        62.06 o                         
  -5  -9   7       1377.57       1482.66       244.93 o                         
  -2  -9   7        895.17        926.85        44.62 o                         
  -1  -9   7       7623.35       7485.20       186.68 o                         
   0  -9   7       3014.73       3078.20        82.73 o                         
   2  -9   7       1047.50       1047.31        52.40 o                         
   5  -9   7       2031.32       1997.09        51.43 o                         
   6  -9   7       1346.94       1366.36        44.41 o                         
   7  -9   7       2167.90       2131.80        53.07 o                         
   8  -9   7        696.15        733.27        24.94 o                         
   9  -9   7       2329.72       2445.24        63.95 o                         
  10  -9   7        680.07        709.19        55.85 o                         
  -7  -8   7        239.68        242.53        12.47 o                         
  -4  -8   7       3978.63       4063.21       152.44 o                         
  -3  -8   7       1433.02       1429.40        79.38 o                         
  -2  -8   7       3067.99       3080.70        95.24 o                         
  -1  -8   7       4374.00       4441.77       150.48 o                         
   0  -8   7       1331.06       1328.88        39.13 o                         
   3  -8   7       1120.94        996.95        74.89 o                         
   4  -8   7       5128.78       4941.81       107.53 o                         
   5  -8   7       1989.88       2012.90        51.80 o                         
   6  -8   7       2927.48       2874.79        71.73 o                         
   7  -8   7        386.90        346.57        79.73 o                         
   8  -8   7       2318.35       2265.53        66.63 o                         
   9  -8   7        257.00        236.56        16.90 o                         
  10  -8   7          1.48        126.64       213.81 o                         
  -5  -7   7       4196.06       4590.83       134.78 o                         
  -2  -7   7       4875.60       4809.28       120.84 o                         
  -1  -7   7       6356.17       6575.50       171.92 o                         
   0  -7   7       3254.13       3249.97        97.54 o                         
   1  -7   7       6029.47       5724.02       170.59 o                         
   5  -7   7       5018.22       5074.81       112.54 o                         
   7  -7   7       1716.72       1722.51        60.69 o                         
   8  -7   7       2235.55       2224.03        64.19 o                         
   9  -7   7        136.38        124.47       163.19 o                         
  10  -7   7        685.38        705.89        28.77 o                         
  -9  -6   7        343.74        336.87        15.47 o                         
  -8  -6   7         59.42         78.05         7.50 o                         
  -7  -6   7        883.23        832.32        27.95 o                         
  -3  -6   7       3830.84       3950.32       106.34 o                         
  -2  -6   7       3668.75       3930.27        98.81 o                         
  -1  -6   7         55.10         82.25         7.38 o                         
   0  -6   7        552.56        419.28        17.57 o                         
   1  -6   7        266.88        168.51        73.54 o                         
   3  -6   7       3334.99       3385.86        85.17 o                         
   5  -6   7        327.83        300.47        11.96 o                         
   7  -6   7       1009.11       1046.86        28.29 o                         
   8  -6   7          0.23          9.26        51.47 o                         
   9  -6   7        532.42        625.68       163.40 o                         
  10  -6   7       2198.34       2180.31        64.39 o                         
  11  -6   7        666.53        718.25        29.24 o                         
 -11  -5   7        946.14        892.83        34.16 o                         
  -9  -5   7        738.66        807.01        28.85 o                         
  -8  -5   7       1120.21       1032.12        37.33 o                         
  -6  -5   7        882.10        945.69        28.58 o                         
   0  -5   7       3145.91       3127.54        91.46 o                         
   8  -5   7        778.26        781.71        26.32 o                         
   9  -5   7       1551.94       1315.11       188.22 o                         
  10  -5   7         16.75        272.79       117.96 o                         
  11  -5   7        666.26        699.54        33.79 o                         
 -11  -4   7        668.38        668.36        27.10 o                         
  -9  -4   7        260.75        219.44        11.72 o                         
  -4  -4   7       8362.95       8253.96       193.75 o                         
  -3  -4   7        145.91        155.55         6.98 o                         
  -2  -4   7       1886.29       1760.47        46.95 o                         
  -1  -4   7        773.61        719.32        24.97 o                         
   0  -4   7       1242.12       1394.95        43.93 o                         
   2  -4   7       1965.28       1761.33        48.22 o                         
   3  -4   7         60.58         73.59        48.35 o                         
   5  -4   7       3231.37       3352.01        78.81 o                         
   6  -4   7        260.99        268.78        10.99 o                         
   8  -4   7       5337.71       5153.90       120.82 o                         
   9  -4   7        766.03        503.28       153.78 o                         
  10  -4   7        418.86        424.44        19.80 o                         
  11  -4   7        876.68        877.82        35.46 o                         
 -11  -3   7       1747.07       1684.86        49.95 o                         
   0  -3   7      12361.48      12887.54       601.57 o                         
   5  -3   7       2031.81       1965.14        49.85 o                         
   9  -3   7       1128.03       1205.86        38.10 o                         
  10  -3   7        687.54        720.77        26.63 o                         
  11  -3   7       1298.19       1342.27        55.91 o                         
 -11  -2   7          3.97         -3.84        12.57 o                         
  -7  -2   7        730.67        740.11        21.75 o                         
  -6  -2   7       4293.83       4586.93       112.22 o                         
  -4  -2   7       1941.40       1931.86        49.82 o                         
  -2  -2   7       7505.01       7579.91       234.24 o                         
  -1  -2   7          1.12          7.14         9.57 o                         
   0  -2   7       6153.48       6010.28       187.24 o                         
   1  -2   7         20.55         20.27         2.57 o                         
   2  -2   7       8548.75       8538.67       244.25 o                         
   5  -2   7       1177.39       1195.84       156.47 o                         
   6  -2   7       4169.80       4262.38       100.59 o                         
   7  -2   7        555.88        612.94        20.49 o                         
   8  -2   7        216.60        215.52        11.92 o                         
  10  -2   7       2653.29       2648.85        83.96 o                         
  11  -2   7         35.42         44.25        19.58 o                         
 -11  -1   7        791.75        858.36        42.29 o                         
  -4  -1   7        102.48         51.53         6.66 o                         
  -3  -1   7       3429.39       3524.41        87.21 o                         
  -1  -1   7       5232.88       4603.89       365.06 o                         
   0  -1   7      17884.70      18446.91       784.36 o                         
   4  -1   7          1.66         -2.89        31.84 o                         
   5  -1   7       4197.01       4215.73       105.89 o                         
   6  -1   7        802.67        846.92        25.79 o                         
   8  -1   7        862.54        900.19        32.96 o                         
   9  -1   7       4945.10       5005.41       144.03 o                         
  11  -1   7       1237.79       1175.69        41.49 o                         
 -11   0   7       1551.53       1527.18        49.74 o                         
 -10   0   7       2538.31       2514.01        85.30 o                         
  -9   0   7        511.14        545.85        21.77 o                         
  -8   0   7       1408.51       1483.18        42.31 o                         
  -7   0   7        318.67        350.06        21.14 o                         
  -6   0   7        720.92        751.23        24.05 o                         
  -5   0   7        785.33        752.74        23.29 o                         
  -4   0   7       4490.68       4277.39       117.58 o                         
  -3   0   7         10.89         14.03         4.27 o                         
  -2   0   7        776.40        708.97        20.43 o                         
  -1   0   7       3303.41       3224.59        90.40 o                         
   0   0   7          0.02         53.21         5.11 o                         
   1   0   7       3254.70       3212.53        79.78 o                         
   2   0   7        813.32        700.10        22.98 o                         
   3   0   7         10.34         21.71         4.70 o                         
   4   0   7       4403.41       4315.09        96.14 o                         
   5   0   7        754.45        750.22        22.79 o                         
   6   0   7        705.36        769.78        27.94 o                         
   7   0   7        320.37        343.81        32.90 o                         
   8   0   7       1394.86       1441.37        48.89 o                         
   9   0   7        525.94        528.17        24.24 o                         
  10   0   7       2558.65       2466.81        96.22 o                         
  11   0   7       1546.47       1502.54        52.73 o                         
 -11   1   7       1205.63       1191.89        44.24 o                         
  -9   1   7       4958.13       5097.43       132.37 o                         
  -8   1   7        858.46        845.44        28.47 o                         
  -6   1   7        814.56        853.30        31.55 o                         
  -5   1   7       4252.01       4215.67       105.11 o                         
  -4   1   7          3.17         34.64        24.24 o                         
   0   1   7      17672.95      17488.53       778.75 o                         
   1   1   7       5138.29       4435.39       167.18 o                         
   3   1   7       3371.95       3546.72        90.98 o                         
   4   1   7        101.44         67.33         4.84 o                         
  11   1   7        773.34        835.18        52.11 o                         
 -11   2   7         36.49         44.51        12.02 o                         
 -10   2   7       2695.90       2663.32        73.14 o                         
  -8   2   7        213.60        206.58        12.43 o                         
  -7   2   7        580.28        629.08        23.39 o                         
  -6   2   7       4196.40       4313.70       124.10 o                         
  -2   2   7       8726.37       8617.79       425.18 o                         
  -1   2   7         17.88         21.44         5.47 o                         
   0   2   7       6101.96       6045.95       188.25 o                         
   1   2   7          0.37          4.20         8.48 o                         
   2   2   7       7292.22       7383.70       237.88 o                         
   4   2   7       1900.07       1869.72        49.28 o                         
   6   2   7       4238.58       4515.20       123.78 o                         
   7   2   7        728.36        738.00        25.83 o                         
   8   2   7        336.68        372.95        88.14 o                         
  11   2   7          2.69          1.62         7.44 o                         
 -11   3   7       1307.59       1358.08        56.71 o                         
 -10   3   7        703.71        712.22        30.62 o                         
  -9   3   7       1111.33       1199.66        43.30 o                         
  -5   3   7       2037.98       2049.62        55.68 o                         
   0   3   7      11857.21      12532.45       609.99 o                         
   8   3   7       1327.20        917.87       157.76 o                         
  11   3   7       1780.74       1744.64        57.39 o                         
 -11   4   7        886.52        866.26        34.60 o                         
 -10   4   7        416.49        429.38        48.83 o                         
  -8   4   7       5442.32       5186.08       156.02 o                         
  -6   4   7        259.96        268.78        14.45 o                         
  -5   4   7       3283.47       3349.99        98.68 o                         
  -3   4   7         61.99         68.39        64.77 o                         
  -2   4   7       1989.81       1739.61        65.02 o                         
   0   4   7       1197.79       1373.85        55.14 o                         
   1   4   7        795.07        721.36        38.18 o                         
   2   4   7       1882.03       1728.18        52.98 o                         
   3   4   7        138.88        163.29         6.81 o                         
   4   4   7       8163.36       8263.00       219.27 o                         
   9   4   7        267.41        236.37        15.18 o                         
  11   4   7        694.70        656.06        30.81 o                         
 -11   5   7        660.00        668.93        34.34 o                         
 -10   5   7         15.36         75.26       123.02 o                         
  -8   5   7        777.88        790.07        35.03 o                         
   0   5   7       3096.66       3065.43       140.45 o                         
   6   5   7        841.46        951.95        31.66 o                         
   8   5   7       1120.43       1022.99        29.08 o                         
   9   5   7        773.78        838.54        28.26 o                         
 -11   6   7        648.65        704.33        34.26 o                         
 -10   6   7       2222.25       2169.19       116.11 o                         
  -9   6   7        558.51        925.30       230.12 o                         
  -8   6   7          0.03        -25.69        88.65 o                         
  -7   6   7       1018.68       1055.75        36.78 o                         
  -5   6   7        324.32        296.57        15.73 o                         
  -3   6   7       3320.66       3337.01       164.83 o                         
  -1   6   7        259.48        168.34        72.71 o                         
   0   6   7        562.08        428.84        21.00 o                         
   1   6   7         50.73         95.65        15.02 o                         
   2   6   7       3514.61       3820.18       111.20 o                         
   3   6   7       3800.15       3898.12       107.41 o                         
   7   6   7        877.77        806.33        39.77 o                         
   8   6   7         67.20         74.73         9.71 o                         
   9   6   7        338.39        352.29        14.13 o                         
 -11   7   7       2488.45       2507.60        87.70 o                         
 -10   7   7        672.00        674.05        37.02 o                         
  -8   7   7       2235.06       2190.20        63.54 o                         
  -7   7   7       1684.99       1754.51        59.52 o                         
  -5   7   7       5097.59       5234.54       177.14 o                         
  -1   7   7       5972.08       5736.58       201.25 o                         
   0   7   7       3156.54       3287.15       116.24 o                         
   1   7   7       6225.17       6500.95       383.21 o                         
   2   7   7       4696.77       4827.63       206.79 o                         
   5   7   7       4156.88       4311.73       141.35 o                         
 -10   8   7          1.13        206.21       145.82 o                         
  -9   8   7        258.64        235.20        16.75 o                         
  -8   8   7       2334.08       2282.06        66.20 o                         
  -7   8   7        399.89        351.05        37.99 o                         
  -6   8   7       2978.11       2932.46        94.18 o                         
  -5   8   7       2026.99       2045.40        82.99 o                         
  -4   8   7       5177.63       4960.28       168.56 o                         
  -3   8   7       1106.23       1057.46        65.76 o                         
   0   8   7       1334.59       1301.58        55.46 o                         
   1   8   7       4285.96       4379.07       127.18 o                         
   2   8   7       3004.62       3092.62       145.66 o                         
   3   8   7       1407.57       1356.40       177.28 o                         
   4   8   7       3937.45       4097.90       130.44 o                         
   7   8   7        224.66        235.78        18.51 o                         
   8   8   7       3693.11       3043.47       321.64 o                         
   9   8   7        577.98        453.71       127.00 o                         
 -10   9   7        664.16        724.52        29.73 o                         
  -9   9   7       2318.18       2329.54        63.44 o                         
  -8   9   7        699.40        735.32        37.19 o                         
  -7   9   7       2192.92       2107.97        85.59 o                         
  -6   9   7       1341.16       1340.79        52.01 o                         
  -5   9   7       2067.49       2018.05        87.93 o                         
  -2   9   7        991.42        992.85        39.72 o                         
   0   9   7       2960.44       3042.36        92.37 o                         
   1   9   7       7617.66       7527.81       245.73 o                         
   2   9   7        891.93       1014.04        48.36 o                         
   5   9   7       1328.06       1427.66       387.85 o                         
   6   9   7       1513.83       1575.46        60.68 o                         
   7   9   7       1653.61       1593.06        74.00 o                         
   8   9   7        558.90        560.33        34.80 o                         
  -9  10   7        227.40        200.05        13.65 o                         
  -8  10   7        771.84        780.51        28.29 o                         
  -7  10   7        554.83        538.18        22.70 o                         
  -6  10   7        864.08        885.48        42.24 o                         
  -5  10   7         22.00         41.30        39.44 o                         
  -4  10   7       1805.97       1694.94        59.60 o                         
  -3  10   7        692.07        733.63        30.19 o                         
   0  10   7      10207.29      10107.73       278.94 o                         
   1  10   7       1041.69       1007.82        34.80 o                         
   2  10   7        203.61        234.34        10.39 o                         
   3  10   7        212.02        415.71       157.76 o                         
   5  10   7         62.44         86.85        34.93 o                         
   7  10   7        342.83        366.91        26.54 o                         
  -9  11   7        262.47        270.06        16.01 o                         
  -8  11   7        148.70        555.71       251.08 o                         
  -7  11   7       2090.12       2038.02        63.53 o                         
  -5  11   7       3297.06       3289.05       106.15 o                         
  -3  11   7        287.86        294.35        27.31 o                         
   0  11   7        124.73        108.67        21.14 o                         
   1  11   7       3442.45       3491.89       104.65 o                         
   3  11   7        542.71        704.73       170.98 o                         
   5  11   7       3057.25       2890.00       151.62 o                         
   6  11   7        592.24        643.92       158.05 o                         
  -8  12   7       4465.14       4498.06       118.79 o                         
  -7  12   7          0.46        188.48       203.32 o                         
  -6  12   7        826.34        837.98        36.79 o                         
  -5  12   7       1204.56       1238.96        49.23 o                         
  -3  12   7         23.29        374.83       178.39 o                         
   0  12   7         26.30         37.65        17.37 o                         
   1  12   7       1701.17       1611.55       103.35 o                         
   3  12   7        775.23        717.99        66.27 o                         
   5  12   7        992.37        981.47        72.36 o                         
  -7  13   7        552.59        573.64       140.94 o                         
  -6  13   7        618.97        647.85        73.22 o                         
  -5  13   7        267.10        273.75        29.82 o                         
  -4  13   7         99.76         92.68        19.38 o                         
  -3  13   7       3469.14       3411.06       108.76 o                         
  -2  13   7        486.27        479.01        58.70 o                         
   0  13   7       2118.85       2103.32        95.68 o                         
   1  13   7       2737.57       2775.17       106.01 o                         
   2  13   7         33.06        175.85       181.97 o                         
   3  13   7       3418.08       3342.17       236.15 o                         
   4  13   7         34.53         40.53        18.44 o                         
   5  13   7         43.07         64.04       146.54 o                         
   6  13   7        663.32        745.55        56.99 o                         
  -6  14   7        449.02        472.09        26.72 o                         
  -5  14   7        378.17        423.63       127.52 o                         
  -4  14   7       2608.09       2684.24        90.04 o                         
  -3  14   7        466.30        496.02        26.90 o                         
  -1  14   7        252.47        231.29        17.50 o                         
   0  14   7       2688.96       2698.82       166.84 o                         
   1  14   7        173.21        164.42        55.88 o                         
   2  14   7       1293.83       1262.03        77.90 o                         
   3  14   7        495.74        542.67        32.48 o                         
  -4  15   7        748.86        796.42        84.47 o                         
  -3  15   7          8.99          5.43       199.70 o                         
  -2  15   7       1253.11       1203.46        44.58 o                         
  -1  15   7       1624.35       1620.89        69.73 o                         
   0  15   7       1078.09       1054.01       172.88 o                         
   1  15   7       1563.31       1531.50       124.34 o                         
   3  15   7        336.09        325.63        69.93 o                         
  -3 -15   8       1730.01       1850.41        66.41 o                         
  -2 -15   8         40.51         66.90        16.30 o                         
   0 -15   8         64.59         55.07        33.21 o                         
   1 -15   8          4.53         99.66       171.57 o                         
   2 -15   8        338.59        -34.06       210.83 o                         
   3 -15   8       1692.27       1679.38        94.09 o                         
   4 -15   8         44.24         62.05        29.53 o                         
  -5 -14   8        791.06        761.46        50.90 o                         
  -1 -14   8       1310.95       1114.60       243.10 o                         
   0 -14   8        566.83        577.06        93.22 o                         
   2 -14   8       2344.81       2428.80        87.81 o                         
   3 -14   8         41.66         47.12        12.91 o                         
   5 -14   8        984.10       1040.03        65.32 o                         
   6 -14   8       1043.77       1071.48        41.37 o                         
  -5 -13   8        780.37        838.60        44.57 o                         
  -3 -13   8        343.06        333.21       182.69 o                         
  -2 -13   8        802.14        838.03        34.32 o                         
   0 -13   8         81.49         67.62        12.96 o                         
   1 -13   8       2624.61       2617.17        75.10 o                         
   2 -13   8        532.29        581.09       211.35 o                         
   3 -13   8        116.06        112.05        26.76 o                         
   4 -13   8       5656.32       5738.46       171.68 o                         
   5 -13   8        642.20        630.56        27.84 o                         
   6 -13   8          3.55         96.55       208.94 o                         
   7 -13   8       1559.29       1626.16        69.74 o                         
  -7 -12   8        216.59        227.56        44.14 o                         
  -6 -12   8       1168.68       1212.39        46.72 o                         
  -5 -12   8        174.86        186.13        21.21 o                         
  -4 -12   8        822.42        822.64        75.04 o                         
  -3 -12   8       2017.50       1931.87        59.98 o                         
   0 -12   8       1623.36       1630.69        48.93 o                         
   1 -12   8       1630.58       1716.94        58.56 o                         
   3 -12   8       1381.68       1449.44        57.32 o                         
   4 -12   8        822.72        766.02        52.38 o                         
   5 -12   8        400.68        173.66       215.46 o                         
   6 -12   8       1137.66       1209.98        46.94 o                         
   7 -12   8        406.06        387.55        17.68 o                         
   8 -12   8        491.88        554.58        44.71 o                         
  -6 -11   8        690.19        769.09       118.48 o                         
  -5 -11   8        229.39        250.71        23.13 o                         
  -4 -11   8         87.90         74.90       166.44 o                         
   0 -11   8        772.52        761.75        85.41 o                         
   2 -11   8       2426.17       2111.82       770.28 o                         
   3 -11   8       3804.11       3688.12       100.79 o                         
   4 -11   8        180.91        206.83        25.05 o                         
   5 -11   8        401.82        190.65       194.27 o                         
   6 -11   8        936.19        954.14        33.76 o                         
   7 -11   8        603.56        617.97        25.74 o                         
   8 -11   8         70.69         88.69        10.60 o                         
  -7 -10   8        960.47        818.04       178.02 o                         
  -5 -10   8       2249.82       2084.28        74.88 o                         
  -3 -10   8        486.51        430.02        35.33 o                         
  -2 -10   8       1456.59       1569.62        45.54 o                         
  -1 -10   8       3712.21       3715.79        98.77 o                         
   0 -10   8        895.88        919.88        35.42 o                         
   3 -10   8        349.00        370.25        24.64 o                         
   4 -10   8       2447.09       2340.70        66.73 o                         
   5 -10   8       2510.80       2424.68        65.93 o                         
   6 -10   8        411.70        375.69        22.36 o                         
   8 -10   8       4309.38       4398.20       119.83 o                         
   9 -10   8        110.25        126.02        24.48 o                         
  -9  -9   8        401.13        436.48        29.58 o                         
  -6  -9   8        570.31        581.26        24.96 o                         
  -5  -9   8       3072.20       3088.67        97.58 o                         
  -2  -9   8       2306.49       2317.63        70.25 o                         
   0  -9   8        642.86        652.18        40.20 o                         
   5  -9   8       3354.11       3192.56        84.96 o                         
   6  -9   8        128.46        480.48       204.04 o                         
   7  -9   8       1464.67       1500.01        47.12 o                         
   9  -9   8        283.32        311.14        16.15 o                         
  -7  -8   8        511.82        479.76        18.65 o                         
  -5  -8   8        900.59        827.52        30.83 o                         
  -4  -8   8       1644.58       1655.25        49.37 o                         
  -3  -8   8       2444.24       1360.00       301.01 o                         
  -1  -8   8        729.19       1172.60       311.14 o                         
   0  -8   8       4478.37       4473.06       152.79 o                         
   1  -8   8       1886.04       1933.96        61.38 o                         
   3  -8   8       1148.51       1171.29        48.05 o                         
   4  -8   8       1040.56       1167.66        58.93 o                         
   5  -8   8        296.77        472.16       180.56 o                         
   6  -8   8       5912.04       5786.16       136.68 o                         
   7  -8   8        872.49        871.59       289.43 o                         
   8  -8   8        298.07        309.05        14.74 o                         
   9  -8   8        754.80        707.87        43.40 o                         
  10  -8   8       1867.60       1930.87        53.26 o                         
  -6  -7   8        937.02        969.97        43.74 o                         
   0  -7   8        252.89        227.27        20.34 o                         
   2  -7   8       1412.95       1312.23       253.61 o                         
   6  -7   8       1033.32       1025.96        29.39 o                         
   7  -7   8        826.65        874.56        26.75 o                         
   8  -7   8        704.19        686.60        22.72 o                         
   9  -7   8       1482.27       1521.78        42.50 o                         
  10  -7   8         42.95        208.02       180.88 o                         
  -8  -6   8       2533.95       2361.52        76.39 o                         
  -3  -6   8        811.01        856.50        33.16 o                         
  -2  -6   8       7974.67       8094.31       193.27 o                         
  -1  -6   8       1908.86       1821.21        60.59 o                         
   0  -6   8        503.10        548.24        21.50 o                         
   1  -6   8       2049.73       2052.35        73.12 o                         
   2  -6   8       8341.30       7970.22       195.30 o                         
   3  -6   8       1142.33       1088.14        35.97 o                         
   5  -6   8       3187.35       3095.28        75.04 o                         
   6  -6   8       1923.20       2009.25        58.58 o                         
   7  -6   8        948.18       1003.29        33.20 o                         
   8  -6   8       2958.76       2921.26        67.79 o                         
   9  -6   8        704.06        698.36        28.81 o                         
  10  -6   8        387.64        403.94        25.78 o                         
  -9  -5   8       1278.12       1400.25        44.43 o                         
  -8  -5   8         58.57         80.48         8.63 o                         
  -3  -5   8       1539.32       1604.43        62.07 o                         
   0  -5   8        151.77        136.96         9.23 o                         
   1  -5   8       5145.51       5133.41       143.72 o                         
   2  -5   8       7140.35       7469.10       206.49 o                         
   3  -5   8       2115.37       2298.89       305.72 o                         
   8  -5   8         52.06         63.74         8.21 o                         
  10  -5   8       1277.93       1371.94       296.31 o                         
  11  -5   8       3609.77       3652.34       100.67 o                         
 -10  -4   8       2487.15       2424.68        73.79 o                         
  -9  -4   8       2671.37       2574.72        87.78 o                         
  -8  -4   8       1168.61       1128.45        37.62 o                         
  -5  -4   8        357.46        343.97        38.57 o                         
  -4  -4   8       3571.67       3738.08        93.45 o                         
  -3  -4   8       4492.84       4698.75       130.44 o                         
  -2  -4   8        161.54        134.43         7.09 o                         
  -1  -4   8       1073.59       1079.88        35.53 o                         
   0  -4   8      21933.51      22735.74       985.71 o                         
   5  -4   8        112.86        189.57        93.72 o                         
   6  -4   8       7220.55       7206.40       167.61 o                         
  10  -4   8       2361.29       2438.26        69.87 o                         
  11  -4   8         13.51         12.29        10.93 o                         
  -1  -3   8       1505.85       1350.61        42.74 o                         
   0  -3   8      17399.41      18263.88       833.76 o                         
   3  -3   8       4738.23       4611.62       131.02 o                         
   6  -3   8        649.91        711.49        35.61 o                         
   8  -3   8       1204.84       1219.32        33.72 o                         
   9  -3   8       5604.75       5690.93       164.29 o                         
  10  -3   8        144.21        173.89        15.68 o                         
  11  -3   8        820.98        818.13        36.32 o                         
 -10  -2   8        732.22        744.05        25.71 o                         
  -3  -2   8         13.75         32.93        40.53 o                         
  -2  -2   8       5862.77       5454.99       146.76 o                         
   0  -2   8       9869.34      10234.54       376.30 o                         
   3  -2   8        229.40        248.62        74.33 o                         
   4  -2   8       1282.41       1262.15        43.15 o                         
   8  -2   8       6014.07       5881.23       167.44 o                         
  10  -2   8        500.41        546.77        28.21 o                         
  11  -2   8        744.76        802.86        52.57 o                         
 -11  -1   8        865.43        813.83        31.02 o                         
  -3  -1   8       2064.95       1890.08        56.33 o                         
  -2  -1   8       3104.26       3013.84        85.97 o                         
   0  -1   8       5572.78       5954.52       164.66 o                         
   6  -1   8       1358.77       1518.98        43.10 o                         
   9  -1   8       2139.77       2139.72        69.38 o                         
  10  -1   8       1085.96       1166.81        50.69 o                         
 -11   0   8          8.53         16.09         7.06 o                         
 -10   0   8       4599.79       4610.21       131.76 o                         
  -9   0   8       1718.90       1784.55        49.74 o                         
  -8   0   8        461.22        464.07        18.58 o                         
  -7   0   8       1321.49       1355.69        39.64 o                         
  -6   0   8       6013.43       6156.39       166.97 o                         
  -5   0   8        242.13        250.43         9.76 o                         
  -4   0   8        467.35        448.33        15.25 o                         
  -3   0   8       2742.51       2691.31        68.79 o                         
  -2   0   8         82.34         68.66         3.91 o                         
  -1   0   8       6747.36       6611.41       202.70 o                         
   0   0   8      23259.84      23684.38      1015.58 o                         
   1   0   8       6617.33       6451.16       174.63 o                         
   2   0   8        101.17         66.74         6.93 o                         
   3   0   8       2687.58       2652.55        77.79 o                         
   4   0   8        483.08        439.25        13.11 o                         
   5   0   8        260.62        257.26        11.19 o                         
   6   0   8       5932.53       6259.79       151.85 o                         
   7   0   8       1305.76       1368.04        45.12 o                         
   8   0   8        464.36        493.55        45.36 o                         
   9   0   8       1692.30       1742.30        58.52 o                         
  10   0   8       4615.37       4687.02       143.17 o                         
  11   0   8          8.77         16.85         8.62 o                         
 -10   1   8       1120.52       1141.43        37.26 o                         
  -9   1   8       2137.35       2170.45        62.65 o                         
  -6   1   8       1357.99       1541.02        48.82 o                         
   0   1   8       5451.90       6273.00       148.22 o                         
   2   1   8       3070.87       2984.08        85.44 o                         
   3   1   8       2044.34       1886.63        50.11 o                         
  11   1   8        853.78        847.90        34.05 o                         
 -11   2   8        749.86        799.65        31.69 o                         
 -10   2   8        502.97        535.70        24.35 o                         
  -8   2   8       6025.58       5916.13       147.60 o                         
  -4   2   8       1286.05       1214.92        35.45 o                         
  -3   2   8        222.45        222.46        66.55 o                         
   0   2   8       9567.87      10698.15       633.71 o                         
   2   2   8       5717.29       5356.75       131.09 o                         
   3   2   8         12.16         48.49        37.99 o                         
  10   2   8        747.75        732.46        32.66 o                         
 -11   3   8        796.57        812.10        35.09 o                         
 -10   3   8        132.52        156.67        38.60 o                         
  -9   3   8       5714.22       5773.45       148.48 o                         
  -8   3   8       1196.57       1221.65        39.67 o                         
  -6   3   8        678.49        727.65        24.82 o                         
  -3   3   8       4833.17       4691.96       131.89 o                         
   0   3   8      16871.64      18984.49       856.19 o                         
   1   3   8       1516.73       1369.49        36.81 o                         
 -11   4   8         12.90          6.26        20.35 o                         
 -10   4   8       2370.86       2438.11        87.99 o                         
  -6   4   8       7263.72       7200.07       199.61 o                         
  -2   4   8          0.59         14.11        55.00 o                         
   0   4   8      21457.06      21344.68       999.23 o                         
   1   4   8        997.96       1069.28        30.06 o                         
   2   4   8        161.12        140.43        13.44 o                         
   3   4   8       4432.71       4697.66       137.47 o                         
   4   4   8       3478.35       3730.09        94.02 o                         
   5   4   8        348.39        344.37        26.19 o                         
   8   4   8       1184.45       1180.67        35.25 o                         
   9   4   8       2658.71       2597.14        81.50 o                         
  10   4   8       2511.43       2443.34        74.11 o                         
 -11   5   8       3675.73       3673.73       118.13 o                         
  -8   5   8         49.93         75.03        28.30 o                         
  -3   5   8       2111.94       2302.87       213.36 o                         
  -2   5   8       7035.64       7511.52       242.13 o                         
  -1   5   8       5167.03       5225.02       265.88 o                         
   0   5   8        163.78        128.62        16.19 o                         
   3   5   8       1462.60       1557.11        53.24 o                         
   4   5   8        724.87        633.50       172.96 o                         
   8   5   8         52.17         71.17         7.54 o                         
   9   5   8       1268.46       1407.79        42.43 o                         
 -10   6   8        386.15        413.44        23.87 o                         
  -9   6   8        704.58        692.15        41.83 o                         
  -8   6   8       2987.58       2878.26        81.93 o                         
  -7   6   8        952.18        989.43        38.13 o                         
  -6   6   8       1916.75       1990.78        65.25 o                         
  -5   6   8       3172.02       3084.94        94.74 o                         
  -3   6   8       1125.23       1095.35        42.94 o                         
  -2   6   8       8199.07       8048.01       257.89 o                         
  -1   6   8       2025.21       2043.87        73.82 o                         
   0   6   8        483.90        525.43        37.61 o                         
   1   6   8       1872.70       1873.81        97.60 o                         
   2   6   8       7766.67       7976.02       254.42 o                         
   3   6   8        807.70        897.50        33.09 o                         
   8   6   8       2578.07       2318.99        96.00 o                         
  -9   7   8       1501.48       1472.30        73.21 o                         
  -8   7   8        700.97        639.51        29.34 o                         
  -7   7   8        836.99        863.95        70.29 o                         
  -6   7   8       1033.81       1036.70        52.73 o                         
  -2   7   8       1407.81       1467.46       274.96 o                         
   0   7   8        257.51        246.03        14.81 o                         
   6   7   8        960.68        961.25        43.00 o                         
 -10   8   8       1867.46       1937.85        70.87 o                         
  -9   8   8        753.35        731.01        47.88 o                         
  -8   8   8        297.93        312.76        24.27 o                         
  -7   8   8        856.34       1201.55       319.10 o                         
  -6   8   8       5888.52       5902.19       171.03 o                         
  -4   8   8       1054.67       1179.33        62.30 o                         
  -3   8   8       1105.06       1178.47        53.69 o                         
  -1   8   8       1910.67       1916.68        73.55 o                         
   0   8   8       4401.31       4367.65       153.11 o                         
   3   8   8       2357.94       1808.27       356.37 o                         
   4   8   8       1604.07       1617.72        58.45 o                         
   5   8   8        884.31        808.51        33.45 o                         
   7   8   8        494.17        466.74        35.25 o                         
 -10   9   8       1948.51       1069.84       437.42 o                         
  -9   9   8        273.97        308.31        17.48 o                         
  -7   9   8       1449.91       1490.73        66.33 o                         
  -6   9   8        123.36        218.87       159.93 o                         
  -5   9   8       3390.79       3135.99       117.41 o                         
   0   9   8        629.40        638.38        24.41 o                         
   2   9   8       2263.12       2371.89        85.94 o                         
   5   9   8       3105.65       2997.03        93.52 o                         
   6   9   8        550.40        532.76        29.00 o                         
   9   9   8        380.58        453.67        38.03 o                         
  -9  10   8        101.44        116.71        17.45 o                         
  -8  10   8       4291.30       4440.64       122.87 o                         
  -7  10   8         76.02        455.88       160.29 o                         
  -6  10   8        422.23        402.35        74.61 o                         
  -5  10   8       2483.66       2513.45        92.45 o                         
  -4  10   8       2423.06       2324.19       169.72 o                         
  -3  10   8        351.98        393.12        61.15 o                         
   0  10   8        879.09        890.05        32.56 o                         
   1  10   8       3720.95       3735.43       111.13 o                         
   2  10   8       1449.76       1490.65        48.88 o                         
   3  10   8        469.08        423.05        35.88 o                         
   5  10   8       2190.35       2037.06       143.55 o                         
  -8  11   8         73.49         96.94        12.14 o                         
  -7  11   8        599.98        652.73        26.86 o                         
  -6  11   8        924.60        960.39        45.79 o                         
  -5  11   8        403.26        403.19       153.03 o                         
  -4  11   8        189.19        212.66        18.87 o                         
  -3  11   8       3837.44       3790.78       114.65 o                         
   0  11   8        753.97        772.02        59.79 o                         
   4  11   8         80.09        168.36        76.09 o                         
   5  11   8        221.90        226.47        16.09 o                         
   6  11   8        728.55        790.84        60.39 o                         
  -8  12   8        491.46        582.04        26.94 o                         
  -7  12   8        398.50        366.47        20.43 o                         
  -6  12   8       1132.11       1188.75        47.00 o                         
  -5  12   8        420.52        257.17       142.61 o                         
  -4  12   8        804.80        811.28        33.45 o                         
  -3  12   8       1387.70       1453.03        65.49 o                         
  -1  12   8       1601.01       1634.62       128.54 o                         
   0  12   8       1627.66       1666.98        54.67 o                         
   3  12   8       2033.36       1892.04       144.60 o                         
   4  12   8        830.03        807.59        59.26 o                         
   5  12   8        172.16        188.95        29.48 o                         
   6  12   8       1145.53       1194.29       178.19 o                         
  -7  13   8       1555.65       1716.21       101.47 o                         
  -6  13   8          3.17       -120.26       199.53 o                         
  -5  13   8        633.63        651.33       114.52 o                         
  -4  13   8       5642.99       5606.98       171.21 o                         
  -3  13   8        127.11        118.03        35.92 o                         
  -2  13   8        537.36        557.45       195.96 o                         
  -1  13   8       2715.00       2540.41       157.91 o                         
   0  13   8         87.94         85.18        42.24 o                         
   2  13   8        784.32        767.08        29.94 o                         
   3  13   8        339.74        322.48       115.05 o                         
   5  13   8        761.21        772.76        51.74 o                         
  -5  14   8        970.30        997.69        46.42 o                         
  -3  14   8         41.26         44.25        11.48 o                         
  -2  14   8       2400.88       2463.65        90.21 o                         
  -1  14   8         58.55        141.12       187.39 o                         
   0  14   8        589.32        588.85       124.75 o                         
   1  14   8       1279.18       1019.13       241.40 o                         
   3  14   8        233.97       -167.53       167.53 o                         
  -4  15   8         44.57         49.99        31.96 o                         
  -3  15   8       1711.93       1677.48       120.84 o                         
  -2  15   8        337.12        238.09       190.13 o                         
  -1  15   8          3.67        244.20       251.44 o                         
   0  15   8         64.22        120.69       156.16 o                         
   1  15   8        289.19         30.93       192.77 o                         
   2  15   8         48.80         30.10       165.88 o                         
  -1 -15   9       1083.82       1065.58        55.48 o                         
   0 -15   9        110.87         87.07        43.05 o                         
   1 -15   9        795.01        810.47        39.56 o                         
   2 -15   9        754.63        728.59        37.06 o                         
   3 -15   9         15.21         34.78        54.42 o                         
  -3 -14   9       1665.12       1732.58        64.44 o                         
   0 -14   9        502.13        537.96        28.57 o                         
   1 -14   9        552.62        577.35        29.74 o                         
   3 -14   9       1809.34       1777.33        68.98 o                         
   4 -14   9        985.21       1025.82        51.25 o                         
   5 -14   9       1058.36       1046.53        62.59 o                         
  -6 -13   9        732.39        781.85        48.83 o                         
  -1 -13   9        423.43        441.23        23.78 o                         
   0 -13   9       1214.90       1186.80        46.57 o                         
   1 -13   9         77.34        727.22       196.80 o                         
   2 -13   9       1570.47       1435.26       388.21 o                         
   3 -13   9       3513.35       3519.82        97.72 o                         
   4 -13   9        508.69        514.84        30.74 o                         
   5 -13   9        394.59        411.44        73.19 o                         
   6 -13   9        931.23        923.41        33.80 o                         
  -3 -12   9         12.17        158.12       115.79 o                         
  -2 -12   9       1314.73       1351.03        49.27 o                         
  -1 -12   9       1017.69       1025.74        97.63 o                         
   0 -12   9        824.43        832.48        40.82 o                         
   1 -12   9        415.09        622.64       193.69 o                         
   2 -12   9       1137.81       1188.95       156.66 o                         
   3 -12   9        832.97        604.42       213.83 o                         
   5 -12   9        577.71        551.07        24.35 o                         
   6 -12   9       1729.85       1773.31        55.94 o                         
   7 -12   9        358.10        369.92        20.34 o                         
  -6 -11   9        395.63        422.04        22.82 o                         
  -5 -11   9       2695.70       2792.65       135.79 o                         
  -3 -11   9        318.39        335.78        16.03 o                         
  -2 -11   9       1645.79       1638.86        61.99 o                         
  -1 -11   9       1477.46       1523.99        60.39 o                         
   0 -11   9         60.03         37.45        17.13 o                         
   2 -11   9       2289.55       2200.83        79.06 o                         
   4 -11   9       1794.25       1773.97        53.51 o                         
   5 -11   9       3706.15       3622.50        93.05 o                         
   6 -11   9        559.63        572.18        23.03 o                         
   7 -11   9       1031.58       1105.18        38.52 o                         
   8 -11   9       2097.01       1883.03        75.36 o                         
  -8 -10   9        185.09        258.22        18.02 o                         
  -4 -10   9        232.48        212.28        13.30 o                         
  -3 -10   9        673.28        572.71       218.87 o                         
  -2 -10   9        908.41        951.81        66.22 o                         
   0 -10   9       1645.16       1615.96        57.91 o                         
   3 -10   9        125.52        158.21        11.37 o                         
   4 -10   9        432.59        538.65       171.71 o                         
   5 -10   9         33.57         31.88         9.82 o                         
   6 -10   9       1267.50       1298.25        53.02 o                         
   7 -10   9       2046.89       1941.13        60.20 o                         
   8 -10   9        282.37        318.26        34.35 o                         
  -9  -9   9        858.19        829.71        34.13 o                         
  -8  -9   9        390.42        450.49        22.64 o                         
  -2  -9   9        105.79         84.37        68.57 o                         
  -1  -9   9       8392.98       8212.50       230.13 o                         
   0  -9   9       2367.20       2364.53        75.89 o                         
   2  -9   9         24.36         20.16         9.60 o                         
   3  -9   9       1438.64       1519.93       304.63 o                         
   5  -9   9       1546.49       1602.57       260.14 o                         
   6  -9   9       2979.87       2905.59        73.44 o                         
   9  -9   9       1193.80       1197.44        75.22 o                         
  -9  -8   9        299.14        300.53        15.38 o                         
  -8  -8   9       3033.24       2902.12        83.07 o                         
  -6  -8   9        262.11        209.03        17.95 o                         
  -4  -8   9        635.59        707.33        29.67 o                         
  -3  -8   9       1376.97       1447.73        40.55 o                         
   0  -8   9        879.61        850.83        59.11 o                         
   1  -8   9       1085.53       1083.29        67.84 o                         
   3  -8   9       1308.84       1268.06        40.73 o                         
   5  -8   9       2762.75       2875.85        79.34 o                         
   6  -8   9        145.03        151.37        10.24 o                         
   7  -8   9        273.64        245.87        33.73 o                         
   8  -8   9       3926.95       3870.47       166.72 o                         
   9  -8   9        532.53        577.07       198.29 o                         
  10  -8   9         58.54         17.73       231.90 o                         
 -10  -7   9        236.01        198.47        13.79 o                         
  -7  -7   9        324.90        699.72       129.90 o                         
  -5  -7   9       4809.86       5059.49       304.56 o                         
  -4  -7   9       1383.15       1386.33        51.70 o                         
  -3  -7   9       1760.14       1890.70       197.72 o                         
   0  -7   9        195.09        165.79        21.88 o                         
   3  -7   9       2652.01       2656.40       119.54 o                         
   4  -7   9       1058.13       1043.57        35.38 o                         
   5  -7   9       3636.58       3672.14        95.81 o                         
   6  -7   9         19.93        133.88        93.72 o                         
   7  -7   9        914.45        929.52        28.23 o                         
   8  -7   9       3270.03       3229.14        82.63 o                         
  10  -7   9        265.84        295.14        31.28 o                         
  -6  -6   9       3633.74       3929.36       106.01 o                         
  -5  -6   9         85.27         78.43         9.32 o                         
  -3  -6   9       5063.46       5351.72       164.12 o                         
   0  -6   9       2244.27       2276.18        70.35 o                         
   1  -6   9       1082.87       1186.28        41.56 o                         
   2  -6   9        762.23        751.84        27.45 o                         
   5  -6   9          7.74         19.37        23.33 o                         
   6  -6   9       3383.25       3402.31        86.43 o                         
   8  -6   9         14.04         31.61        63.21 o                         
  10  -6   9       3737.43       3718.35       142.61 o                         
  -6  -5   9       2697.51       2667.01       106.43 o                         
  -5  -5   9       1154.43       1170.60        35.11 o                         
  -3  -5   9       2436.46       2456.27        75.27 o                         
  -2  -5   9         37.94         19.91        32.03 o                         
   0  -5   9       7220.87       7394.53       234.75 o                         
   1  -5   9       1199.80       1268.52        36.25 o                         
   2  -5   9          3.70         11.32         6.06 o                         
   5  -5   9       1261.72       1256.41        32.76 o                         
   6  -5   9       3502.75       3508.91        97.04 o                         
   8  -5   9        185.56        175.06        13.79 o                         
   9  -5   9       3207.74       3193.39        80.17 o                         
  11  -5   9        205.84        249.93        20.51 o                         
 -11  -4   9        859.00        814.05        29.83 o                         
  -5  -4   9       4957.56       5050.36       137.49 o                         
  -4  -4   9       1817.25       1864.85        61.81 o                         
  -3  -4   9        206.02        234.66        12.98 o                         
   0  -4   9        715.18        776.53        23.45 o                         
   2  -4   9       5461.93       5123.55       146.08 o                         
   4  -4   9       2311.89       2163.99        61.56 o                         
   9  -4   9        129.71        138.81        14.22 o                         
  11  -4   9        823.19        779.71        50.88 o                         
 -11  -3   9        758.87        706.63        26.56 o                         
  -5  -3   9       1716.03       1701.35        62.54 o                         
   0  -3   9        359.25        448.66        29.09 o                         
   2  -3   9       3898.54       3854.80       110.18 o                         
   3  -3   9       2308.04       2367.43        71.65 o                         
   5  -3   9       1695.86       1672.18        47.21 o                         
  10  -3   9       1687.08       1743.44        60.57 o                         
  11  -3   9        541.35        591.02        30.64 o                         
 -10  -2   9       1258.94       1253.43        40.81 o                         
  -6  -2   9       2620.04       2623.34        69.00 o                         
  -4  -2   9       2757.66       3066.52        87.23 o                         
  -3  -2   9       3525.00       3337.61        84.30 o                         
   0  -2   9       5869.48       5649.68       180.50 o                         
   1  -2   9       1639.48       1511.65        41.00 o                         
   4  -2   9       2835.35       2917.32       104.26 o                         
   9  -2   9        980.47        995.01        38.65 o                         
  10  -2   9       1087.53       1093.27        43.94 o                         
  11  -2   9        238.13        257.97        24.35 o                         
 -11  -1   9        954.40        964.43        35.80 o                         
  -6  -1   9        709.16        682.40        23.24 o                         
  -4  -1   9        223.85        180.57         8.24 o                         
  -3  -1   9       8096.06       8206.03       220.07 o                         
  -2  -1   9       4783.51       4878.39       133.37 o                         
   0  -1   9      22425.57      22694.99       998.25 o                         
   6  -1   9        302.05        435.25       149.44 o                         
   8  -1   9       2191.98       2257.78        88.99 o                         
  10  -1   9        393.72        415.52        50.42 o                         
  11  -1   9        522.96       1148.00       200.06 o                         
 -11   0   9       1185.25       1153.73        40.78 o                         
 -10   0   9        616.27        640.78        25.77 o                         
  -9   0   9        667.99        675.77        25.39 o                         
  -8   0   9       2889.60       2854.71        75.89 o                         
  -7   0   9        708.53        771.41        26.01 o                         
  -6   0   9         68.36        120.73        10.73 o                         
  -5   0   9       2923.10       2869.79        75.74 o                         
  -4   0   9         20.58         22.77         4.77 o                         
  -3   0   9       1924.27       2012.88        59.85 o                         
  -2   0   9       6075.39       5776.99       138.92 o                         
  -1   0   9        846.57        788.42        32.87 o                         
   0   0   9          0.01          7.65         3.37 o                         
   1   0   9        855.92        807.55        26.28 o                         
   2   0   9       6090.82       5695.84       138.91 o                         
   3   0   9       1847.16       1874.73        58.11 o                         
   4   0   9         23.82         26.97         3.80 o                         
   5   0   9       2934.42       2938.56        68.34 o                         
   6   0   9         66.17        127.59         8.13 o                         
   7   0   9        678.89        804.75        46.52 o                         
   8   0   9       2847.37       2863.00        89.32 o                         
   9   0   9        662.15        703.08        41.72 o                         
  10   0   9        620.16        635.81        28.30 o                         
  11   0   9       1200.13       1159.29        43.97 o                         
 -10   1   9        398.02        444.44        19.79 o                         
  -8   1   9       2165.98       2245.09        62.51 o                         
  -6   1   9        307.79        422.95       138.94 o                         
   0   1   9      22262.29      23624.73      1008.61 o                         
   2   1   9       4646.47       4706.86       132.98 o                         
   3   1   9       7973.61       8244.38       218.61 o                         
   4   1   9        230.62        184.70         7.40 o                         
   6   1   9        708.49        675.52        21.51 o                         
  11   1   9        957.66        980.02        40.57 o                         
 -11   2   9        246.11        265.25        17.46 o                         
 -10   2   9       1088.59       1119.57        39.07 o                         
  -9   2   9        994.33        987.76        33.92 o                         
  -4   2   9       2895.76       2836.73        80.18 o                         
  -1   2   9       1626.75       1519.15        57.58 o                         
   0   2   9       5865.70       5701.07       157.10 o                         
   3   2   9       3388.69       3321.07        95.63 o                         
   4   2   9       2745.11       3099.79        86.79 o                         
   6   2   9       2509.99       2603.48        70.71 o                         
   8   2   9        706.19        810.08       193.55 o                         
  10   2   9       1267.29       1263.27        43.47 o                         
 -11   3   9        554.68        622.71        35.62 o                         
 -10   3   9       1717.92       1752.10       129.34 o                         
  -5   3   9       1726.01       1663.77        48.32 o                         
  -3   3   9       2323.59       2405.28        75.75 o                         
  -2   3   9       3949.14       3814.49       111.56 o                         
   0   3   9        348.58        462.80        22.84 o                         
   5   3   9       1708.98       1712.96        52.41 o                         
  11   3   9        762.65        735.25        30.15 o                         
 -11   4   9        835.23        780.38        44.18 o                         
  -9   4   9        127.77        138.07        35.59 o                         
  -6   4   9       1698.06       1412.82       249.63 o                         
  -4   4   9       2284.24       2185.40        75.48 o                         
  -3   4   9        746.19        654.13       181.97 o                         
  -2   4   9       5424.19       5323.13       172.48 o                         
   0   4   9        692.93        786.03        47.19 o                         
   3   4   9        202.71        235.72        13.83 o                         
   4   4   9       1788.99       1804.14        46.13 o                         
   5   4   9       4846.89       4850.05       138.00 o                         
 -11   5   9        190.21        223.67        19.11 o                         
  -9   5   9       3198.31       3209.14       103.66 o                         
  -8   5   9        181.20        167.44        14.51 o                         
  -6   5   9       3523.64       3496.66        97.23 o                         
  -5   5   9       1245.24       1227.16        42.00 o                         
  -2   5   9          2.34         23.86        16.09 o                         
  -1   5   9       1179.80       1260.43        66.79 o                         
   0   5   9       7161.15       7225.73       442.32 o                         
   2   5   9         38.92         54.92        11.80 o                         
   3   5   9       2470.21       2537.82        82.40 o                         
   5   5   9       1115.71       1153.13        39.40 o                         
   6   5   9       2625.31       2665.01       113.72 o                         
 -11   6   9        584.12        639.31        39.16 o                         
 -10   6   9       3744.44       3786.40       135.61 o                         
  -8   6   9         13.60         55.39       132.05 o                         
  -6   6   9       3378.97       3356.11       109.18 o                         
  -5   6   9          7.48         13.37        51.16 o                         
  -2   6   9        768.67        779.24        45.18 o                         
  -1   6   9       1093.84       1142.26        48.09 o                         
   0   6   9       2283.47       2198.98       110.54 o                         
   3   6   9       4866.28       5173.47       153.21 o                         
   5   6   9         83.09         74.31         9.79 o                         
   6   6   9       3616.08       3878.58       125.61 o                         
   8   6   9        229.12        185.84        98.40 o                         
 -10   7   9        268.59        287.07        20.64 o                         
  -8   7   9       3291.47       3249.10       102.89 o                         
  -7   7   9        894.78        920.13        82.53 o                         
  -6   7   9         19.76        240.22       108.91 o                         
  -5   7   9       3672.64       3688.11       142.62 o                         
  -4   7   9       1019.37       1029.97        75.12 o                         
  -3   7   9       2612.60       2650.97       121.18 o                         
   0   7   9        217.95        171.13        41.62 o                         
   3   7   9       1747.44       1851.09       108.92 o                         
   4   7   9       1328.42       1325.63        82.14 o                         
   5   7   9       4808.92       4932.32       182.13 o                         
  -9   8   9        537.66        343.35       243.84 o                         
  -8   8   9       3965.50       3792.37       134.50 o                         
  -7   8   9        277.70        254.95        29.66 o                         
  -6   8   9        146.65        154.20        13.62 o                         
  -5   8   9       2774.78       2932.71       109.92 o                         
  -3   8   9       1303.05       1301.53        57.13 o                         
  -1   8   9       1056.34       1077.26        46.32 o                         
   0   8   9        889.78        838.03       103.09 o                         
   3   8   9       1386.38       1479.71       122.19 o                         
   4   8   9        659.74        695.12        26.93 o                         
   6   8   9        274.74        210.20        36.83 o                         
   7   8   9        596.05        598.40       200.78 o                         
   8   8   9       3053.91       2555.75       344.43 o                         
   9   8   9        319.26        306.26        22.20 o                         
  -9   9   9       1155.62       1137.40        58.30 o                         
  -6   9   9       3025.20       2934.02        94.02 o                         
  -3   9   9       1425.52       1508.58       220.49 o                         
  -2   9   9         23.81          9.74        35.31 o                         
   0   9   9       2351.08       2307.78        89.14 o                         
   1   9   9       8435.53       8265.76       230.25 o                         
   2   9   9         91.22        169.34       110.00 o                         
   8   9   9        390.43        446.30        27.13 o                         
  -8  10   9        306.27        319.64        23.92 o                         
  -7  10   9       2037.89       1971.50        69.29 o                         
  -6  10   9       1280.46       1300.23        82.35 o                         
  -5  10   9         35.24         31.93        23.19 o                         
  -4  10   9        435.07        478.14       158.58 o                         
  -3  10   9        124.74        171.20        17.99 o                         
   0  10   9       1642.24       1554.47        64.21 o                         
   2  10   9        917.37        938.27        32.54 o                         
   4  10   9        246.56        201.42        15.78 o                         
   5  10   9        488.95         10.86       182.69 o                         
   8  10   9        172.98        278.82        26.24 o                         
  -8  11   9       2110.37       1932.96        90.51 o                         
  -7  11   9       1024.01       1111.82        39.29 o                         
  -6  11   9        560.44        554.05        55.44 o                         
  -5  11   9       3723.95       3602.11       106.78 o                         
  -4  11   9       1795.14       1773.56        61.43 o                         
  -3  11   9          7.54         61.51       121.94 o                         
  -2  11   9       2273.19       2159.83       113.70 o                         
   0  11   9         63.16         63.69        23.14 o                         
   1  11   9       1481.51       1523.96        50.08 o                         
   2  11   9       1607.21       1755.06       130.92 o                         
   3  11   9        321.14        345.54        22.80 o                         
   5  11   9       2659.39       2684.67       156.58 o                         
   6  11   9        388.70        422.20        38.35 o                         
  -7  12   9        359.31        385.84        21.68 o                         
  -6  12   9       1769.91       1811.43       109.44 o                         
  -5  12   9        587.19        611.00        44.08 o                         
  -3  12   9        819.92        878.21       222.46 o                         
  -2  12   9       1161.26       1107.99        90.33 o                         
   0  12   9        819.55        827.21        37.29 o                         
   1  12   9       1016.40        997.91        74.92 o                         
   2  12   9       1305.52       1283.39        59.45 o                         
   3  12   9         12.12        220.32       193.18 o                         
   5  12   9       1434.25       1049.22       298.48 o                         
  -6  13   9        916.83        926.09        60.31 o                         
  -5  13   9        400.56        412.84        35.56 o                         
  -4  13   9        498.81        525.37        76.01 o                         
  -3  13   9       3562.37       3429.87       110.39 o                         
  -2  13   9       1558.23       1421.51       418.61 o                         
  -1  13   9         87.87         65.49       159.93 o                         
   0  13   9       1204.59       1166.04        47.54 o                         
   1  13   9        419.10        427.12        25.82 o                         
   3  13   9       5624.81       4684.94       585.74 o                         
  -5  14   9       1081.21       1091.00        42.14 o                         
  -4  14   9        992.44        954.50        40.42 o                         
  -3  14   9       1806.88       1719.21        79.19 o                         
  -1  14   9        561.06        575.34        67.26 o                         
   0  14   9        492.00        497.41        52.04 o                         
   2  14   9       1988.99       1808.63       204.07 o                         
   3  14   9       1655.90       1668.10        75.62 o                         
  -3  15   9         14.87         22.02        35.00 o                         
  -2  15   9        758.15        767.82        74.80 o                         
  -1  15   9        816.36        815.90        84.84 o                         
   0  15   9        106.66        100.69        56.97 o                         
   1  15   9       1074.47       1057.86        97.97 o                         
   0 -15  10        347.27        336.24        23.46 o                         
   1 -15  10        380.09        397.59        36.18 o                         
   2 -15  10        653.24        652.94        29.42 o                         
   3 -15  10       1994.70       2021.55        91.03 o                         
  -3 -14  10        253.53        254.66        19.09 o                         
  -1 -14  10       1097.29       1139.14        44.66 o                         
   0 -14  10        225.46        242.74        43.50 o                         
   2 -14  10       1707.11       1751.13        63.42 o                         
   3 -14  10        188.54        209.75        60.26 o                         
   5 -14  10        581.49        585.56        30.90 o                         
  -2 -13  10        455.88        475.77        57.09 o                         
  -1 -13  10        960.02       1549.60       434.17 o                         
   0 -13  10          1.59         -0.57        25.70 o                         
   1 -13  10       2404.94       2450.50        86.59 o                         
   2 -13  10        365.14        359.44        36.49 o                         
   3 -13  10        256.35        267.44        25.03 o                         
   4 -13  10       5362.06       5327.29       141.56 o                         
   5 -13  10        838.52        834.39        45.82 o                         
   6 -13  10        210.28        210.45        20.01 o                         
  -4 -12  10         78.26         34.74       148.35 o                         
  -3 -12  10        516.33        510.05        45.85 o                         
  -2 -12  10       1981.97       1767.75       643.63 o                         
   0 -12  10        809.16        778.52        33.76 o                         
   1 -12  10       1055.72       1042.93       121.93 o                         
   3 -12  10        829.56        609.78       176.83 o                         
   4 -12  10        350.32        357.97        20.55 o                         
   5 -12  10        299.10        309.38        34.51 o                         
   6 -12  10        522.51        579.96        29.45 o                         
   7 -12  10         53.16         31.34       167.10 o                         
  -4 -11  10        803.07        830.08        33.08 o                         
  -3 -11  10        652.33        711.66       238.78 o                         
  -1 -11  10       2687.27       2616.67        73.72 o                         
   0 -11  10       1838.75       1756.53        60.58 o                         
   2 -11  10       1080.37       1443.22       386.04 o                         
   3 -11  10        236.64        231.87        14.05 o                         
   5 -11  10       1358.24       1360.08       284.80 o                         
   6 -11  10       1640.62       1550.81        54.31 o                         
   7 -11  10        269.44        287.96        58.09 o                         
   8 -11  10        803.65        836.85        38.46 o                         
  -8 -10  10       2008.74       2038.13        77.80 o                         
  -3 -10  10        220.04        225.17        11.18 o                         
  -2 -10  10       2020.52       2135.93        60.00 o                         
  -1 -10  10       1721.47       1683.67        48.97 o                         
   0 -10  10        508.70        504.74        24.22 o                         
   1 -10  10       1025.46       1048.58       214.85 o                         
   3 -10  10        153.75        156.28        17.94 o                         
   4 -10  10        371.31        364.47        35.79 o                         
   5 -10  10       2390.25       2466.95        69.73 o                         
   6 -10  10       1367.76       1342.48        53.91 o                         
   7 -10  10        293.11        313.57        29.81 o                         
   8 -10  10       2285.18       2340.92        94.79 o                         
   9 -10  10        584.44        594.92        23.26 o                         
  -8  -9  10       1370.90       1371.94        75.62 o                         
  -5  -9  10       2150.44       2348.56        75.84 o                         
  -4  -9  10       1194.18       1160.83        44.91 o                         
  -2  -9  10       2628.01       2658.52        72.57 o                         
  -1  -9  10        644.61       1322.00       468.90 o                         
   0  -9  10       2478.73       2518.83        81.56 o                         
   1  -9  10       1370.37       1337.92        63.32 o                         
   3  -9  10        430.60        459.57        18.59 o                         
   4  -9  10        829.54        836.24        65.21 o                         
   6  -9  10         34.69        288.71       160.29 o                         
   7  -9  10       1728.78       1718.03        53.36 o                         
   8  -9  10       1027.36       1020.30        40.98 o                         
   9  -9  10         11.50        -65.85       159.93 o                         
  -9  -8  10       1325.39       1319.32        45.44 o                         
  -8  -8  10        384.80        424.68        17.78 o                         
  -6  -8  10       2352.12       2290.57       277.85 o                         
  -2  -8  10        662.96        606.19        24.00 o                         
  -1  -8  10        254.90        535.12       200.42 o                         
   0  -8  10       1006.29       1071.58        39.54 o                         
   1  -8  10        841.98        875.91        32.98 o                         
   2  -8  10        515.61        526.90        49.08 o                         
   3  -8  10       2047.11       2131.02        60.56 o                         
   6  -8  10       1628.50       1611.11        50.12 o                         
   7  -8  10       2606.09       2519.01       115.23 o                         
   8  -8  10        218.07        245.23        55.70 o                         
   9  -8  10        953.79        987.93        33.04 o                         
  10  -8  10       1962.77       1972.05        64.92 o                         
  -3  -7  10        289.49        313.15        16.15 o                         
   0  -7  10       3036.23       3107.00        94.93 o                         
   1  -7  10        325.88        386.47        17.41 o                         
   2  -7  10       1290.75       1581.44       548.83 o                         
   5  -7  10        674.07        755.67        49.11 o                         
   8  -7  10       1793.51       1764.01        78.90 o                         
   9  -7  10       2216.10       2239.45        65.78 o                         
  -8  -6  10       1294.38       1296.92        39.23 o                         
  -5  -6  10       3045.34       2924.80        91.08 o                         
  -4  -6  10       2570.54       2528.94        79.60 o                         
  -3  -6  10       2577.14       2628.36        77.73 o                         
   0  -6  10        114.76        115.02        16.50 o                         
   1  -6  10       2233.32       2229.19        60.80 o                         
   3  -6  10       2284.15       2219.55        75.49 o                         
   5  -6  10       4669.46       4539.12       494.96 o                         
   6  -6  10        770.86        756.32        23.55 o                         
   7  -6  10        496.07        483.58        17.69 o                         
   8  -6  10       1742.02       1709.12        79.90 o                         
   9  -6  10        274.81        -54.11       117.23 o                         
  -5  -5  10       1810.86       1816.05        50.69 o                         
  -3  -5  10       3472.19       3395.78        93.12 o                         
   0  -5  10        157.64        164.15        15.35 o                         
   3  -5  10       2484.46       2578.27       143.01 o                         
  10  -5  10       2669.14       2630.12        91.95 o                         
 -10  -4  10       1913.41       1843.45        58.33 o                         
  -8  -4  10        544.25        493.94        18.55 o                         
  -6  -4  10       3723.42       3771.80       106.08 o                         
  -5  -4  10       1031.64       1036.19        31.21 o                         
  -4  -4  10        747.33        786.58        24.25 o                         
  -3  -4  10       4608.97       4645.39       130.65 o                         
  -2  -4  10       2530.49       2645.63        84.79 o                         
  -1  -4  10        197.57        217.83        16.43 o                         
   0  -4  10       3837.75       3660.51        93.71 o                         
   1  -4  10        252.47        208.42         9.08 o                         
   2  -4  10       3095.00       3097.55        86.34 o                         
   6  -4  10       4690.63       4687.58       111.79 o                         
   9  -4  10       2846.86       2783.59        91.97 o                         
  10  -4  10       1916.23       1903.48        65.18 o                         
  11  -4  10        114.28         89.11        28.76 o                         
 -11  -3  10        603.49        570.10        23.87 o                         
 -10  -3  10        946.51        916.55        32.72 o                         
  -8  -3  10       4024.95       4040.28        93.65 o                         
  -6  -3  10       1950.03       1950.66        53.49 o                         
  -3  -3  10       4272.20       4398.27       311.60 o                         
  -1  -3  10       3035.43       2736.51       232.40 o                         
   0  -3  10       7898.13       8109.46       254.19 o                         
   1  -3  10       3914.62       4120.13       278.65 o                         
   3  -3  10       6096.26       6007.91       184.40 o                         
   7  -3  10        481.18        504.54        19.35 o                         
   8  -3  10       2937.55       2963.75        91.39 o                         
   9  -3  10       1106.71       1220.08        64.63 o                         
  10  -3  10        485.67        814.06       179.83 o                         
  11  -3  10       1004.14       1103.85       194.68 o                         
 -11  -2  10       1101.04       1056.37        38.54 o                         
  -8  -2  10       1474.02       1463.49        47.84 o                         
  -6  -2  10        382.94        399.07        33.54 o                         
  -5  -2  10       1890.91       1897.74        55.21 o                         
   0  -2  10       1896.47       2014.74        53.70 o                         
   2  -2  10       5008.57       4959.62       129.86 o                         
   5  -2  10       2535.58       2481.83       108.86 o                         
   8  -2  10       1910.14       1843.63        49.25 o                         
  10  -2  10        801.14        770.68        37.12 o                         
  11  -2  10       1153.02       1188.46        73.12 o                         
 -11  -1  10        683.25        628.69        28.84 o                         
  -9  -1  10       2374.68       2404.53        64.13 o                         
  -8  -1  10        363.63        369.26        16.08 o                         
  -3  -1  10       1323.81       1205.94        41.05 o                         
  -2  -1  10       3770.60       3637.38        97.50 o                         
  -1  -1  10       2614.30       3001.91       110.44 o                         
   0  -1  10       1318.81       1227.71        33.87 o                         
   2  -1  10       3091.94       3022.42        84.05 o                         
   3  -1  10       1571.52       1527.52       159.37 o                         
  10  -1  10        448.16        432.25        22.91 o                         
  11  -1  10        381.67        430.37        31.69 o                         
 -10   0  10       1378.28       1351.78        45.00 o                         
  -9   0  10       1092.88       1120.30        42.38 o                         
  -8   0  10         75.80         87.97        10.90 o                         
  -7   0  10       3122.39       3123.00        82.45 o                         
  -6   0  10       4263.73       4155.64        97.03 o                         
  -5   0  10        523.69        523.55        20.54 o                         
  -4   0  10       7714.85       8123.12       254.76 o                         
  -3   0  10       7768.74       7932.81       210.31 o                         
  -2   0  10       1831.21       1818.52        55.45 o                         
  -1   0  10       8145.09       8447.64       316.15 o                         
   0   0  10      20209.69      21161.89       941.02 o                         
   1   0  10       7918.68       8242.44       258.68 o                         
   2   0  10       1889.49       1744.94        47.18 o                         
   3   0  10       7523.01       7675.26       187.18 o                         
   4   0  10       7588.78       8245.51       235.21 o                         
   5   0  10        504.56        540.99        23.51 o                         
   6   0  10       4203.67       4247.28       106.91 o                         
   7   0  10       3062.37       3076.15        81.71 o                         
   8   0  10         70.73         81.54        14.32 o                         
   9   0  10       1086.49       1145.08        41.87 o                         
  10   0  10       1346.96       1352.39        58.90 o                         
  11   0  10          0.37        161.04       109.80 o                         
 -11   1  10        392.01        432.55        23.09 o                         
 -10   1  10        453.80        426.63        29.03 o                         
  -3   1  10       1618.70       1717.71       160.88 o                         
  -2   1  10       3229.69       3191.17        97.20 o                         
   0   1  10       1314.87       1221.90        33.85 o                         
   1   1  10       2483.63       2829.21        67.37 o                         
   2   1  10       3733.34       3526.89        84.81 o                         
   3   1  10       1338.23       1177.40        47.51 o                         
   8   1  10        371.53        368.52        32.37 o                         
   9   1  10       2382.54       2430.43        76.28 o                         
  10   1  10        221.51        430.55       145.10 o                         
  11   1  10        696.84        623.09        57.35 o                         
 -11   2  10       1149.42       1137.43        40.94 o                         
 -10   2  10        783.65        776.12        29.68 o                         
  -8   2  10       1941.20       1822.83        51.34 o                         
  -5   2  10       2588.88       2394.50       118.39 o                         
  -2   2  10       5035.92       5268.41       213.39 o                         
   0   2  10       1822.41       2056.14        61.90 o                         
   5   2  10       1843.34       1923.30        53.32 o                         
   6   2  10        392.43        394.55        13.81 o                         
   8   2  10       1459.52       1492.58        53.59 o                         
  10   2  10        266.16        730.47       140.03 o                         
  11   2  10       1080.76       1100.13        42.24 o                         
 -10   3  10        487.21        675.84       201.51 o                         
  -9   3  10       1131.63       1167.85        51.70 o                         
  -8   3  10       2976.53       3017.57        95.68 o                         
  -7   3  10        466.60        510.31        24.86 o                         
  -3   3  10       6204.82       6224.59       199.82 o                         
  -1   3  10       3823.81       4240.34       287.18 o                         
   0   3  10       7757.76       8217.78       256.86 o                         
   1   3  10       3021.97       3123.61       185.70 o                         
   3   3  10       4130.61       4577.61       252.12 o                         
   6   3  10       1948.89       1960.61        52.33 o                         
   8   3  10       4016.07       3956.41       104.94 o                         
  10   3  10        950.65        947.01        36.05 o                         
 -11   4  10        115.28         99.94        13.50 o                         
 -10   4  10       1937.46       1874.27        71.60 o                         
  -9   4  10       2887.21       2770.75        90.46 o                         
  -6   4  10       4704.53       4726.53       113.28 o                         
  -2   4  10       2988.87       3213.02        89.96 o                         
  -1   4  10        253.83        230.67        33.65 o                         
   0   4  10       3802.25       3769.14       287.79 o                         
   1   4  10        185.68        208.95        10.46 o                         
   2   4  10       2504.19       2552.87        98.99 o                         
   3   4  10       4596.20       4518.20       143.56 o                         
   4   4  10        776.78        749.91        31.73 o                         
   5   4  10        987.46       1072.84        34.79 o                         
   6   4  10       3707.81       3793.14       143.16 o                         
   8   4  10        546.19        515.74        47.83 o                         
  10   4  10       1930.55       1870.83        62.78 o                         
 -11   5  10        936.61        944.49        39.58 o                         
 -10   5  10       2693.70       2710.76       110.14 o                         
  -3   5  10       2482.57       2559.14       109.53 o                         
   0   5  10        149.28        183.26        11.99 o                         
   3   5  10       3322.75       3295.28        72.22 o                         
   5   5  10       1850.08       1856.26        60.23 o                         
  -9   6  10        271.55        191.69        39.49 o                         
  -8   6  10       1737.39       1721.86        64.23 o                         
  -7   6  10        498.66        459.76        25.77 o                         
  -6   6  10        809.37        765.01        60.58 o                         
  -5   6  10       4653.80       4094.06       324.78 o                         
  -3   6  10       2318.42       2288.10        92.69 o                         
  -1   6  10       2162.22       2194.27       112.65 o                         
   0   6  10        105.93        116.14        27.96 o                         
   3   6  10       2449.82       2623.98       101.44 o                         
   4   6  10       2554.17       2587.31        92.26 o                         
   5   6  10       3007.44       2939.76        90.25 o                         
   7   6  10       1013.92        880.64       213.45 o                         
   8   6  10       1322.69       1261.08        86.84 o                         
   9   6  10         12.08         47.76        92.27 o                         
  -9   7  10       2212.77       2180.21       127.07 o                         
  -8   7  10       1805.85       1679.92        61.37 o                         
  -5   7  10        651.37        760.80        38.69 o                         
  -1   7  10        338.42        354.14        21.41 o                         
   0   7  10       2981.26       3079.59       112.90 o                         
   3   7  10        301.84        346.07        28.89 o                         
   7   7  10       4464.38       2569.50       470.35 o                         
 -10   8  10       2003.78       2003.16       102.63 o                         
  -9   8  10        971.50        974.36        46.60 o                         
  -8   8  10        229.75        362.36       149.38 o                         
  -7   8  10       2603.07       2515.27        84.71 o                         
  -6   8  10       1648.42       1675.34        58.45 o                         
  -3   8  10       2049.86       2185.84        84.68 o                         
  -2   8  10        509.13        533.51        29.39 o                         
  -1   8  10        837.60        830.10        39.06 o                         
   0   8  10       1016.10       1110.91        47.84 o                         
   2   8  10        660.54        607.29        25.84 o                         
   5   8  10       1139.18       1200.46       288.71 o                         
   6   8  10       2352.00       2392.93       333.58 o                         
   8   8  10        378.88        409.61        29.33 o                         
   9   8  10       1272.09       1274.60        69.83 o                         
  -9   9  10         10.35        -67.66       161.02 o                         
  -8   9  10       1033.30       1050.89        54.90 o                         
  -7   9  10       1720.31       1778.92        62.20 o                         
  -6   9  10         39.48        148.71       128.09 o                         
  -4   9  10        809.28        841.22        44.27 o                         
  -3   9  10        423.18        460.25        66.90 o                         
  -1   9  10       1352.60       1328.11        55.74 o                         
   0   9  10       2423.02       2593.17       131.90 o                         
   1   9  10        662.51        973.95       218.15 o                         
   2   9  10       2593.18       2618.22        81.13 o                         
   3   9  10        169.93        261.93       107.68 o                         
   4   9  10       1199.17       1392.24       362.70 o                         
   5   9  10       2140.98       2211.76        71.29 o                         
   8   9  10       1354.80       1278.71        70.80 o                         
  -9  10  10        592.24        590.43        25.82 o                         
  -8  10  10       2299.76       2384.45        79.51 o                         
  -7  10  10        310.83        324.91        21.21 o                         
  -6  10  10       1403.32       1368.32        67.78 o                         
  -5  10  10       2383.85       2327.73        98.06 o                         
  -4  10  10        375.20        367.50        25.01 o                         
  -3  10  10        155.88        152.18        17.22 o                         
  -1  10  10       1025.99       1492.06       276.32 o                         
   0  10  10        515.09        538.99        73.44 o                         
   1  10  10       1749.81       1711.95        69.15 o                         
   2  10  10       2040.89       2059.89        65.25 o                         
   3  10  10        220.36        195.79        27.00 o                         
   8  10  10       2079.16       2026.89       143.46 o                         
  -8  11  10        825.83        866.27        34.02 o                         
  -7  11  10        273.69        293.99        88.81 o                         
  -6  11  10       1628.64       1524.30        69.61 o                         
  -5  11  10       1361.91        689.95       295.58 o                         
  -3  11  10        255.35        239.27        46.86 o                         
  -2  11  10       1047.97       1239.68       256.63 o                         
   0  11  10       1814.90       1723.18        71.22 o                         
   1  11  10       2747.81       2680.51        82.51 o                         
   3  11  10        662.99        538.44       158.11 o                         
   4  11  10        785.19        829.35        76.86 o                         
   6  11  10        717.35        971.78       293.77 o                         
   7  11  10        604.29        517.39       184.50 o                         
  -7  12  10         47.83         38.72       205.85 o                         
  -6  12  10        525.44        606.84        37.79 o                         
  -5  12  10        308.23        312.75        41.46 o                         
  -4  12  10        346.20        332.06        38.45 o                         
  -3  12  10        829.57        810.86       225.19 o                         
  -1  12  10       1034.57       1065.88       103.18 o                         
   0  12  10        777.86        786.95        67.65 o                         
   3  12  10        510.89        521.08        37.45 o                         
   4  12  10         74.72        293.41       146.18 o                         
  -6  13  10        210.54        229.11        97.97 o                         
  -5  13  10        848.69        868.07        43.22 o                         
  -4  13  10       5400.99       5247.45       264.47 o                         
  -3  13  10        251.54        265.34        49.56 o                         
  -2  13  10        361.62        339.76        19.71 o                         
  -1  13  10       2441.33       2391.90        77.97 o                         
   0  13  10          3.86         -0.26         4.54 o                         
   2  13  10        455.41        415.46        39.01 o                         
   3  13  10        112.04        236.83       138.02 o                         
   5  13  10        122.98        366.14       263.38 o                         
  -5  14  10        586.55        585.12        29.58 o                         
  -3  14  10        187.65        195.65        17.62 o                         
  -2  14  10       1737.82       1724.41        60.22 o                         
  -1  14  10        172.08        397.62       301.37 o                         
   0  14  10        229.62        218.74        52.09 o                         
   1  14  10       1099.79       1037.53        87.94 o                         
   3  14  10        259.14        262.74        48.37 o                         
  -2  15  10        659.67        619.10        67.90 o                         
  -1  15  10        378.13        375.94        48.74 o                         
   0  15  10        354.25        333.22        32.85 o                         
   1  15  10        814.28        657.02       305.72 o                         
  -1 -15  11        551.83        592.04        30.96 o                         
   0 -15  11        250.44        307.77        21.89 o                         
   1 -15  11        280.86        980.10       626.99 o                         
   2 -15  11        506.33        515.41        72.43 o                         
  -4 -14  11        271.99        291.24        45.95 o                         
  -3 -14  11       1430.36       1455.42        55.58 o                         
   0 -14  11        362.79        370.96        45.38 o                         
   1 -14  11       1408.30       1430.30        88.02 o                         
   3 -14  11        648.97       1004.41       257.73 o                         
   4 -14  11         12.96        515.01       168.36 o                         
  -3 -13  11       2194.52       2212.45        78.96 o                         
  -1 -13  11        715.57        864.33       219.72 o                         
   0 -13  11        918.49        925.25        43.84 o                         
   1 -13  11          9.55        181.37       116.10 o                         
   2 -13  11       1270.80       1287.66       106.84 o                         
   3 -13  11        765.91       2111.82       391.83 o                         
   4 -13  11        332.22        369.14       110.88 o                         
   5 -13  11        773.55        803.36        44.81 o                         
   6 -13  11        489.68        465.33        30.25 o                         
  -3 -12  11          7.02        255.02       106.78 o                         
  -2 -12  11       1068.38       1112.26        93.31 o                         
   0 -12  11        164.66        172.74        29.87 o                         
   1 -12  11        309.64        762.08       358.90 o                         
   3 -12  11        447.13        449.03        32.89 o                         
   4 -12  11        464.84        423.05        32.50 o                         
   5 -12  11        883.34        951.71        55.62 o                         
   6 -12  11        695.27        663.55        65.31 o                         
   7 -12  11        355.81        234.80       289.07 o                         
  -7 -11  11        922.39        996.88        42.34 o                         
  -5 -11  11       1325.24       1367.50       112.72 o                         
  -4 -11  11       2222.13       2193.35        94.24 o                         
  -3 -11  11          8.98        100.59       136.05 o                         
  -1 -11  11        409.09        420.54        23.37 o                         
   0 -11  11        799.04        853.95        77.25 o                         
   1 -11  11       1088.84        831.52       198.10 o                         
   3 -11  11        388.78        403.05       147.75 o                         
   4 -11  11       2546.57       2539.93        79.08 o                         
   5 -11  11       1285.96       1227.81        48.86 o                         
   6 -11  11        192.58        246.22       173.85 o                         
   7 -11  11        820.46        891.48        34.29 o                         
   8 -11  11       1166.79       1150.81       115.21 o                         
  -6 -10  11       1482.40       1474.30       119.11 o                         
  -2 -10  11       1154.72       1190.73        40.21 o                         
   0 -10  11        179.31        196.09        46.89 o                         
   1 -10  11       1214.26       1076.35       314.76 o                         
   3 -10  11       1049.75       1070.61        40.46 o                         
   4 -10  11        272.42        289.63        17.54 o                         
   5 -10  11         70.59        246.57       166.43 o                         
   6 -10  11       1881.33       1835.08        59.72 o                         
   7 -10  11       1087.95       1000.12        42.72 o                         
   8 -10  11          7.09        -15.43       136.59 o                         
  -7  -9  11       1242.11       1099.87       289.43 o                         
  -6  -9  11       2037.07       1968.92        66.78 o                         
  -3  -9  11       1239.16       1312.67        40.12 o                         
  -2  -9  11        191.42        188.15        10.99 o                         
  -1  -9  11        488.71        459.18        21.85 o                         
   0  -9  11        563.38        536.65        27.34 o                         
   1  -9  11        347.75        384.17        17.36 o                         
   2  -9  11        763.37        824.91       307.52 o                         
   5  -9  11        746.57        739.36        27.18 o                         
   6  -9  11       1872.91       1905.04        59.48 o                         
   8  -9  11        775.04        815.89        53.59 o                         
   9  -9  11       1016.63       1003.51        33.35 o                         
  -8  -8  11       2223.86       2091.94        71.83 o                         
  -6  -8  11          6.82         19.63         7.08 o                         
  -3  -8  11       1325.32       1385.03        53.01 o                         
   0  -8  11        487.40        491.70        29.70 o                         
   1  -8  11       2311.40       2221.03        62.98 o                         
   2  -8  11       5313.90       5191.93       152.12 o                         
   3  -8  11       1866.46       1806.15        54.80 o                         
   4  -8  11       2048.16       2065.44        67.54 o                         
   5  -8  11       2508.09       2516.68        81.23 o                         
   6  -8  11         48.64         18.14        25.37 o                         
   7  -8  11        828.01        831.44        29.93 o                         
   8  -8  11       2537.58       2486.63        60.83 o                         
   9  -8  11        337.06        353.37        18.80 o                         
  -8  -7  11       2759.10       2628.82        98.23 o                         
  -6  -7  11          9.23         30.77        22.18 o                         
  -5  -7  11       1216.72       1395.99        50.03 o                         
  -4  -7  11        877.95        874.19        32.71 o                         
  -3  -7  11       3325.62       3281.68       101.08 o                         
   0  -7  11        300.35        282.23        43.19 o                         
   1  -7  11       5141.73       5032.26       129.01 o                         
   4  -7  11        315.07        454.16       144.02 o                         
   5  -7  11       2081.28       2196.13       361.44 o                         
   6  -7  11          6.48         11.02         8.62 o                         
   7  -7  11       1391.61       1401.17        43.58 o                         
   8  -7  11       1867.46       2113.99       386.77 o                         
   9  -7  11          1.15        470.35       163.91 o                         
  10  -7  11       1373.62       1362.18       113.04 o                         
  -6  -6  11       1230.73       1329.74        39.66 o                         
  -5  -6  11        294.17        405.22       146.18 o                         
  -2  -6  11        658.58        839.39       237.69 o                         
   0  -6  11       2185.16       2228.18        61.51 o                         
   1  -6  11       2138.56       2048.77        57.12 o                         
   3  -6  11       1278.08       1294.85        43.84 o                         
   4  -6  11        840.45        857.74        33.91 o                         
   5  -6  11        700.48        755.49        38.30 o                         
   8  -6  11        250.42        240.74        14.20 o                         
  10  -6  11       2806.71       2814.17       119.87 o                         
  -8  -5  11        652.28       1328.52       145.10 o                         
  -7  -5  11        424.25        476.40        30.72 o                         
  -5  -5  11       1133.78       1084.01        38.60 o                         
  -3  -5  11       3237.31       3538.02       108.53 o                         
  -1  -5  11       3753.23       3667.54        93.77 o                         
   0  -5  11       6739.49       6878.71       170.82 o                         
   6  -5  11       2055.72       2170.00       131.97 o                         
   8  -5  11       1635.73       1581.00        47.37 o                         
   9  -5  11       3454.93       3405.62        92.92 o                         
  10  -5  11         69.06         40.69       106.39 o                         
 -10  -4  11        431.57        416.46        19.06 o                         
  -8  -4  11       1123.38       1054.24        31.59 o                         
  -6  -4  11        100.90         91.26        17.11 o                         
  -5  -4  11       2356.05       2307.66        61.97 o                         
  -2  -4  11       3294.84       3371.72       118.86 o                         
  -1  -4  11       5758.76       6005.77       151.24 o                         
   0  -4  11       1672.33       1860.85        51.12 o                         
   2  -4  11       3373.24       3362.92        88.52 o                         
   3  -4  11       1329.58       1328.85        43.95 o                         
   4  -4  11        546.77        515.17        25.30 o                         
   6  -4  11         57.19         48.19        14.56 o                         
   9  -4  11       1473.00       1420.78       350.22 o                         
  10  -4  11        200.60        300.65       137.50 o                         
  -8  -3  11        288.76        315.89        26.02 o                         
  -5  -3  11       2600.40       2496.70        67.34 o                         
   0  -3  11         10.41          3.81         4.78 o                         
   2  -3  11       5704.73       5709.08       143.72 o                         
   8  -3  11         95.60        173.78        77.78 o                         
  10  -3  11        944.34        629.16       235.52 o                         
  11  -3  11        574.20        556.81        28.45 o                         
 -10  -2  11       1329.24       1266.84        38.16 o                         
  -9  -2  11       1234.27       1273.36        41.15 o                         
  -4  -2  11       3615.22       3600.92        94.14 o                         
  -2  -2  11        115.13        203.32        67.45 o                         
  -1  -2  11       2906.28       2998.57       111.35 o                         
   0  -2  11      15462.63      15049.77       541.72 o                         
   1  -2  11       3500.22       3379.66        94.44 o                         
   2  -2  11         73.86         88.63         9.03 o                         
   3  -2  11       8410.54       8480.05       231.56 o                         
   4  -2  11       2722.97       2794.31        96.16 o                         
   9  -2  11       1347.05       1386.85        50.53 o                         
  10  -2  11        858.69        915.55        40.87 o                         
  11  -2  11        689.07        718.99        40.81 o                         
  -8  -1  11        432.61        637.64        95.02 o                         
  -7  -1  11       1364.87       1323.51        71.05 o                         
   0  -1  11       9343.98       9433.21       292.27 o                         
   7  -1  11        914.48        991.11        32.03 o                         
   8  -1  11        785.08        791.91        30.72 o                         
  11  -1  11        553.68        541.77        30.26 o                         
 -11   0  11       1380.10       1342.68        46.30 o                         
 -10   0  11        480.78        477.97        21.52 o                         
  -9   0  11        522.91        549.98        26.25 o                         
  -8   0  11        526.68        535.11        21.07 o                         
  -7   0  11          8.62         17.31         4.93 o                         
  -6   0  11       3890.27       3836.07        93.20 o                         
  -5   0  11       4832.75       4745.45       134.06 o                         
  -4   0  11        418.01        414.44        18.18 o                         
  -3   0  11        342.55        323.91        21.18 o                         
  -2   0  11       6770.17       6430.29       156.50 o                         
  -1   0  11       3442.10       3321.45       146.20 o                         
   0   0  11          0.00         15.59         2.94 o                         
   1   0  11       3425.40       3261.76        83.96 o                         
   2   0  11       6663.80       6377.69       175.61 o                         
   3   0  11        328.03        286.11        23.98 o                         
   4   0  11        402.62        425.83        19.45 o                         
   5   0  11       4794.16       4774.90       141.00 o                         
   6   0  11       3739.63       3889.44       113.08 o                         
   7   0  11          6.32         14.20        12.84 o                         
   8   0  11        527.83        534.61        28.74 o                         
   9   0  11        520.50        563.52        40.06 o                         
  10   0  11        468.23        444.93        23.33 o                         
  11   0  11       1394.19       1373.61        50.87 o                         
 -11   1  11        541.67        559.11        25.22 o                         
  -8   1  11        802.54        819.47        28.08 o                         
  -7   1  11        957.97        964.23        33.43 o                         
   0   1  11       9226.38       9554.80       293.02 o                         
   7   1  11       1357.67       1350.03       168.93 o                         
   8   1  11        416.15        454.12       115.97 o                         
  11   1  11        977.65        979.38       212.36 o                         
 -11   2  11        703.98        709.46        29.59 o                         
 -10   2  11        851.64        888.37        36.70 o                         
  -9   2  11       1391.00       1437.87        65.71 o                         
  -8   2  11       1503.57       1288.71       233.71 o                         
  -4   2  11       2789.47       2848.70        82.99 o                         
  -3   2  11       8587.07       8574.38       232.67 o                         
  -2   2  11         82.97         92.77         8.48 o                         
  -1   2  11       3472.61       3455.32       114.63 o                         
   0   2  11      15298.60      15646.48       750.47 o                         
   1   2  11       2899.11       3016.50       114.55 o                         
   2   2  11        116.70        128.33        55.97 o                         
   4   2  11       3456.85       3610.02       116.25 o                         
   9   2  11       1249.57       1310.58        76.77 o                         
  10   2  11       1342.11       1292.22        51.56 o                         
 -11   3  11        578.30        511.63        64.90 o                         
 -10   3  11        947.00       1123.75       247.46 o                         
  -8   3  11         93.30         89.01       100.95 o                         
  -2   3  11       5668.78       5871.78       163.59 o                         
   0   3  11         16.75         -4.12        11.91 o                         
   5   3  11       2599.11       2565.72        76.04 o                         
   8   3  11        278.48        314.55        50.04 o                         
 -11   4  11       1390.88       1438.79        60.89 o                         
 -10   4  11        200.67        380.62       165.72 o                         
  -6   4  11         56.90         56.28        10.06 o                         
  -4   4  11        541.56        496.46        23.21 o                         
  -3   4  11       1317.16       1327.39        54.60 o                         
  -2   4  11       3376.12       3519.59       105.08 o                         
   0   4  11       1615.81       1937.32        97.16 o                         
   1   4  11       5677.88       6330.67       224.50 o                         
   2   4  11       3257.91       3375.45       103.07 o                         
   5   4  11       2305.69       2329.64       101.41 o                         
   6   4  11        102.98         98.23        16.10 o                         
   8   4  11       1119.78       1073.21        77.13 o                         
  10   4  11        465.95        428.96        33.29 o                         
  -9   5  11       3446.65       3364.42       109.88 o                         
  -8   5  11       1618.72       1563.55        55.13 o                         
  -6   5  11       2084.24       2144.05        69.95 o                         
   0   5  11       6650.72       6977.07       322.97 o                         
   1   5  11       3598.03       3517.22       134.27 o                         
   3   5  11       3158.53       3492.73       106.00 o                         
   5   5  11       1119.77       1070.86        45.24 o                         
   7   5  11        450.83        461.57        41.10 o                         
  10   5  11        769.41        676.92       178.02 o                         
 -10   6  11       2786.23       2882.87       131.30 o                         
  -8   6  11        239.49        238.80        28.11 o                         
  -6   6  11       2135.03       2023.17       332.49 o                         
  -5   6  11        699.55        750.50        96.87 o                         
  -4   6  11        868.35        873.91        40.91 o                         
  -3   6  11       1274.00       1307.32        54.75 o                         
  -1   6  11       2115.56       2074.06        79.39 o                         
   0   6  11       2232.70       2335.38       122.54 o                         
   2   6  11        642.08        757.25       234.43 o                         
   6   6  11       1217.93       1346.45        86.78 o                         
 -10   7  11       1375.77       1351.98        91.53 o                         
  -8   7  11       1817.67       2075.27       139.53 o                         
  -7   7  11       1407.88       1387.88        58.23 o                         
  -6   7  11          7.54         26.10        25.69 o                         
  -5   7  11       2099.50       1981.73       321.11 o                         
  -4   7  11        316.37        380.25       228.28 o                         
  -1   7  11       5076.82       4897.31       171.97 o                         
   0   7  11        306.74        288.88        38.00 o                         
   3   7  11       3256.93       3386.67       118.42 o                         
   4   7  11        872.53        861.50        42.03 o                         
   5   7  11       1223.74       1395.46        46.38 o                         
   6   7  11          5.34         17.47        10.74 o                         
   8   7  11       2749.40       2610.52        93.94 o                         
  -9   8  11        321.21        351.98        39.29 o                         
  -8   8  11       2498.97       2405.21        79.66 o                         
  -7   8  11        810.38        834.42        98.39 o                         
  -6   8  11         44.51         27.19        19.43 o                         
  -5   8  11       2522.77       2557.50       102.40 o                         
  -4   8  11       2036.36       2080.46        83.15 o                         
  -3   8  11       1896.96       1862.08        68.45 o                         
  -2   8  11       5283.28       5261.41       182.13 o                         
  -1   8  11       2283.15       2300.27        87.25 o                         
   0   8  11        499.32        513.42        27.25 o                         
   3   8  11       1305.14       1357.63        83.15 o                         
   6   8  11          4.61         15.36        12.48 o                         
   8   8  11       2218.97       2082.08       119.96 o                         
  -9   9  11       1009.83       1032.38        59.06 o                         
  -8   9  11        767.09        838.38        37.20 o                         
  -6   9  11       1876.70       1950.75       151.26 o                         
  -5   9  11        746.34        759.45        75.76 o                         
  -2   9  11        758.37        827.45       289.43 o                         
  -1   9  11        328.56        389.49        60.94 o                         
   0   9  11        544.28        516.46        27.79 o                         
   1   9  11        496.47        466.06        73.92 o                         
   2   9  11        177.99        195.52        27.62 o                         
   3   9  11       1224.95       1332.60        55.10 o                         
   6   9  11       2056.48       1928.37        99.44 o                         
  -8  10  11          8.12         66.58       182.33 o                         
  -7  10  11       1081.31       1019.24        56.88 o                         
  -6  10  11       1895.54       1872.51        61.60 o                         
  -4  10  11        264.16        281.61        22.47 o                         
  -3  10  11       1057.00       1091.63        50.72 o                         
  -1  10  11       1203.46       1394.73       399.43 o                         
   0  10  11        185.05        205.86        16.39 o                         
   2  10  11       1153.06       1142.38        58.99 o                         
   4  10  11         53.38         81.05       113.98 o                         
   6  10  11       1463.95       1447.62       100.63 o                         
  -8  11  11       1196.80       1186.91        51.66 o                         
  -7  11  11        810.28        911.85       103.08 o                         
  -6  11  11        191.22        636.23       143.04 o                         
  -5  11  11       1290.69       1260.41        61.15 o                         
  -4  11  11       2558.63       2578.20       117.19 o                         
  -3  11  11        369.54        391.69       148.41 o                         
  -2  11  11       3027.24       2966.40       723.60 o                         
  -1  11  11       1117.07        997.66       234.48 o                         
   0  11  11        789.06        804.85        31.26 o                         
   1  11  11        397.38        431.89        41.00 o                         
   3  11  11         13.24          3.20        91.00 o                         
   4  11  11       2185.59       2205.17        93.55 o                         
   5  11  11       1332.00       1303.31        54.49 o                         
   6  11  11       1051.61       1172.96       323.08 o                         
  -7  12  11        353.48        855.67       288.35 o                         
  -6  12  11        700.15        716.40        44.97 o                         
  -5  12  11        878.03        944.52       101.10 o                         
  -4  12  11        458.74        437.07        23.60 o                         
  -3  12  11        446.12        447.92        50.29 o                         
  -1  12  11        302.14        607.59       163.60 o                         
   0  12  11        165.21        163.94        18.42 o                         
   2  12  11       1056.13       1061.23        31.56 o                         
  -6  13  11        488.05        450.79       103.69 o                         
  -5  13  11        780.60        817.46        60.14 o                         
  -4  13  11        331.08        362.97        23.84 o                         
  -2  13  11       1287.58       1278.52        88.34 o                         
  -1  13  11          9.50         31.38       115.61 o                         
   0  13  11        931.09        941.67        74.43 o                         
   1  13  11        731.99        989.87       349.86 o                         
   3  13  11       2222.76       2221.55        73.17 o                         
  -4  14  11         13.52        -39.98       161.96 o                         
  -3  14  11        639.64       1285.39       470.51 o                         
  -1  14  11       1426.35       1457.28        95.87 o                         
   0  14  11        371.91        378.51        89.81 o                         
   2  14  11       2230.08       1793.08       545.21 o                         
   3  14  11       1407.72       1388.66       123.53 o                         
   0 -14  12         54.60         46.38        20.36 o                         
   2 -14  12       1250.44        608.90       346.24 o                         
   3 -14  12        396.67        375.76        21.07 o                         
  -5 -13  12        531.29        510.78        36.17 o                         
  -3 -13  12         11.15         20.93         8.85 o                         
  -2 -13  12       1933.98       2226.16       738.80 o                         
  -1 -13  12        586.45        581.50        41.81 o                         
   0 -13  12        158.29        145.68        14.72 o                         
   1 -13  12       1293.05       1533.68       442.85 o                         
   2 -13  12       1445.92       1446.85        49.84 o                         
   3 -13  12          9.35          9.78        25.85 o                         
   4 -13  12       3621.69       3626.52       129.73 o                         
   5 -13  12        464.64        447.45        49.41 o                         
  -2 -12  12        401.17        386.29        27.21 o                         
   0 -12  12        992.86       1035.14        42.36 o                         
   1 -12  12        808.60        824.44        38.77 o                         
   3 -12  12       2053.61       2125.57       562.94 o                         
   4 -12  12        320.29        301.17        23.10 o                         
   5 -12  12        226.27        413.18       223.94 o                         
   6 -12  12        512.35        523.57        37.55 o                         
   7 -12  12        586.29        570.09        29.51 o                         
  -7 -11  12        515.06        514.06        26.29 o                         
  -4 -11  12       2159.82       2191.42        96.82 o                         
  -3 -11  12       1525.88       1581.52        48.67 o                         
  -2 -11  12        351.06        368.32        16.37 o                         
  -1 -11  12       2577.21       2375.56       410.29 o                         
   0 -11  12       2587.03       2628.05       188.43 o                         
   2 -11  12          9.37        170.79       187.03 o                         
   5 -11  12        497.85        473.86        62.82 o                         
   6 -11  12       1342.38       1318.87        50.50 o                         
   7 -11  12         43.27        577.78       234.43 o                         
  -5 -10  12        540.45        621.72        52.44 o                         
  -4 -10  12       2280.93       2262.94        84.28 o                         
  -3 -10  12        284.49        291.35        14.70 o                         
  -2 -10  12         80.06        192.10       158.85 o                         
  -1 -10  12       1384.78       1233.75       267.00 o                         
   0 -10  12        473.18        485.16        62.55 o                         
   1 -10  12        753.02        772.95        27.98 o                         
   2 -10  12        453.94        456.82        57.73 o                         
   3 -10  12        301.80        327.14        28.40 o                         
   6 -10  12       1199.09       1149.59        45.27 o                         
   7 -10  12        190.04        434.01       182.35 o                         
   8 -10  12       2041.43       2257.92        86.05 o                         
  -8  -9  12       2571.57       2528.26       150.16 o                         
  -7  -9  12        464.40        457.42        24.16 o                         
  -6  -9  12        302.01        220.89       108.22 o                         
  -3  -9  12        484.93        523.89       148.85 o                         
   0  -9  12        155.40        147.59        15.87 o                         
   1  -9  12       2375.32       2244.39        64.78 o                         
   3  -9  12          3.31        221.77       132.43 o                         
   4  -9  12       1989.53       1980.68        66.35 o                         
   6  -9  12          5.44         -1.81        76.09 o                         
   7  -9  12        907.16        776.07       217.39 o                         
   8  -9  12       1896.39       1904.84        71.92 o                         
   9  -9  12         20.52         26.05        31.80 o                         
  -5  -8  12         95.99        107.24        11.48 o                         
  -4  -8  12        503.81        498.61        34.73 o                         
  -3  -8  12       4215.65       4327.75       125.84 o                         
  -2  -8  12        698.33        756.84       165.42 o                         
  -1  -8  12        201.79        267.25        84.54 o                         
   0  -8  12         88.98        109.38        19.75 o                         
   1  -8  12          8.98         34.93        68.64 o                         
   5  -8  12         23.87         97.61        91.08 o                         
   8  -8  12         78.67         93.70        34.22 o                         
   9  -8  12        774.74        755.17        79.97 o                         
  -5  -7  12         20.31         44.87        56.08 o                         
  -4  -7  12       5565.33       5711.33       167.30 o                         
  -1  -7  12        438.57        495.62       138.77 o                         
   0  -7  12       1476.32       1434.63        41.76 o                         
   1  -7  12         38.26         39.74        73.81 o                         
   2  -7  12       1391.56       1339.04       193.68 o                         
   5  -7  12        126.90        153.17        12.89 o                         
   6  -7  12       4937.49       4849.33       147.62 o                         
   8  -7  12       1676.40       1722.21       284.34 o                         
   9  -7  12       2220.73       2230.72        66.97 o                         
  -8  -6  12       1061.70       1017.42        57.97 o                         
  -7  -6  12        846.82        980.10       310.78 o                         
  -6  -6  12          2.85          8.46         7.05 o                         
  -5  -6  12       2124.04       2176.57        80.57 o                         
  -4  -6  12       1340.49       1374.97        47.95 o                         
  -3  -6  12        679.89        690.44        30.20 o                         
  -2  -6  12       1449.82       1484.75        45.71 o                         
   0  -6  12       2672.03       2514.63        68.12 o                         
   1  -6  12       3367.26       3287.46        87.18 o                         
   2  -6  12       1733.41       1740.05        46.51 o                         
   3  -6  12       1273.41       1108.54       182.79 o                         
   5  -6  12       2815.84       2929.48        80.94 o                         
   6  -6  12         35.93         38.29         8.01 o                         
   7  -6  12        417.02        425.92        21.69 o                         
   8  -6  12       1419.97       1408.09        71.55 o                         
   9  -6  12        618.66        660.88        44.86 o                         
  10  -6  12         19.99         13.24        56.32 o                         
  -8  -5  12       2802.06       2773.68        73.62 o                         
  -7  -5  12        182.85        195.75        12.37 o                         
  -6  -5  12        737.44        771.71        23.95 o                         
  -5  -5  12       3437.16       3513.90       136.16 o                         
  -3  -5  12        615.30        638.97        25.98 o                         
   0  -5  12       2739.13       2553.87        69.63 o                         
   1  -5  12       1620.25       1682.49        47.89 o                         
   2  -5  12       1384.51       1371.95        40.79 o                         
   4  -5  12       1368.97       1379.80       212.27 o                         
   5  -5  12       2588.28       2596.05       104.61 o                         
   6  -5  12        540.62        516.63        53.55 o                         
   7  -5  12        518.43        595.02       158.38 o                         
   8  -5  12       2728.56       2727.53       112.27 o                         
  10  -5  12        738.10        339.44       168.00 o                         
 -10  -4  12        511.07        489.03        20.45 o                         
  -9  -4  12       1246.49       1308.91        39.59 o                         
  -8  -4  12        932.23        939.88        26.82 o                         
  -7  -4  12       4446.79       4483.67       113.38 o                         
  -5  -4  12        575.57        549.55        19.29 o                         
  -4  -4  12       1788.39       1871.12        60.74 o                         
  -3  -4  12       1933.79       1873.16        61.40 o                         
  -1  -4  12       3616.79       3850.47        98.91 o                         
   0  -4  12       4319.17       4124.51       105.69 o                         
   6  -4  12       1015.05       1305.36       322.72 o                         
   8  -4  12        701.90        719.48        28.45 o                         
   9  -4  12        990.68       1022.15        37.31 o                         
  10  -4  12        376.87        366.70        36.88 o                         
  -9  -3  12        163.80        159.06        12.68 o                         
  -8  -3  12       3878.58       3390.52       201.69 o                         
  -6  -3  12       2090.51       2102.96        58.76 o                         
   0  -3  12      21799.56      21795.49      1016.20 o                         
   2  -3  12       9833.84       9611.21       261.11 o                         
   3  -3  12       1495.98       1454.49        47.68 o                         
   5  -3  12        263.79        189.06        86.64 o                         
   7  -3  12       1011.29       1034.62        38.39 o                         
   8  -3  12       2478.07       2676.75       276.53 o                         
   9  -3  12         66.16         99.34        12.51 o                         
  10  -3  12        508.18        533.03        29.07 o                         
 -11  -2  12        897.71        908.55        35.08 o                         
  -8  -2  12       1087.84       1108.64        53.54 o                         
  -7  -2  12       1416.35       1492.96        40.61 o                         
  -6  -2  12        340.24        373.15        18.39 o                         
  -4  -2  12        580.52        509.80        22.08 o                         
  -3  -2  12        711.43        732.98       108.63 o                         
   0  -2  12        220.08        190.66        11.62 o                         
   3  -2  12        443.83        441.81        15.69 o                         
   4  -2  12        319.74        371.00        40.02 o                         
   5  -2  12       2698.24       2752.49        84.10 o                         
   8  -2  12       1589.53       1562.07        72.31 o                         
  10  -2  12        503.82        500.83        36.63 o                         
 -11  -1  12         27.84         17.37         7.25 o                         
  -9  -1  12       1150.45       1147.87        58.90 o                         
  -6  -1  12       6336.08       6313.48       158.02 o                         
  -5  -1  12       1380.85       1346.98        41.13 o                         
  -2  -1  12       3887.76       3974.79       134.59 o                         
   0  -1  12      10867.67      11070.27       336.33 o                         
   5  -1  12       1468.53       1450.80        46.90 o                         
   7  -1  12       1370.65       1360.64        45.62 o                         
   8  -1  12        203.19        208.87        15.07 o                         
  10  -1  12       1664.34       1556.50       244.11 o                         
 -11   0  12        283.84        272.75        16.99 o                         
 -10   0  12        570.89        540.02        23.44 o                         
  -9   0  12       2015.27       1980.05        65.58 o                         
  -8   0  12          1.71         11.68        11.45 o                         
  -7   0  12       1368.75       1329.92        48.54 o                         
  -6   0  12       3038.75       3039.94        75.23 o                         
  -5   0  12        911.70        916.42        28.95 o                         
  -4   0  12       2582.92       2622.68        72.06 o                         
  -3   0  12       7188.53       7313.33       178.47 o                         
  -2   0  12          1.31         -5.54        30.74 o                         
  -1   0  12        916.05        984.10        40.77 o                         
   0   0  12       8245.54       8912.88       239.57 o                         
   1   0  12        874.54        955.03        28.11 o                         
   2   0  12          0.49          5.88         4.18 o                         
   3   0  12       7157.95       7336.49       181.36 o                         
   4   0  12       2556.36       2627.47        61.92 o                         
   5   0  12        899.77        913.34        31.71 o                         
   6   0  12       2993.67       3019.56        79.83 o                         
   7   0  12       1357.72       1376.77        45.47 o                         
   8   0  12          0.83          5.29        16.34 o                         
   9   0  12       2022.87       2032.48        79.50 o                         
  10   0  12        551.10        522.25        25.51 o                         
 -11   1  12         28.77         39.84         8.77 o                         
  -9   1  12        337.47       1042.70       144.01 o                         
  -8   1  12        222.48        242.73        36.54 o                         
  -7   1  12       1334.99       1346.56        42.37 o                         
  -5   1  12       1535.41       1462.10        41.92 o                         
   0   1  12      10713.69      10934.09       415.25 o                         
   2   1  12       3873.96       3856.21        99.09 o                         
   5   1  12       1442.56       1425.19        47.26 o                         
   6   1  12       6211.61       6282.83       154.86 o                         
   9   1  12       1138.69       1087.58        51.83 o                         
 -11   2  12       1035.60       1021.29        38.61 o                         
 -10   2  12        508.98        507.30        23.03 o                         
  -8   2  12       1571.82       1530.34        49.27 o                         
  -5   2  12       2683.16       2739.24        69.16 o                         
  -4   2  12        306.11        341.90       146.18 o                         
  -3   2  12        469.42        444.47        21.22 o                         
   0   2  12        227.43        186.61        27.47 o                         
   3   2  12        674.20        743.71       126.25 o                         
   4   2  12        595.29        522.26        23.71 o                         
   6   2  12        323.04        374.80        39.90 o                         
   7   2  12       1424.52       1483.60        41.77 o                         
   8   2  12       1077.67       1095.15        53.42 o                         
  10   2  12        121.84        127.54       107.48 o                         
 -10   3  12        506.98        504.31        23.85 o                         
  -9   3  12         55.63         82.69        21.88 o                         
  -8   3  12       2488.59       2432.89       158.47 o                         
  -7   3  12       1054.03       1067.47        36.55 o                         
  -5   3  12        260.81        288.25       100.65 o                         
  -3   3  12       1473.83       1470.06        49.92 o                         
  -2   3  12       9742.83       9689.67       262.44 o                         
   0   3  12      21482.72      22137.12      1029.82 o                         
   5   3  12          5.78         24.84        40.77 o                         
   6   3  12       2075.32       2122.55        65.74 o                         
   7   3  12       1624.06       1325.26       238.05 o                         
   8   3  12       3877.31       3750.96       296.13 o                         
   9   3  12        169.34        168.07        23.34 o                         
 -10   4  12        355.95        347.75        38.02 o                         
  -9   4  12       1020.25       1056.95        44.98 o                         
  -8   4  12        725.75        734.19        33.66 o                         
  -6   4  12       1023.32       1039.08       184.89 o                         
   0   4  12       4296.17       4201.01       186.13 o                         
   1   4  12       3483.58       3808.01       133.37 o                         
   3   4  12       1945.38       1919.34        79.74 o                         
   4   4  12       1750.56       1931.83       151.41 o                         
   5   4  12        563.04        565.55        39.15 o                         
   7   4  12       4416.34       4327.80       151.61 o                         
   8   4  12        920.52        913.57        47.31 o                         
   9   4  12       1253.21       1312.29        49.66 o                         
  10   4  12        502.82        491.39        27.50 o                         
 -10   5  12        742.27        814.06       261.21 o                         
  -8   5  12       2730.22       2670.67       102.68 o                         
  -7   5  12        516.69        540.18       195.72 o                         
  -6   5  12        548.62        529.62        34.34 o                         
  -5   5  12       2607.28       2558.30        87.63 o                         
  -4   5  12       1377.37       1243.88       253.25 o                         
  -2   5  12       1395.21       1403.46        68.01 o                         
  -1   5  12       1595.30       1753.26        56.74 o                         
   0   5  12       2686.73       2659.87       129.36 o                         
   3   5  12        631.85        646.19        55.93 o                         
   5   5  12       3359.52       3646.62       293.55 o                         
   6   5  12        705.30        750.57        32.56 o                         
   7   5  12        176.36        186.38        21.09 o                         
   8   5  12       2783.90       2607.04       133.63 o                         
 -10   6  12         20.65         43.02        38.90 o                         
  -9   6  12        623.46        634.44        30.63 o                         
  -8   6  12       1428.44       1466.93        66.01 o                         
  -7   6  12        420.31        432.02        22.69 o                         
  -6   6  12         36.11         42.75        17.23 o                         
  -5   6  12       2819.93       3043.49       182.40 o                         
  -3   6  12       1260.52       1100.60       294.86 o                         
  -2   6  12       1717.21       1732.27        65.81 o                         
  -1   6  12       3249.53       3303.98       119.68 o                         
   0   6  12       2611.79       2532.68       127.02 o                         
   2   6  12       1443.55       1413.51       115.54 o                         
   3   6  12        671.96        680.31        18.88 o                         
   4   6  12       1318.96       1390.41        46.75 o                         
   5   6  12       2120.84       2158.87        95.42 o                         
   6   6  12          3.84         -4.31        22.93 o                         
   7   6  12        845.76        892.94       229.37 o                         
   8   6  12       1062.64       1036.65        76.74 o                         
  -9   7  12       2200.03       2247.49        96.91 o                         
  -8   7  12       1661.86       1808.93       323.64 o                         
  -7   7  12        266.05       1068.75       183.41 o                         
  -6   7  12       4963.31       4862.29       145.33 o                         
  -5   7  12        111.03        163.62        66.45 o                         
  -2   7  12       1397.98       1443.09       230.03 o                         
  -1   7  12         36.32        124.47        98.78 o                         
   0   7  12       1490.71       1407.63        80.63 o                         
   1   7  12        464.56        499.17       143.33 o                         
   4   7  12       5568.54       6035.60       197.96 o                         
   5   7  12         16.94        -44.87        89.74 o                         
  -9   8  12        761.48        729.27        28.18 o                         
  -8   8  12         76.29         79.09        16.19 o                         
  -5   8  12         28.39        111.58       181.44 o                         
  -2   8  12         38.87        125.56       125.20 o                         
   0   8  12         88.17         94.24        30.09 o                         
   1   8  12        219.65        176.51       109.06 o                         
   2   8  12        729.23        763.82       168.94 o                         
   3   8  12       4209.37       4065.80       144.54 o                         
   4   8  12        503.01        502.06        24.80 o                         
   5   8  12        103.66        104.40        13.19 o                         
   8   8  12        196.32         54.64       115.43 o                         
  -9   9  12         22.04         34.08         7.94 o                         
  -8   9  12       1919.78       1930.59        73.83 o                         
  -7   9  12        886.15        842.58       197.19 o                         
  -6   9  12          5.89         -7.60       126.28 o                         
  -4   9  12       1961.40       1962.89        81.57 o                         
  -3   9  12          2.35         55.92       102.66 o                         
  -1   9  12       2376.96       2320.19        89.74 o                         
   0   9  12        167.74        164.30        58.11 o                         
   3   9  12        500.97        601.48       174.81 o                         
   5   9  12       2873.65       2683.84       740.61 o                         
   6   9  12        307.52        373.19       149.33 o                         
   7   9  12        469.41        471.83        24.73 o                         
   8   9  12       2555.15       2407.25        85.51 o                         
  -8  10  12       2034.92       2229.93       173.58 o                         
  -7  10  12        198.96        492.06       233.71 o                         
  -6  10  12       1235.30       1154.82        56.11 o                         
  -3  10  12        305.83        322.62        23.31 o                         
  -2  10  12        467.30        448.79        51.86 o                         
  -1  10  12        762.93        804.51       135.92 o                         
   0  10  12        468.13        456.84        61.52 o                         
   2  10  12         75.75        154.87       152.69 o                         
   3  10  12        304.20        287.88        50.39 o                         
   4  10  12       2334.79       2220.96       171.39 o                         
   5  10  12        546.86        573.71        69.25 o                         
  -7  11  12         45.66        307.52       237.33 o                         
  -6  11  12       1355.96       1384.72       140.25 o                         
  -5  11  12        492.98        468.08        31.92 o                         
   0  11  12       2607.54       2657.79        83.79 o                         
   2  11  12        336.85        348.22        69.47 o                         
   3  11  12       1545.79       1587.87        66.58 o                         
   4  11  12       2171.15       2296.71        87.57 o                         
   5  11  12         33.09        226.83       137.50 o                         
  -6  12  12        529.51        598.71        56.14 o                         
  -5  12  12        232.05        800.31       255.42 o                         
  -4  12  12        323.42        338.55        26.33 o                         
  -3  12  12       2072.85       2055.73       445.02 o                         
  -2  12  12          4.33        167.76       149.96 o                         
  -1  12  12        808.66        796.36        32.21 o                         
   0  12  12        990.52       1029.44        38.06 o                         
   2  12  12        415.39        393.36        69.86 o                         
   5  12  12       1500.21        908.46       295.22 o                         
  -5  13  12        475.15        450.84        66.17 o                         
  -4  13  12       3696.85       3720.41       119.94 o                         
  -3  13  12         10.87         19.36        17.68 o                         
  -2  13  12       1464.63       1477.96        55.29 o                         
  -1  13  12       1323.36       1435.62       397.98 o                         
   0  13  12        170.74        152.89        23.35 o                         
   1  13  12        585.79        578.52        36.07 o                         
   2  13  12       1930.94       1888.02       107.69 o                         
   3  13  12         14.66         10.09         9.29 o                         
  -3  14  12        388.95        375.69        21.90 o                         
  -2  14  12       1297.86       1357.10       414.99 o                         
  -1  14  12        208.37        611.34       172.19 o                         
   0  14  12         53.72         23.90        77.34 o                         
   1  14  12       1673.04       1307.39       311.32 o                         
   2  14  12        136.24        413.90       251.08 o                         
   0 -14  13        766.73        751.83        28.60 o                         
   1 -14  13       2038.47       2156.67       130.60 o                         
   2 -14  13         77.45         22.43       247.82 o                         
  -4 -13  13         98.01        113.09        10.53 o                         
  -3 -13  13        561.66        576.89        26.98 o                         
  -1 -13  13        372.52        343.34        16.54 o                         
   0 -13  13       1125.00       1112.38        45.82 o                         
   1 -13  13        157.07        561.86       378.81 o                         
   2 -13  13        804.43        792.82        46.54 o                         
   3 -13  13        902.24        882.69       620.48 o                         
   4 -13  13         27.04        -50.66       139.54 o                         
   5 -13  13        510.07        534.35        33.03 o                         
  -5 -12  13       1766.11       1820.91        81.96 o                         
  -3 -12  13        151.87        160.38        12.71 o                         
  -1 -12  13       1784.52       1792.08        54.28 o                         
   0 -12  13         37.14         46.19        24.94 o                         
   1 -12  13         83.99       1270.62       279.66 o                         
   2 -12  13        988.86        473.61       263.38 o                         
   3 -12  13         94.19        116.57        22.17 o                         
   5 -12  13       1604.71       1621.19        61.23 o                         
   6 -12  13        397.23        390.33        24.36 o                         
  -6 -11  13        666.65        685.39        30.71 o                         
  -5 -11  13        400.89        410.58        23.22 o                         
  -3 -11  13        289.47        332.59        49.51 o                         
  -2 -11  13        880.59        904.53        36.47 o                         
  -1 -11  13        651.40        679.50        37.71 o                         
   0 -11  13         20.98         29.74        28.84 o                         
   1 -11  13        725.46        660.37        52.05 o                         
   2 -11  13        310.93        551.73       221.41 o                         
   3 -11  13         11.15        132.76       132.44 o                         
   5 -11  13        587.59        590.22       248.20 o                         
   6 -11  13         13.98        284.00       201.14 o                         
   7 -11  13        502.84        466.28        31.86 o                         
  -6 -10  13        650.57        650.79        30.00 o                         
  -3 -10  13       1463.83       1569.41        76.61 o                         
  -2 -10  13        212.27        237.52        22.30 o                         
   0 -10  13        299.06        323.58        21.95 o                         
   1 -10  13       1051.39       1003.09        54.85 o                         
   2 -10  13        184.44        170.79        33.32 o                         
   3 -10  13       2671.62       2506.55       658.11 o                         
   4 -10  13        460.11        494.95        74.42 o                         
   6 -10  13        580.18        572.58        37.61 o                         
   7 -10  13        943.59        897.45        38.57 o                         
   8 -10  13          0.08         58.92       141.40 o                         
  -6  -9  13       2025.88       2137.95        67.23 o                         
  -5  -9  13        677.64        658.45        29.25 o                         
  -4  -9  13       1360.00       1454.18       100.53 o                         
  -3  -9  13       1208.41       1193.18        60.54 o                         
  -1  -9  13         33.35        161.38       141.84 o                         
   0  -9  13        375.91        366.89        16.22 o                         
   1  -9  13        367.13        375.43        18.39 o                         
   2  -9  13       2609.70       2570.02        74.69 o                         
   3  -9  13       1155.01       1163.64        45.38 o                         
   5  -9  13        424.97        595.66       178.18 o                         
   6  -9  13       1562.15       1588.32        63.16 o                         
   7  -9  13         19.37        312.95       205.85 o                         
   8  -9  13       1861.17       1850.82        66.21 o                         
  -6  -8  13          0.18          4.28         7.63 o                         
  -4  -8  13        629.91        678.88        51.00 o                         
  -3  -8  13        492.39        679.66       163.44 o                         
   0  -8  13        157.32        145.82        16.90 o                         
   1  -8  13       1887.22       1822.46        53.29 o                         
   2  -8  13       2038.99       2045.52        58.66 o                         
   3  -8  13       1124.49       1117.29        48.51 o                         
   4  -8  13        904.09        878.88        68.20 o                         
   6  -8  13          4.81         11.03        16.74 o                         
   7  -8  13        824.40        861.80        64.22 o                         
   8  -8  13        874.78        889.78        51.37 o                         
   9  -8  13        714.77        724.49        41.44 o                         
  -8  -7  13        916.87       1079.61        89.74 o                         
  -7  -7  13         22.76         73.09        77.07 o                         
  -6  -7  13       1157.84       1262.50        46.72 o                         
  -4  -7  13       1243.45       1208.79        44.31 o                         
  -3  -7  13        863.50        851.40        55.58 o                         
  -1  -7  13       1370.16       1255.74        38.51 o                         
   0  -7  13       4366.25       4372.08       114.93 o                         
   1  -7  13        657.05        976.79       284.00 o                         
   2  -7  13        868.10        865.65        28.58 o                         
   3  -7  13        199.39        355.29       207.66 o                         
   7  -7  13        438.70        185.59       137.50 o                         
   8  -7  13       1414.82       1449.74        54.89 o                         
   9  -7  13         21.66        351.67       182.69 o                         
  -8  -6  13         89.85        104.84        61.29 o                         
  -3  -6  13       1260.61       1276.09        67.69 o                         
  -2  -6  13        421.82        440.07        28.99 o                         
  -1  -6  13       1954.37       1904.32        60.25 o                         
   0  -6  13       3957.59       4022.62       105.37 o                         
   1  -6  13       2395.14       2370.53        60.58 o                         
   5  -6  13        193.60        265.95       120.57 o                         
   7  -6  13       4303.80       4304.40       131.12 o                         
   8  -6  13         35.85         39.19        27.78 o                         
   9  -6  13       1950.09       1938.92        67.82 o                         
  10  -6  13       1452.66       1467.25        90.04 o                         
  -9  -5  13         94.84        420.42        86.12 o                         
  -8  -5  13       1661.40       1593.89        48.54 o                         
  -7  -5  13       1263.09       1263.15        73.70 o                         
  -3  -5  13        212.25        208.94        25.77 o                         
  -1  -5  13       3020.47       2909.00        78.13 o                         
   0  -5  13       7348.00       7151.56       180.50 o                         
   5  -5  13       1831.12       1815.75       267.25 o                         
   6  -5  13       2058.67       2087.33        82.35 o                         
   8  -5  13       1766.67       1719.98        58.43 o                         
   9  -5  13        355.96        352.60        32.54 o                         
  -8  -4  13       2313.61       2287.13        59.69 o                         
  -7  -4  13       3839.92       3821.30        98.83 o                         
  -6  -4  13        236.11        244.80        14.13 o                         
  -3  -4  13        314.04        184.28        74.16 o                         
  -2  -4  13       1646.41       1605.19        64.06 o                         
  -1  -4  13       4734.19       4658.43       131.82 o                         
   0  -4  13       2664.54       2703.97        72.12 o                         
   1  -4  13       4689.08       4438.82       115.74 o                         
   3  -4  13        100.74         95.02        12.28 o                         
   6  -4  13        280.14        279.19        26.82 o                         
  10  -4  13        301.50        309.42        46.41 o                         
  -9  -3  13       2357.49       2329.25        96.86 o                         
  -5  -3  13       1689.14       1401.25       226.11 o                         
   0  -3  13        193.04        231.65        17.96 o                         
   8  -3  13        572.14        586.89        27.32 o                         
  10  -3  13       1370.92       1141.95       398.35 o                         
  -8  -2  13         41.40         49.40        30.96 o                         
  -7  -2  13       1750.05       1775.34        51.70 o                         
  -3  -2  13       7805.33       7829.10       214.80 o                         
  -1  -2  13       2111.44       2276.65        81.98 o                         
   0  -2  13       4189.28       4288.55       108.48 o                         
   4  -2  13       2028.35       2098.43        65.61 o                         
   5  -2  13        495.09        458.68        28.79 o                         
   6  -2  13       1315.27       1343.26        46.59 o                         
   8  -2  13         33.19         50.09        13.62 o                         
   9  -2  13       1328.81       1271.17        45.83 o                         
  10  -2  13        179.86        181.82        20.92 o                         
 -10  -1  13       1604.40       1623.18        61.26 o                         
  -8  -1  13       1250.31       1212.82        46.61 o                         
  -3  -1  13       2184.69       2168.95        77.07 o                         
   0  -1  13       2869.79       2817.03        73.98 o                         
   3  -1  13       2793.34       2769.44        68.57 o                         
   5  -1  13        956.74        973.12        44.24 o                         
   8  -1  13       1093.94       1153.43        78.51 o                         
   9  -1  13        692.12        657.41        34.89 o                         
 -10   0  13        749.39        752.06        28.96 o                         
  -9   0  13        675.59        682.89        30.80 o                         
  -8   0  13        958.36        949.90        70.47 o                         
  -7   0  13        420.86        423.47        18.35 o                         
  -6   0  13       2212.23       2287.68        63.56 o                         
  -5   0  13       8917.15       8865.80       214.69 o                         
  -4   0  13       4624.48       4499.24       113.92 o                         
  -3   0  13        838.86        878.17        32.48 o                         
  -2   0  13        800.48        827.70        37.35 o                         
  -1   0  13       9789.49      10049.92       307.54 o                         
   0   0  13          0.04         26.15        20.07 o                         
   1   0  13       9677.63       9651.41       262.94 o                         
   2   0  13        790.02        817.57        24.66 o                         
   3   0  13        844.12        897.02        30.91 o                         
   4   0  13       4548.25       4361.43       117.31 o                         
   5   0  13       8668.74       8883.11       281.73 o                         
   6   0  13       2106.20       2263.76        61.69 o                         
   7   0  13        414.00        453.62        34.63 o                         
   8   0  13        975.46       1005.88        84.87 o                         
   9   0  13        693.94        692.34        37.49 o                         
  10   0  13        763.20        733.29        47.82 o                         
  -9   1  13        703.62        701.41        27.52 o                         
  -8   1  13       1083.59       1129.13        47.58 o                         
  -5   1  13        987.19        981.06        31.27 o                         
  -3   1  13       2794.44       2782.94        69.01 o                         
   0   1  13       2830.94       2824.56       101.82 o                         
   3   1  13       2108.59       2203.27        95.41 o                         
   8   1  13       1237.97       1221.56        79.72 o                         
  10   1  13       1584.13       1692.40        77.50 o                         
 -10   2  13        174.48        169.92        24.11 o                         
  -9   2  13       1343.92       1370.48        43.38 o                         
  -8   2  13         36.26         44.14         7.84 o                         
  -6   2  13       1332.29       1381.71        42.07 o                         
  -5   2  13        493.60        463.28        16.55 o                         
  -4   2  13       2068.09       2061.92        58.30 o                         
   0   2  13       4230.07       4267.48       146.76 o                         
   1   2  13       2073.52       2109.79        57.59 o                         
   3   2  13       7626.81       7817.43       249.85 o                         
   7   2  13       1704.26       1817.46        59.39 o                         
   8   2  13         43.10         29.82         5.16 o                         
 -10   3  13       1418.10       1440.69       297.39 o                         
  -8   3  13        564.20        592.99        24.46 o                         
   0   3  13        177.72        234.55        41.33 o                         
   8   3  13        216.40        315.12       165.00 o                         
   9   3  13       2376.81       2271.30        87.57 o                         
 -10   4  13        290.43        295.54        20.47 o                         
  -6   4  13        281.82        292.09        15.03 o                         
  -3   4  13         91.48         86.58        12.10 o                         
  -1   4  13       4591.46       4292.74       203.12 o                         
   0   4  13       2538.76       2680.47       133.79 o                         
   1   4  13       4624.49       4570.18       156.06 o                         
   2   4  13       1630.57       1584.70        63.70 o                         
   3   4  13        286.64        186.82        75.67 o                         
   6   4  13        241.19        264.04        20.20 o                         
   7   4  13       3800.10       3703.88       111.47 o                         
   8   4  13       2327.75       2311.27       121.33 o                         
  10   4  13         42.46        176.21       124.83 o                         
  -9   5  13        348.06        367.01        29.28 o                         
  -8   5  13       1765.10       1759.58        87.50 o                         
  -6   5  13       2055.81       2108.26        69.35 o                         
   0   5  13       7274.42       7425.87       429.53 o                         
   1   5  13       2937.38       3026.17       144.83 o                         
   3   5  13        213.14        213.73        15.54 o                         
   7   5  13       1256.85       1224.62       115.22 o                         
   8   5  13       1621.47       1558.86        82.07 o                         
   9   5  13         95.75        194.63       121.21 o                         
 -10   6  13       1461.37       1525.67        72.07 o                         
  -9   6  13       1957.25       2010.27        71.43 o                         
  -8   6  13         33.31         38.03        14.96 o                         
  -7   6  13       4317.95       4315.87       131.32 o                         
  -5   6  13        187.79        298.14       128.61 o                         
  -1   6  13       2406.24       2342.99        84.73 o                         
   0   6  13       3890.22       4111.76       205.10 o                         
   1   6  13       1886.20       1981.83        83.44 o                         
   2   6  13        409.57        420.09        22.44 o                         
   3   6  13       1255.23       1323.83        54.15 o                         
   8   6  13        102.74         57.17       111.08 o                         
   9   6  13       3179.44       2492.07       344.43 o                         
  -9   7  13         25.92        331.77       217.07 o                         
  -8   7  13       1426.99       1456.69        53.94 o                         
  -7   7  13        427.05        539.50       130.62 o                         
  -3   7  13        190.59        264.83       236.97 o                         
  -2   7  13        867.47        860.69        60.09 o                         
  -1   7  13        645.58        756.16       232.62 o                         
   0   7  13       4324.31       4449.43       202.21 o                         
   1   7  13       1346.53       1378.29       117.89 o                         
   3   7  13        851.85        777.96        57.70 o                         
   4   7  13       1251.16       1215.55        68.01 o                         
   6   7  13       1153.35       1215.68        81.62 o                         
   7   7  13         18.24        -56.08       115.43 o                         
   8   7  13        870.83       1083.82       171.49 o                         
  -9   8  13        718.75        753.80        35.19 o                         
  -8   8  13        892.05        919.20        41.88 o                         
  -7   8  13        835.50        900.55        40.65 o                         
  -6   8  13          4.31         -2.90        34.97 o                         
  -4   8  13        916.83        794.33       187.65 o                         
  -3   8  13       1162.02       1116.54        50.77 o                         
  -2   8  13       2024.29       2028.27        81.77 o                         
  -1   8  13       1885.67       1833.29        79.01 o                         
   0   8  13        154.70        161.68        16.56 o                         
   3   8  13        495.18        591.89       243.12 o                         
   4   8  13        624.76        682.06        27.17 o                         
   6   8  13          0.69         10.93        16.22 o                         
  -8   9  13       1867.11       1824.59        67.51 o                         
  -7   9  13         17.17        109.27       140.03 o                         
  -6   9  13       1569.23       1615.39       126.63 o                         
  -5   9  13        421.58        679.14       175.24 o                         
  -3   9  13       1157.98       1168.44        54.54 o                         
  -2   9  13       2628.88       2658.93       123.15 o                         
  -1   9  13        373.84        389.10        51.60 o                         
   0   9  13        368.34        370.12        27.21 o                         
   1   9  13         26.97         99.04        97.19 o                         
   3   9  13       1215.17       1188.37        57.30 o                         
   4   9  13       1368.95       1532.93        88.00 o                         
   5   9  13        666.91        638.64        42.48 o                         
   6   9  13       2087.34       2023.85        67.80 o                         
   7   9  13        596.57        786.92       246.01 o                         
  -8  10  13          0.09         99.50       237.33 o                         
  -7  10  13        950.28        911.68        39.83 o                         
  -6  10  13        581.13        634.85        70.76 o                         
  -4  10  13        474.96        471.57        65.75 o                         
  -2  10  13        186.38        166.48        29.66 o                         
  -1  10  13       1046.27       1045.48        48.30 o                         
   0  10  13        311.32        332.91       122.88 o                         
   2  10  13        220.90        249.07        25.28 o                         
   3  10  13       1469.16       1536.95        64.86 o                         
   4  10  13        140.00        252.16       172.96 o                         
   5  10  13       1524.34       1487.36       311.14 o                         
   6  10  13        675.75        645.31        26.57 o                         
  -7  11  13        503.11        512.56        91.21 o                         
  -5  11  13        578.09        725.69       316.57 o                         
  -3  11  13          9.17        146.54       181.24 o                         
  -1  11  13        764.39        689.63        36.60 o                         
   0  11  13         12.73         33.18        31.96 o                         
   1  11  13        654.05        691.74        27.05 o                         
   2  11  13        886.67        961.20        48.46 o                         
   3  11  13        313.50        340.99        22.72 o                         
   5  11  13        394.73        440.93        48.85 o                         
   6  11  13        643.72        612.82        44.14 o                         
  -6  12  13        402.20        423.80        88.83 o                         
  -5  12  13       1631.02       1655.00       127.54 o                         
  -3  12  13         87.03        105.91        37.63 o                         
  -2  12  13       1034.96       1096.20       251.21 o                         
   0  12  13         36.99         54.52        16.45 o                         
   1  12  13       1849.02       1807.95        78.62 o                         
   3  12  13        141.95        164.24        37.38 o                         
   5  12  13       1726.99       1686.25        70.19 o                         
  -5  13  13        524.56        550.74        85.83 o                         
  -4  13  13         23.65        104.09       138.43 o                         
  -3  13  13        914.77       1018.89       217.32 o                         
  -2  13  13        805.03        763.09        32.82 o                         
  -1  13  13        172.57        143.96       175.11 o                         
   0  13  13       1150.37       1123.43        57.07 o                         
   1  13  13        386.42        327.88        55.87 o                         
   2  13  13        158.08        560.85       156.90 o                         
   3  13  13        568.28        607.23        26.37 o                         
  -2  14  13         79.48         13.61       151.88 o                         
  -1  14  13       2070.26       2147.36       160.34 o                         
   0  14  13        759.09        778.24       107.71 o                         
   0 -14  14         28.28         24.19         5.69 o                         
   2 -14  14        831.01        838.08        73.36 o                         
  -3 -13  14         88.44         82.35        10.24 o                         
   0 -13  14          7.97         14.86        29.86 o                         
   1 -13  14       1021.34       1031.41        36.87 o                         
   2 -13  14       1488.66       1445.66        76.88 o                         
   3 -13  14         46.44         43.27        10.07 o                         
   4 -13  14       3053.82       3175.62       151.90 o                         
  -4 -12  14        124.63        123.99        13.65 o                         
  -2 -12  14        431.29        438.47        54.09 o                         
  -1 -12  14        236.60        267.74        43.55 o                         
   0 -12  14        251.40        257.30        15.37 o                         
   2 -12  14        139.22         98.31       153.08 o                         
   3 -12  14        719.01       2121.23       397.62 o                         
   4 -12  14         30.56         95.94       137.23 o                         
   5 -12  14         91.17        540.18       288.71 o                         
   6 -12  14        228.20        228.56        67.98 o                         
  -6 -11  14       1427.15       1522.81        57.06 o                         
  -4 -11  14       1615.46       1682.79        61.58 o                         
  -3 -11  14        852.73       1216.02       373.74 o                         
  -1 -11  14        533.00        514.92        22.94 o                         
   0 -11  14        360.85        365.83        27.24 o                         
   1 -11  14        705.73        676.68        48.61 o                         
   3 -11  14       1592.69       1605.62        71.06 o                         
   4 -11  14        704.01       1031.85       342.26 o                         
   5 -11  14        295.60        288.04        45.00 o                         
   6 -11  14       2257.60       1644.36       506.17 o                         
   7 -11  14        115.10        150.32        73.83 o                         
  -5 -10  14       2214.26       2136.31       100.67 o                         
  -4 -10  14       1581.02       1591.47        58.18 o                         
  -3 -10  14        424.62        535.48       199.70 o                         
  -2 -10  14          6.56        -37.27        90.46 o                         
   0 -10  14         26.44         34.40         9.95 o                         
   1 -10  14       1157.12       1157.75        38.26 o                         
   2 -10  14         69.27         73.87         9.05 o                         
   3 -10  14        745.26        768.08        32.39 o                         
   5 -10  14       2610.34       2597.05        79.66 o                         
   6 -10  14        152.41        154.55        32.76 o                         
   7 -10  14        338.79        355.77        60.03 o                         
  -8  -9  14       2092.38       2047.19        95.98 o                         
  -7  -9  14        386.57        415.31        23.29 o                         
  -6  -9  14        359.24        316.21        44.14 o                         
  -5  -9  14       1425.35       1170.43       255.42 o                         
  -4  -9  14        879.04        840.32        33.86 o                         
  -3  -9  14        923.04       1086.12       310.78 o                         
   0  -9  14         18.18         14.61         4.80 o                         
   1  -9  14       2202.70       2117.33        97.91 o                         
   2  -9  14        979.50       1009.91        59.98 o                         
   5  -9  14        642.00        645.99        75.06 o                         
   6  -9  14        199.88        217.71        24.47 o                         
   7  -9  14        306.76        329.51        24.47 o                         
   8  -9  14       2108.27       2110.92        99.98 o                         
  -6  -8  14       1084.81       1125.77        40.60 o                         
  -5  -8  14        211.76        226.12        16.49 o                         
  -3  -8  14       2853.40       2926.45        94.13 o                         
  -2  -8  14        667.92        725.13       165.27 o                         
   0  -8  14        195.02        190.23        18.60 o                         
   1  -8  14       1645.14       1666.02        63.62 o                         
   3  -8  14       3134.42       3062.82        99.53 o                         
   4  -8  14        692.39        724.23        57.36 o                         
   5  -8  14         20.69        213.65       102.38 o                         
   6  -8  14        951.45        918.22        95.80 o                         
   7  -8  14       3379.21       3322.45       128.72 o                         
   8  -8  14         57.14         76.01        39.33 o                         
   9  -8  14        440.41        417.52        51.81 o                         
  -9  -7  14        276.91        271.83        20.86 o                         
  -5  -7  14          8.11        -60.79        69.11 o                         
  -1  -7  14       2580.98       2565.66        74.82 o                         
   0  -7  14       3386.65       3577.73        96.69 o                         
   1  -7  14       3006.52       2917.39        76.09 o                         
   2  -7  14       1732.08       1700.15        49.63 o                         
   3  -7  14        909.89       1065.87       217.46 o                         
   5  -7  14         79.33         77.04        14.72 o                         
   6  -7  14       5526.04       5421.27       161.70 o                         
   8  -7  14        412.25        419.42        28.03 o                         
   9  -7  14        242.58        271.63        45.49 o                         
  -6  -6  14        110.25        108.80        12.69 o                         
  -3  -6  14        806.59        844.78        76.51 o                         
  -2  -6  14       2914.30       2339.41       458.05 o                         
   0  -6  14       2982.18       2826.99        86.52 o                         
   1  -6  14       3733.55       3710.21       114.07 o                         
   3  -6  14        428.12        637.01       166.84 o                         
   6  -6  14          2.61         44.07        80.78 o                         
   7  -6  14        437.96        455.32        46.22 o                         
   8  -6  14        184.12        194.13        29.39 o                         
   9  -6  14       2051.66       2113.84        72.85 o                         
  -9  -5  14       2693.23       2669.10        68.39 o                         
  -3  -5  14        189.21        183.30        15.76 o                         
  -1  -5  14       2618.27       2609.89        74.05 o                         
   0  -5  14       3497.95       3366.77        89.81 o                         
   1  -5  14       2888.38       2888.72        74.79 o                         
   2  -5  14       4984.16       4918.56       127.98 o                         
   3  -5  14        629.63        725.14       173.75 o                         
   4  -5  14        954.24        928.81        54.66 o                         
   7  -5  14       1133.45       1085.01        68.81 o                         
   8  -5  14       1868.89       1791.63       371.57 o                         
  -9  -4  14       2547.99       2466.02       116.15 o                         
  -8  -4  14        655.58        603.64        22.06 o
[truncated: 220,078 more chars]
